# Supplementary material for: Angiocrine signals regulate quiescence and therapy resistance in bone metastasis
Source: JCI Insight. 2019 Jul 11;4(13):e125679. doi: 10.1172/jci.insight.125679 (PMC6629249; doi:10.1172/jci.insight.125679)
Supplement: Supplemental Table 3 [file jciinsight-4-125679-s017.xlsx]

## Sheet: Sheet 1
ensembl id	baseMean	log2FoldChange	lfcSE	stat	pvalue	padj	ensembl	name	entrezgene	gene_biotype					Differentially regulated genes: Young vs Aged
ENSMUSG00000026616	80.6021	9.95396	1.21432	8.19716	2.46137e-16	1.43637e-15	ENSMUSG00000026616	Cr2	12902	protein_coding
ENSMUSG00000067615	68.9253	9.72674	1.29317	7.52161	5.41049e-14	2.77494e-13	ENSMUSG00000067615	Krt81	64818	protein_coding
ENSMUSG00000091650	131.07	9.6982	1.19829	8.09335	5.80436e-16	3.32998e-15	ENSMUSG00000091650	Apol11a	626615	protein_coding
ENSMUSG00000027398	6911.11	9.62106	0.625869	15.3723	2.50954e-53	5.79713e-52	ENSMUSG00000027398	Il1b	16176	protein_coding
ENSMUSG00000046748	50.1658	9.26977	1.22635	7.5588	4.06799e-14	2.10146e-13	ENSMUSG00000046748	Tmem45a2	69457	protein_coding
ENSMUSG00000025746	96.1836	9.24489	1.2703	7.2777	3.39551e-13	1.66557e-12	ENSMUSG00000025746	Il6	16193	protein_coding
ENSMUSG00000026073	1605.83	9.00994	0.778015	11.5807	5.16382e-31	5.64525e-30	ENSMUSG00000026073	Il1r2	16178	protein_coding
ENSMUSG00000067613	364.165	8.77919	1.05872	8.29229	1.11085e-16	6.60571e-16	ENSMUSG00000067613	Krt83	100126226	protein_coding
ENSMUSG00000062148	318.579	8.77368	0.674448	13.0087	1.09209e-38	1.56904e-37	ENSMUSG00000062148	Ear6	53873	protein_coding
ENSMUSG00000067149	2138.06	8.75782	0.693416	12.63	1.44361e-36	1.93395e-35	ENSMUSG00000067149	Jchain	16069	protein_coding
ENSMUSG00000022126	1406.64	8.74262	1.30259	6.71171	1.92354e-11	8.39315e-11	ENSMUSG00000022126	Acod1	16365	protein_coding
ENSMUSG00000042265	2262.12	8.72929	0.329933	26.4577	2.97334e-154	5.61793e-152	ENSMUSG00000042265	Trem1	58217	protein_coding
ENSMUSG00000030851	66.1053	8.70114	1.25303	6.94408	3.80926e-12	1.74661e-11	ENSMUSG00000030851	Ldhc	16833	protein_coding
ENSMUSG00000030142	1704.09	8.65534	0.457155	18.9331	6.0919e-80	2.74177e-78	ENSMUSG00000030142	Clec4e	56619	protein_coding
ENSMUSG00000026573	30.8236	8.56114	1.3015	6.57791	4.77112e-11	2.02406e-10	ENSMUSG00000026573	Xcl1	16963	protein_coding
ENSMUSG00000072601	469.949	8.4718	0.522177	16.224	3.41285e-59	9.42794e-58	ENSMUSG00000072601	Ear1	13586	protein_coding
ENSMUSG00000058755	2399.88	8.46738	0.327746	25.8352	3.5702e-147	6.16414e-145	ENSMUSG00000058755	Osm	18413	protein_coding
ENSMUSG00000058427	575.538	8.35263	1.02253	8.16863	3.11907e-16	1.81174e-15	ENSMUSG00000058427	Cxcl2	20310	protein_coding
ENSMUSG00000040899	25.6582	8.29672	1.26564	6.55533	5.55176e-11	2.34036e-10	ENSMUSG00000040899	Ccr6	12458	protein_coding
ENSMUSG00000037263	22.9891	8.14443	1.27023	6.41179	1.43822e-10	5.89053e-10	ENSMUSG00000037263	Aldh3b3	73458	protein_coding
ENSMUSG00000045502	1249.06	8.13006	0.717236	11.3353	8.77659e-30	9.09351e-29	ENSMUSG00000045502	Hcar2	80885	protein_coding
ENSMUSG00000042385	22.4528	8.124	1.37828	5.89431	3.76256e-09	1.3832e-08	ENSMUSG00000042385	Gzmk	14945	protein_coding
ENSMUSG00000067614	21.4606	8.03739	1.29179	6.22193	4.91083e-10	1.93534e-09	ENSMUSG00000067614	Krt86	16679	protein_coding
ENSMUSG00000093973	39.6727	7.96067	1.2504	6.36648	1.93415e-10	7.84788e-10	ENSMUSG00000093973	Mrgpra2a	668727	protein_coding
ENSMUSG00000058022	20.1943	7.95836	1.25311	6.3509	2.14061e-10	8.65054e-10	ENSMUSG00000058022	Adtrp	109254	protein_coding
ENSMUSG00000005339	65.4403	7.81504	1.05536	7.40509	1.31062e-13	6.57378e-13	ENSMUSG00000005339	Fcer1a	14125	protein_coding
ENSMUSG00000050921	526.022	7.55141	0.475169	15.892	7.19517e-57	1.84987e-55	ENSMUSG00000050921	P2ry10	78826	protein_coding
ENSMUSG00000037944	433.206	7.51135	0.530554	14.1576	1.67717e-45	3.0371e-44	ENSMUSG00000037944	Ccr7	12775	protein_coding
ENSMUSG00000053338	106.386	7.50574	0.79143	9.48377	2.45248e-21	1.80649e-20	ENSMUSG00000053338	Tarm1	245126	protein_coding
ENSMUSG00000096719	278.609	7.42955	0.527286	14.0902	4.36583e-45	7.72429e-44	ENSMUSG00000096719	Mrgpra2b	235712	protein_coding
ENSMUSG00000024912	305.039	7.41859	0.594749	12.4735	1.04195e-35	1.35244e-34	ENSMUSG00000024912	Fosl1	14283	protein_coding
ENSMUSG00000052477	121.838	7.39571	0.736958	10.0355	1.06466e-23	8.7497e-23	ENSMUSG00000052477	C130026I21Rik	620078	protein_coding
ENSMUSG00000067341	72.2756	7.3758	0.910484	8.10096	5.45266e-16	3.1363e-15	ENSMUSG00000067341	H2-Eb2	381091	protein_coding
ENSMUSG00000026358	312.714	7.35844	0.499683	14.7262	4.37656e-49	8.87183e-48	ENSMUSG00000026358	Rgs1	50778	protein_coding
ENSMUSG00000089844	141.078	7.33642	0.746672	9.8255	8.74404e-23	6.84887e-22	ENSMUSG00000089844	A530032D15Rik	381287	protein_coding
ENSMUSG00000027073	4085.36	7.16898	0.26504	27.0487	3.96163e-161	8.26494e-159	ENSMUSG00000027073	Prg2	19074	protein_coding
ENSMUSG00000067591	10.7135	7.03174	1.37012	5.13221	2.86356e-07	9.11208e-07	ENSMUSG00000067591	Klra3	16634	protein_coding
ENSMUSG00000027360	2674.84	7.03011	0.403733	17.4128	6.59991e-68	2.319e-66	ENSMUSG00000027360	Hdc	15186	protein_coding
ENSMUSG00000015437	96.2829	7.02312	0.786241	8.93253	4.16379e-19	2.76959e-18	ENSMUSG00000015437	Gzmb	14939	protein_coding
ENSMUSG00000029378	10.029	6.94013	1.33672	5.1919	2.08159e-07	6.6854e-07	ENSMUSG00000029378	Areg	11839	protein_coding
ENSMUSG00000052212	4692.84	6.93202	0.264341	26.2238	1.42376e-151	2.61605e-149	ENSMUSG00000052212	Cd177	68891	protein_coding
ENSMUSG00000022651	13062.2	6.92839	0.347247	19.9523	1.43154e-88	7.89832e-87	ENSMUSG00000022651	Retnlg	245195	protein_coding
ENSMUSG00000024774	176.248	6.90943	0.508354	13.5918	4.48228e-42	7.2396e-41	ENSMUSG00000024774	Ankrd22	52024	protein_coding
ENSMUSG00000025433	9.34257	6.83246	1.54475	4.42302	9.73298e-06	2.66921e-05	ENSMUSG00000025433	Crisp3	11572	protein_coding
ENSMUSG00000026822	11518.5	6.77897	0.213764	31.7125	1.04594e-220	4.65512e-218	ENSMUSG00000026822	Lcn2	16819	protein_coding
ENSMUSG00000067767	16.1646	6.67774	1.28355	5.20254	1.96579e-07	6.32971e-07	ENSMUSG00000067767	Clec4b2	381809	protein_coding
ENSMUSG00000063903	16.2821	6.66285	1.32203	5.03986	4.65876e-07	1.45676e-06	ENSMUSG00000063903	Klk1	16612	protein_coding
ENSMUSG00000027068	330.777	6.62178	0.38233	17.3195	3.35084e-67	1.14719e-65	ENSMUSG00000027068	Dhrs9	241452	protein_coding
ENSMUSG00000047880	215.847	6.61392	0.467829	14.1375	2.23149e-45	4.01909e-44	ENSMUSG00000047880	Cxcr5	12145	protein_coding
ENSMUSG00000040809	7529.46	6.60159	0.257771	25.6103	1.17043e-144	1.95346e-142	ENSMUSG00000040809	Chil3	12655	protein_coding
ENSMUSG00000079852	15.451	6.58569	1.3451	4.89605	9.77808e-07	2.9699e-06	ENSMUSG00000079852	Klra4	16635	protein_coding
ENSMUSG00000052234	580.142	6.57915	0.323744	20.3221	8.19783e-92	4.78677e-90	ENSMUSG00000052234	Epx	13861	protein_coding
ENSMUSG00000030162	222.49	6.55549	0.414537	15.814	2.491e-56	6.29922e-55	ENSMUSG00000030162	Olr1	108078	protein_coding
ENSMUSG00000015854	245.166	6.53492	0.38215	17.1004	1.47405e-65	4.86362e-64	ENSMUSG00000015854	Cd5l	11801	protein_coding
ENSMUSG00000071552	14.5453	6.50297	1.29818	5.0093	5.46276e-07	1.6973e-06	ENSMUSG00000071552	Tigit	100043314	protein_coding
ENSMUSG00000073386	318.525	6.484	0.420293	15.4273	1.07211e-53	2.49678e-52	ENSMUSG00000073386	9830107B12Rik	328829	protein_coding
ENSMUSG00000021125	263.434	6.40288	0.533701	11.9971	3.67817e-33	4.33842e-32	ENSMUSG00000021125	Arg2	11847	protein_coding
ENSMUSG00000049109	13.1609	6.37394	1.29746	4.91263	8.98625e-07	2.73646e-06	ENSMUSG00000049109	Themis	210757	protein_coding
ENSMUSG00000033024	6.75214	6.36951	1.41508	4.50115	6.75862e-06	1.88526e-05	ENSMUSG00000033024	Klra9	16640	protein_coding
ENSMUSG00000054662	6.7126	6.3507	1.53711	4.13159	3.60261e-05	9.2921e-05	ENSMUSG00000054662	Ano9	71345	protein_coding
ENSMUSG00000062028	6.61362	6.34451	1.3885	4.56933	4.89289e-06	1.38567e-05	ENSMUSG00000062028	Irgc1	210145	protein_coding
ENSMUSG00000018924	234.033	6.31507	0.410902	15.3688	2.65042e-53	6.10144e-52	ENSMUSG00000018924	Alox15	11687	protein_coding
ENSMUSG00000027737	431.49	6.29981	0.504895	12.4775	9.90663e-36	1.28671e-34	ENSMUSG00000027737	Slc7a11	26570	protein_coding
ENSMUSG00000039760	6.34879	6.28103	1.42024	4.42253	9.75535e-06	2.67497e-05	ENSMUSG00000039760	Il22ra2	237310	protein_coding
ENSMUSG00000032484	44960.9	6.27076	0.240604	26.0625	9.69739e-150	1.71875e-147	ENSMUSG00000032484	Ngp	18054	protein_coding
ENSMUSG00000005800	4179.68	6.24269	0.174162	35.8441	0.0000000000000000000000000000000000000000000000000000000000000000000000000000000000000000000000000000000000000000000000000000000000000000000000000000000000000000000000000000000000000000000000000000000000000000000000000000000000000000000000000000000000000000000000000000000000000000227085357832457	0.0000000000000000000000000000000000000000000000000000000000000000000000000000000000000000000000000000000000000000000000000000000000000000000000000000000000000000000000000000000000000000000000000000000000000000000000000000000000000000000000000000000000000000000000000000000000000267533267451085	ENSMUSG00000005800	Mmp8	17394	protein_coding
ENSMUSG00000091694	1931.76	6.23946	0.302302	20.6398	1.20505e-94	7.49528e-93	ENSMUSG00000091694	Apol11b	328563	protein_coding
ENSMUSG00000022755	21.8025	6.23848	1.14586	5.44434	5.19964e-08	1.75465e-07	ENSMUSG00000022755	Adgrg7	239853	protein_coding
ENSMUSG00000032691	521.877	6.23746	0.341771	18.2504	2.05363e-74	8.22602e-73	ENSMUSG00000032691	Nlrp3	216799	protein_coding
ENSMUSG00000052736	12.1274	6.23001	1.37283	4.53807	5.67725e-06	1.59697e-05	ENSMUSG00000052736	Klrc2	16642	protein_coding
ENSMUSG00000027401	21.6734	6.20827	1.10644	5.61105	2.01105e-08	6.98652e-08	ENSMUSG00000027401	Tgm3	21818	protein_coding
ENSMUSG00000056054	74617.1	6.20738	0.222712	27.8717	5.87207e-171	1.3836e-168	ENSMUSG00000056054	S100a8	20201	protein_coding
ENSMUSG00000056071	110716	6.20361	0.258738	23.9764	4.90009e-127	5.94782e-125	ENSMUSG00000056071	S100a9	20202	protein_coding
ENSMUSG00000004668	246.02	6.18419	0.384882	16.0678	4.29338e-58	1.15731e-56	ENSMUSG00000004668	Abca13	268379	protein_coding
ENSMUSG00000042474	306.547	6.16286	0.418328	14.7321	4.00933e-49	8.1439e-48	ENSMUSG00000042474	Fcmr	69169	protein_coding
ENSMUSG00000032496	27050.2	6.14168	0.254885	24.0958	2.76341e-128	3.52519e-126	ENSMUSG00000032496	Ltf	17002	protein_coding
ENSMUSG00000015665	5.64293	6.11696	1.41789	4.31413	1.60235e-05	4.28806e-05	ENSMUSG00000015665	Awat1	245533	protein_coding
ENSMUSG00000073409	655.207	6.07889	0.374667	16.2248	3.36938e-59	9.3336e-58	ENSMUSG00000073409	H2-Q6	15019	protein_coding
ENSMUSG00000062727	5.49122	6.0768	1.46537	4.14696	3.36926e-05	8.71378e-05	ENSMUSG00000062727	Hist1h2bk	319184	protein_coding
ENSMUSG00000059108	2303.19	6.07516	0.265091	22.9172	3.12755e-116	3.05554e-114	ENSMUSG00000059108	Ifitm6	213002	protein_coding
ENSMUSG00000075031	10.7889	6.07442	1.3141	4.62249	3.79164e-06	1.08484e-05	ENSMUSG00000075031	Hist1h2bb	319178	protein_coding
ENSMUSG00000048480	5.45759	6.0591	1.45206	4.17276	3.00926e-05	7.83533e-05	ENSMUSG00000048480	Cxcr1	227288	protein_coding
ENSMUSG00000033213	265.185	6.04707	0.392714	15.3982	1.68407e-53	3.9083e-52	ENSMUSG00000033213	AA467197	433470	protein_coding
ENSMUSG00000071177	5.38628	6.04344	1.44431	4.18431	2.86032e-05	7.46987e-05	ENSMUSG00000071177	Serpina1d	20703	protein_coding
ENSMUSG00000036067	357.689	6.04067	0.425132	14.2089	8.06697e-46	1.47818e-44	ENSMUSG00000036067	Slc2a6	227659	protein_coding
ENSMUSG00000095514	10.5383	6.02697	1.37792	4.37395	1.22016e-05	3.3077e-05	ENSMUSG00000095514	D13Ertd608e		protein_coding
ENSMUSG00000013974	1720.95	6.02354	0.334323	18.0171	1.42992e-72	5.50739e-71	ENSMUSG00000013974	Mcemp1	69189	protein_coding
ENSMUSG00000052270	940.617	6.0233	0.263526	22.8566	1.25705e-115	1.22215e-113	ENSMUSG00000052270	Fpr2	14289	protein_coding
ENSMUSG00000044103	317.843	6.01855	0.36464	16.5055	3.35169e-61	9.9596e-60	ENSMUSG00000044103	Il1f9	215257	protein_coding
ENSMUSG00000041754	768.517	6.01262	0.24173	24.8733	1.44858e-136	2.16508e-134	ENSMUSG00000041754	Trem3	58218	protein_coding
ENSMUSG00000022582	714.536	6.00864	0.326072	18.4273	7.92981e-76	3.2746e-74	ENSMUSG00000022582	Ly6g	546644	protein_coding
ENSMUSG00000003545	843.952	5.96433	0.298243	19.9982	5.70683e-89	3.18374e-87	ENSMUSG00000003545	Fosb	14282	protein_coding
ENSMUSG00000037548	332.772	5.95684	0.405182	14.7016	6.29107e-49	1.2625e-47	ENSMUSG00000037548	H2-DMb2	15000	protein_coding
ENSMUSG00000038298	18.2561	5.95528	1.14698	5.19213	2.079e-07	6.67816e-07	ENSMUSG00000038298	Pdzk1	59020	protein_coding
ENSMUSG00000051748	2145.7	5.95073	0.276999	21.4828	2.25261e-102	1.67715e-100	ENSMUSG00000051748	Wfdc21	66107	protein_coding
ENSMUSG00000078817	151.386	5.93507	0.428333	13.8562	1.16711e-43	1.98598e-42	ENSMUSG00000078817	Nlrp12	378425	protein_coding
ENSMUSG00000030144	1036.45	5.93442	0.687188	8.63581	5.83132e-18	3.67957e-17	ENSMUSG00000030144	Clec4d	17474	protein_coding
ENSMUSG00000000157	1381.21	5.88003	0.282478	20.8159	3.10771e-96	2.01428e-94	ENSMUSG00000000157	Itgb2l	16415	protein_coding
ENSMUSG00000035042	196.387	5.85094	0.357442	16.3689	3.18815e-60	9.08281e-59	ENSMUSG00000035042	Ccl5	20304	protein_coding
ENSMUSG00000039196	132.633	5.81375	0.41248	14.0946	4.09875e-45	7.27746e-44	ENSMUSG00000039196	Orm1	18405	protein_coding
ENSMUSG00000018698	4.4715	5.80427	1.5809	3.6715	0.00024113	0.000562928	ENSMUSG00000018698	Lhx1	16869	protein_coding
ENSMUSG00000022696	24.2719	5.78461	0.986121	5.86602	4.46376e-09	1.63139e-08	ENSMUSG00000022696	Sidt1	320007	protein_coding
ENSMUSG00000025330	1023.85	5.77888	0.247919	23.3095	3.55015e-120	3.74223e-118	ENSMUSG00000025330	Padi4	18602	protein_coding
ENSMUSG00000025473	2771.36	5.77075	0.711684	8.10858	5.1213e-16	2.94994e-15	ENSMUSG00000025473	Adam8	11501	protein_coding
ENSMUSG00000089727	16.0978	5.77062	1.19116	4.84453	1.26911e-06	3.81303e-06	ENSMUSG00000089727	Klra8	16639	protein_coding
ENSMUSG00000028859	2523.59	5.75691	0.258674	22.2555	9.98144e-110	8.47069e-108	ENSMUSG00000028859	Csf3r	12986	protein_coding
ENSMUSG00000036594	2562.21	5.75316	0.253846	22.664	1.01611e-113	9.64487e-112	ENSMUSG00000036594	H2-Aa	14960	protein_coding
ENSMUSG00000034641	530.485	5.74542	0.325206	17.667	7.52389e-70	2.75986e-68	ENSMUSG00000034641	Cd300ld	217305	protein_coding
ENSMUSG00000045551	299.885	5.74493	0.285305	20.1361	3.56236e-90	2.0269e-88	ENSMUSG00000045551	Fpr1	14293	protein_coding
ENSMUSG00000020017	23.4171	5.73538	0.923307	6.21178	5.2388e-10	2.05852e-09	ENSMUSG00000020017	Hal	15109	protein_coding
ENSMUSG00000063779	4.24434	5.7118	1.52414	3.74755	0.000178569	0.000424396	ENSMUSG00000063779	Chil4	104183	protein_coding
ENSMUSG00000000204	1607.62	5.67601	0.407935	13.914	5.20669e-44	8.95104e-43	ENSMUSG00000000204	Slfn4	20558	protein_coding
ENSMUSG00000028341	572.767	5.67473	0.371834	15.2614	1.38155e-52	3.09158e-51	ENSMUSG00000028341	Nr4a3	18124	protein_coding
ENSMUSG00000039264	150.372	5.66537	0.510217	11.1039	1.20153e-28	1.20141e-27	ENSMUSG00000039264	Gimap3	83408	protein_coding
ENSMUSG00000032561	283.679	5.66305	0.353425	16.0233	8.78079e-58	2.31702e-56	ENSMUSG00000032561	Acpp	56318	protein_coding
ENSMUSG00000023903	388.304	5.65363	0.259036	21.8257	1.3229e-105	1.04724e-103	ENSMUSG00000023903	Mmp25	240047	protein_coding
ENSMUSG00000038357	25759.9	5.64973	0.250638	22.5414	1.63038e-112	1.49786e-110	ENSMUSG00000038357	Camp	12796	protein_coding
ENSMUSG00000030154	36.054	5.64722	0.816431	6.91696	4.61443e-12	2.10088e-11	ENSMUSG00000030154	Klrb1f	232408	protein_coding
ENSMUSG00000054169	128.57	5.62838	0.471066	11.9482	6.63688e-33	7.7733e-32	ENSMUSG00000054169	Ceacam10	26366	protein_coding
ENSMUSG00000050272	3.94184	5.61456	1.52216	3.68855	0.000225538	0.000528933	ENSMUSG00000050272	Dscam	13508	protein_coding
ENSMUSG00000026070	78.4094	5.6098	0.531995	10.5448	5.36736e-26	4.85316e-25	ENSMUSG00000026070	Il18r1	16182	protein_coding
ENSMUSG00000022584	2196.95	5.60342	0.251518	22.2784	5.98082e-110	5.11897e-108	ENSMUSG00000022584	Ly6c2	100041546	protein_coding
ENSMUSG00000021250	6037.6	5.60189	0.161901	34.6007	0.000000000000000000000000000000000000000000000000000000000000000000000000000000000000000000000000000000000000000000000000000000000000000000000000000000000000000000000000000000000000000000000000000000000000000000000000000000000000000000000000000000000000000000000246522366224298	0.000000000000000000000000000000000000000000000000000000000000000000000000000000000000000000000000000000000000000000000000000000000000000000000000000000000000000000000000000000000000000000000000000000000000000000000000000000000000000000000000000000000000000000214667389162619	ENSMUSG00000021250	Fos	14281	protein_coding
ENSMUSG00000048498	14.1552	5.59964	1.14891	4.87386	1.09441e-06	3.3075e-06	ENSMUSG00000048498	Cd300e	217306	protein_coding
ENSMUSG00000026581	2169.7	5.5946	0.206325	27.1154	6.4762e-162	1.39468e-159	ENSMUSG00000026581	Sell	20343	protein_coding
ENSMUSG00000024610	5701.69	5.5724	0.218806	25.4674	4.53453e-143	7.38354e-141	ENSMUSG00000024610	Cd74	16149	protein_coding
ENSMUSG00000022416	77.6882	5.57029	0.576981	9.6542	4.71831e-22	3.57136e-21	ENSMUSG00000022416	Cacna1i	239556	protein_coding
ENSMUSG00000050241	14.3471	5.56316	1.20454	4.61848	3.8656e-06	1.10474e-05	ENSMUSG00000050241	Klre1	243655	protein_coding
ENSMUSG00000020395	84.0641	5.56145	0.604161	9.20526	3.40856e-20	2.38444e-19	ENSMUSG00000020395	Itk	16428	protein_coding
ENSMUSG00000028680	1250.12	5.5463	0.371769	14.9187	2.49165e-50	5.23639e-49	ENSMUSG00000028680	Plk3	12795	protein_coding
ENSMUSG00000043286	28.3265	5.54575	0.871071	6.36658	1.93285e-10	7.84418e-10	ENSMUSG00000043286	Pnpla1	433091	protein_coding
ENSMUSG00000021123	420.21	5.49785	0.364212	15.0952	1.74203e-51	3.7759e-50	ENSMUSG00000021123	Rdh12	77974	protein_coding
ENSMUSG00000070031	973.563	5.48934	0.333809	16.4446	9.17306e-61	2.68594e-59	ENSMUSG00000070031	Sp140	434484	protein_coding
ENSMUSG00000008461	3.62206	5.4893	1.5565	3.52671	0.000420764	0.000952211	ENSMUSG00000008461	Fut1	14343	protein_coding
ENSMUSG00000022026	853.747	5.48196	0.283721	19.3217	3.5313e-83	1.71662e-81	ENSMUSG00000022026	Olfm4		protein_coding
ENSMUSG00000032776	130.795	5.47228	0.405888	13.4823	1.98908e-41	3.15919e-40	ENSMUSG00000032776	Mctp2	244049	protein_coding
ENSMUSG00000039013	52.038	5.47117	0.624032	8.76745	1.82756e-18	1.18072e-17	ENSMUSG00000039013	Siglecf	233186	protein_coding
ENSMUSG00000028753	3.64656	5.46916	1.61443	3.38767	0.000704899	0.0015514	ENSMUSG00000028753	Vwa5b1	75718	protein_coding
ENSMUSG00000050075	242.955	5.46859	0.48149	11.3576	6.79522e-30	7.08826e-29	ENSMUSG00000050075	Gpr171	229323	protein_coding
ENSMUSG00000092618	7.21393	5.46857	1.36479	4.0069	6.15218e-05	0.000154736	ENSMUSG00000092618	Btnl6	624681	protein_coding
ENSMUSG00000047507	38.2524	5.44147	0.684318	7.95168	1.84004e-15	1.02682e-14	ENSMUSG00000047507	Baiap3	545192	protein_coding
ENSMUSG00000032773	3.46718	5.43745	1.61812	3.36035	0.000778433	0.00170294	ENSMUSG00000032773	Chrm1	12669	protein_coding
ENSMUSG00000018907	7.00284	5.43463	1.38173	3.93321	8.38207e-05	0.000207485	ENSMUSG00000018907	Alox12e	11685	protein_coding
ENSMUSG00000095788	25.7777	5.42916	0.822849	6.598	4.16749e-11	1.77626e-10	ENSMUSG00000095788	Sirpb1a	320832	protein_coding
ENSMUSG00000051439	1400.43	5.4249	0.418403	12.9657	1.91402e-38	2.72452e-37	ENSMUSG00000051439	Cd14	12475	protein_coding
ENSMUSG00000061615	3.50803	5.42174	1.58638	3.41767	0.000631587	0.00139649	ENSMUSG00000061615	Hist1h2ab	319172	protein_coding
ENSMUSG00000048534	305.697	5.41317	0.284477	19.0285	9.89735e-81	4.50509e-79	ENSMUSG00000048534	Jaml	270152	protein_coding
ENSMUSG00000058470	90.3476	5.41109	0.541576	9.99137	1.66263e-23	1.35143e-22	ENSMUSG00000058470	Gm8369	666926	protein_coding
ENSMUSG00000048621	100.538	5.39154	0.469865	11.4747	1.7685e-30	1.88402e-29	ENSMUSG00000048621	Gm6377	622976	protein_coding
ENSMUSG00000075122	94.5708	5.38349	0.609915	8.82662	1.07889e-18	7.04075e-18	ENSMUSG00000075122	Cd80	12519	protein_coding
ENSMUSG00000026180	878.391	5.38253	0.196786	27.3521	1.01866e-164	2.29232e-162	ENSMUSG00000026180	Cxcr2	12765	protein_coding
ENSMUSG00000041468	6.73371	5.381	1.38202	3.89359	9.87731e-05	0.000242192	ENSMUSG00000041468	Gpr12	14738	protein_coding
ENSMUSG00000056973	36.9666	5.3793	0.671899	8.00612	1.18387e-15	6.69412e-15	ENSMUSG00000056973	Ces1d	104158	protein_coding
ENSMUSG00000060586	1754.93	5.37743	0.221432	24.2849	2.83369e-130	3.73376e-128	ENSMUSG00000060586	H2-Eb1	14969	protein_coding
ENSMUSG00000032446	36.5547	5.37228	0.677907	7.92479	2.28529e-15	1.27103e-14	ENSMUSG00000032446	Eomes	13813	protein_coding
ENSMUSG00000027297	6.74003	5.36371	1.53528	3.49363	0.000476507	0.00107014	ENSMUSG00000027297	Ltk	17005	protein_coding
ENSMUSG00000043939	316.927	5.363	0.430434	12.4595	1.24145e-35	1.60618e-34	ENSMUSG00000043939	A530064D06Rik	328830	protein_coding
ENSMUSG00000009292	639.589	5.36274	0.362655	14.7875	1.76493e-49	3.61802e-48	ENSMUSG00000009292	Trpm2	28240	protein_coding
ENSMUSG00000041831	23.9025	5.35235	0.986223	5.42712	5.72712e-08	1.92616e-07	ENSMUSG00000041831	Sytl3	83672	protein_coding
ENSMUSG00000017002	1677.98	5.35048	0.239752	22.3167	2.54476e-110	2.21594e-108	ENSMUSG00000017002	Slpi	20568	protein_coding
ENSMUSG00000018927	2239.93	5.34024	0.285226	18.7228	3.22572e-78	1.41058e-76	ENSMUSG00000018927	Ccl6	20305	protein_coding
ENSMUSG00000042417	157.581	5.33507	0.379667	14.052	7.48913e-45	1.32036e-43	ENSMUSG00000042417	Ccno	218630	protein_coding
ENSMUSG00000036931	647.78	5.33445	0.43506	12.2614	1.45934e-34	1.82217e-33	ENSMUSG00000036931	Nfkbid	243910	protein_coding
ENSMUSG00000072596	478.251	5.33053	0.268902	19.8233	1.87222e-87	1.01618e-85	ENSMUSG00000072596	Ear2	13587	protein_coding
ENSMUSG00000086564	192.252	5.32586	0.326879	16.2931	1.10549e-59	3.07937e-58	ENSMUSG00000086564	Cd101	630146	protein_coding
ENSMUSG00000030156	235.328	5.32559	0.380934	13.9803	2.05501e-44	3.58516e-43	ENSMUSG00000030156	Cd69	12515	protein_coding
ENSMUSG00000079298	17.6685	5.32555	1.05504	5.04773	4.47094e-07	1.40044e-06	ENSMUSG00000079298	Klrb1b	80782	protein_coding
ENSMUSG00000063193	563.769	5.32342	0.278995	19.0807	3.65422e-81	1.69414e-79	ENSMUSG00000063193	Cd300lb	217304	protein_coding
ENSMUSG00000070501	11.8033	5.31719	1.19315	4.45644	8.33302e-06	2.30103e-05	ENSMUSG00000070501	Ifi214	545384	protein_coding
ENSMUSG00000072673	3.2482	5.31715	1.68023	3.16454	0.00155327	0.00326637	ENSMUSG00000072673	Gm10392		protein_coding
ENSMUSG00000021298	543.915	5.31493	0.69132	7.68809	1.49345e-14	7.92131e-14	ENSMUSG00000021298	Gpr132	56696	protein_coding
ENSMUSG00000018930	244.451	5.30929	1.15104	4.61262	3.97626e-06	1.13556e-05	ENSMUSG00000018930	Ccl4	20303	protein_coding
ENSMUSG00000021492	3.25138	5.3052	1.70107	3.11875	0.00181622	0.0037816	ENSMUSG00000021492	F12	58992	protein_coding
ENSMUSG00000060678	6.45591	5.3008	1.45787	3.636	0.000276903	0.000640839	ENSMUSG00000060678	Hist1h4c	319155	protein_coding
ENSMUSG00000069305	6.40894	5.29903	1.43245	3.69927	0.000216224	0.000508278	ENSMUSG00000069305	Hist1h4n	319161	protein_coding
ENSMUSG00000042724	174.509	5.29345	0.321831	16.4479	8.67902e-61	2.54873e-59	ENSMUSG00000042724	Map3k9	338372	protein_coding
ENSMUSG00000043753	6.37531	5.28475	1.44145	3.66627	0.000246111	0.000573486	ENSMUSG00000043753	Dmrta1	242523	protein_coding
ENSMUSG00000051354	11.3745	5.26404	1.22364	4.30196	1.69295e-05	4.51905e-05	ENSMUSG00000051354	Samd3	268288	protein_coding
ENSMUSG00000041538	500.219	5.26285	0.367391	14.3249	1.52893e-46	2.85116e-45	ENSMUSG00000041538	H2-Ob	15002	protein_coding
ENSMUSG00000064065	357.196	5.24701	0.253393	20.707	2.99624e-95	1.90504e-93	ENSMUSG00000064065	Ipcef1	320495	protein_coding
ENSMUSG00000051504	157.54	5.24682	0.356587	14.714	5.24097e-49	1.05813e-47	ENSMUSG00000051504	Siglech	233274	protein_coding
ENSMUSG00000060550	712.232	5.24617	0.341823	15.3476	3.67368e-53	8.39914e-52	ENSMUSG00000060550	H2-Q7	15018	protein_coding
ENSMUSG00000047798	874.68	5.24071	0.383331	13.6715	1.50272e-42	2.46895e-41	ENSMUSG00000047798	Cd300lf	246746	protein_coding
ENSMUSG00000063177	3.08831	5.24046	1.64143	3.19263	0.00140984	0.00297757	ENSMUSG00000063177	Klk1b27	16619	protein_coding
ENSMUSG00000050350	54.6029	5.23296	0.621536	8.4194	3.78405e-17	2.31128e-16	ENSMUSG00000050350	Gpr18	110168	protein_coding
ENSMUSG00000073008	44.0516	5.23201	0.656583	7.96855	1.60546e-15	9.00173e-15	ENSMUSG00000073008	Gpr174	213439	protein_coding
ENSMUSG00000041247	3.02928	5.21791	1.61642	3.22805	0.00124635	0.00265327	ENSMUSG00000041247	Lamp3	239739	protein_coding
ENSMUSG00000051590	6.02806	5.21508	1.41519	3.68507	0.000228642	0.000535771	ENSMUSG00000051590	Map3k19	22625	protein_coding
ENSMUSG00000016498	21.6454	5.21482	1.07398	4.8556	1.20024e-06	3.61316e-06	ENSMUSG00000016498	Pdcd1lg2	58205	protein_coding
ENSMUSG00000026980	225.625	5.21478	0.341326	15.278	1.07197e-52	2.415e-51	ENSMUSG00000026980	Ly75	17076	protein_coding
ENSMUSG00000021986	56.4491	5.21378	0.564141	9.24199	2.41949e-20	1.70385e-19	ENSMUSG00000021986	Amer2	72125	protein_coding
ENSMUSG00000049971	16.2503	5.21111	0.963789	5.4069	6.41245e-08	2.1461e-07	ENSMUSG00000049971	Glt1d1	319804	protein_coding
ENSMUSG00000024670	39.0778	5.20986	0.635302	8.2006	2.39193e-16	1.39748e-15	ENSMUSG00000024670	Cd6	12511	protein_coding
ENSMUSG00000022555	4278.59	5.20732	0.681109	7.64535	2.08372e-14	1.09477e-13	ENSMUSG00000022555	Dgat1	13350	protein_coding
ENSMUSG00000040693	129.025	5.20065	0.419264	12.4042	2.47846e-35	3.16774e-34	ENSMUSG00000040693	Slco4c1	227394	protein_coding
ENSMUSG00000078763	357.058	5.19682	0.257756	20.1618	2.1221e-90	1.21781e-88	ENSMUSG00000078763	Slfn1	20555	protein_coding
ENSMUSG00000058435	3.01201	5.19662	1.71087	3.03742	0.00238615	0.00487402	ENSMUSG00000058435	Btnl4	632126	protein_coding
ENSMUSG00000005540	155.749	5.17617	0.413707	12.5117	6.4456e-36	8.45953e-35	ENSMUSG00000005540	Fcer2a	14128	protein_coding
ENSMUSG00000022504	107.878	5.17516	0.393342	13.1569	1.55302e-39	2.30569e-38	ENSMUSG00000022504	Ciita	12265	protein_coding
ENSMUSG00000026832	1396.34	5.1648	0.283122	18.2423	2.38164e-74	9.50188e-73	ENSMUSG00000026832	Cytip	227929	protein_coding
ENSMUSG00000030589	782.266	5.16003	0.278774	18.5097	1.72328e-76	7.34339e-75	ENSMUSG00000030589	Rasgrp4	233046	protein_coding
ENSMUSG00000034486	2.8703	5.15632	1.63662	3.15059	0.00162939	0.00341605	ENSMUSG00000034486	Gbx2	14472	protein_coding
ENSMUSG00000078780	92.7641	5.14975	0.449545	11.4555	2.20788e-30	2.34461e-29	ENSMUSG00000078780	Gm5150	381484	protein_coding
ENSMUSG00000022899	291.105	5.13476	1.11556	4.60287	4.16718e-06	1.18771e-05	ENSMUSG00000022899	Slc15a2	57738	protein_coding
ENSMUSG00000028307	10.7191	5.11645	1.17004	4.37287	1.22623e-05	3.32327e-05	ENSMUSG00000028307	Aldob	230163	protein_coding
ENSMUSG00000024164	2172.29	5.11326	0.336215	15.2083	3.11517e-52	6.87878e-51	ENSMUSG00000024164	C3	12266	protein_coding
ENSMUSG00000020077	4934.84	5.11209	0.256381	19.9395	1.85066e-88	1.01827e-86	ENSMUSG00000020077	Srgn	19073	protein_coding
ENSMUSG00000073421	1989.33	5.10508	0.276856	18.4395	6.33358e-76	2.64269e-74	ENSMUSG00000073421	H2-Ab1	14961	protein_coding
ENSMUSG00000030413	2208.94	5.10379	0.215919	23.6375	1.58646e-123	1.7652e-121	ENSMUSG00000030413	Pglyrp1	21946	protein_coding
ENSMUSG00000067235	356.844	5.10042	0.355956	14.3288	1.44566e-46	2.70089e-45	ENSMUSG00000067235	H2-Q10	15007	protein_coding
ENSMUSG00000024334	102.494	5.09769	0.424518	12.0082	3.21842e-33	3.80286e-32	ENSMUSG00000024334	H2-Oa	15001	protein_coding
ENSMUSG00000053101	272.842	5.09714	0.315732	16.1439	1.25455e-58	3.43252e-57	ENSMUSG00000053101	Gpr141	353346	protein_coding
ENSMUSG00000058624	2898.68	5.09673	0.266217	19.1451	1.06415e-81	4.99128e-80	ENSMUSG00000058624	Gda	14544	protein_coding
ENSMUSG00000003484	829.088	5.07839	0.327641	15.4998	3.47731e-54	8.21268e-53	ENSMUSG00000003484	Cyp4f18	72054	protein_coding
ENSMUSG00000079507	2.75627	5.07206	1.72387	2.94226	0.00325826	0.00652434	ENSMUSG00000079507	H2-Q1	15006	protein_coding
ENSMUSG00000029379	2.74718	5.05411	1.79728	2.81209	0.00492203	0.0095633	ENSMUSG00000029379	Cxcl3	330122	protein_coding
ENSMUSG00000022650	2.74309	5.05212	1.79708	2.81129	0.00493431	0.00958622	ENSMUSG00000022650	Retnlb	57263	protein_coding
ENSMUSG00000026835	804.19	5.051	0.380122	13.2878	2.72311e-40	4.16642e-39	ENSMUSG00000026835	Fcnb	14134	protein_coding
ENSMUSG00000074677	98.5197	5.05009	0.39189	12.8865	5.36256e-38	7.51583e-37	ENSMUSG00000074677	Sirpb1c	100038947	protein_coding
ENSMUSG00000024737	730.9	5.04927	0.348938	14.4704	1.86344e-47	3.5748e-46	ENSMUSG00000024737	Slc15a3	65221	protein_coding
ENSMUSG00000027863	197.739	5.0476	0.385809	13.0832	4.11045e-39	6.01345e-38	ENSMUSG00000027863	Cd2	12481	protein_coding
ENSMUSG00000027995	1257.38	5.04386	0.272965	18.4781	3.1016e-76	1.31053e-74	ENSMUSG00000027995	Tlr2	24088	protein_coding
ENSMUSG00000090141	2.68496	5.03988	1.67801	3.00349	0.00266904	0.00541321	ENSMUSG00000090141	Gm614	245536	protein_coding
ENSMUSG00000073940	82181.8	5.03377	0.376007	13.3874	7.16234e-41	1.11719e-39	ENSMUSG00000073940	Hbb-bt	15130	protein_coding
ENSMUSG00000030365	69.1845	5.03142	0.480075	10.4805	1.06186e-25	9.48148e-25	ENSMUSG00000030365	Clec2i	93675	protein_coding
ENSMUSG00000046223	2374.22	5.0156	0.276724	18.1249	2.02656e-73	7.92735e-72	ENSMUSG00000046223	Plaur	18793	protein_coding
ENSMUSG00000016194	372.748	5.01437	0.233551	21.4701	2.96156e-102	2.18872e-100	ENSMUSG00000016194	Hsd11b1	15483	protein_coding
ENSMUSG00000026981	587.184	5.00473	0.348983	14.3409	1.21508e-46	2.27436e-45	ENSMUSG00000026981	Il1rn	16181	protein_coding
ENSMUSG00000022876	978.865	4.9839	0.287731	17.3214	3.24384e-67	1.11246e-65	ENSMUSG00000022876	Samsn1	67742	protein_coding
ENSMUSG00000043931	38.2968	4.97628	0.610569	8.15024	3.63215e-16	2.10245e-15	ENSMUSG00000043931	Gimap7	231932	protein_coding
ENSMUSG00000028874	996.048	4.97161	0.182518	27.2391	2.23861e-163	4.92691e-161	ENSMUSG00000028874	Fgr	14191	protein_coding
ENSMUSG00000064246	754.464	4.97134	0.192057	25.8846	9.91826e-148	1.72733e-145	ENSMUSG00000064246	Chil1	12654	protein_coding
ENSMUSG00000024675	200.905	4.95317	0.293342	16.8853	5.77171e-64	1.82905e-62	ENSMUSG00000024675	Ms4a4c	64380	protein_coding
ENSMUSG00000004612	205.335	4.95064	0.454198	10.8997	1.15585e-27	1.11295e-26	ENSMUSG00000004612	Nkg7	72310	protein_coding
ENSMUSG00000063232	2.47513	4.94706	1.71456	2.88532	0.00391022	0.0077286	ENSMUSG00000063232	Serpina11	380780	protein_coding
ENSMUSG00000018925	2.52098	4.94568	1.70205	2.90572	0.00366413	0.00728061	ENSMUSG00000018925	Heatr9	629303	protein_coding
ENSMUSG00000079071	9.56397	4.94182	1.1898	4.1535	3.27432e-05	8.48687e-05	ENSMUSG00000079071	Gm14085	381417	protein_coding
ENSMUSG00000052749	214.703	4.93846	0.358815	13.7632	4.24089e-43	7.09579e-42	ENSMUSG00000052749	Trim30b	244183	protein_coding
ENSMUSG00000025877	1411.49	4.93343	0.213382	23.1202	2.90116e-118	2.94947e-116	ENSMUSG00000025877	Hk3	212032	protein_coding
ENSMUSG00000062593	1422.33	4.924	0.401728	12.2571	1.54002e-34	1.92052e-33	ENSMUSG00000062593	Lilrb4a		protein_coding
ENSMUSG00000043953	579.754	4.92127	0.303638	16.2077	4.44747e-59	1.22691e-57	ENSMUSG00000043953	Ccrl2	54199	protein_coding
ENSMUSG00000032094	75.2251	4.92005	0.527373	9.32935	1.06525e-20	7.61957e-20	ENSMUSG00000032094	Cd3d	12500	protein_coding
ENSMUSG00000051397	54.7583	4.91984	0.589797	8.34158	7.33018e-17	4.40075e-16	ENSMUSG00000051397	Tacstd2	56753	protein_coding
ENSMUSG00000050982	116.619	4.9174	0.41488	11.8526	2.08684e-32	2.40618e-31	ENSMUSG00000050982	Apol10a	245282	protein_coding
ENSMUSG00000035355	2.44967	4.91247	1.68436	2.91651	0.00353967	0.00704766	ENSMUSG00000035355	Kcnh4	380728	protein_coding
ENSMUSG00000039232	1136.17	4.91152	0.308568	15.9171	4.82007e-57	1.25209e-55	ENSMUSG00000039232	Stx11	74732	protein_coding
ENSMUSG00000020383	9.81779	4.91099	1.34567	3.64946	0.000262789	0.000610361	ENSMUSG00000020383	Il13	16163	protein_coding
ENSMUSG00000033255	2.44149	4.90906	1.75468	2.79769	0.00514696	0.00997034	ENSMUSG00000033255	Gm5134	333669	protein_coding
ENSMUSG00000032487	960.969	4.90324	0.225679	21.7266	1.14937e-104	8.88787e-103	ENSMUSG00000032487	Ptgs2	19225	protein_coding
ENSMUSG00000059994	122.889	4.90243	0.432648	11.3312	9.19185e-30	9.51392e-29	ENSMUSG00000059994	Fcrl1	229499	protein_coding
ENSMUSG00000035085	102.692	4.89824	0.366051	13.3813	7.77899e-41	1.20961e-39	ENSMUSG00000035085	1700020L24Rik	66330	protein_coding
ENSMUSG00000002033	35.3858	4.89142	0.607776	8.04807	8.41093e-16	4.79107e-15	ENSMUSG00000002033	Cd3g	12502	protein_coding
ENSMUSG00000015340	3876.58	4.88628	0.245778	19.8809	5.95607e-88	3.24153e-86	ENSMUSG00000015340	Cybb	13058	protein_coding
ENSMUSG00000030147	21.874	4.88501	0.783958	6.23122	4.62828e-10	1.82795e-09	ENSMUSG00000030147	Clec4b1	69810	protein_coding
ENSMUSG00000029254	310.836	4.88066	0.371191	13.1486	1.7326e-39	2.56851e-38	ENSMUSG00000029254	Stap1	56792	protein_coding
ENSMUSG00000079853	8.79039	4.88003	1.23667	3.94612	7.94272e-05	0.000197181	ENSMUSG00000079853	Klra1	16627	protein_coding
ENSMUSG00000024730	17.2677	4.87901	0.861409	5.66398	1.47898e-08	5.20671e-08	ENSMUSG00000024730	Ms4a8a	64381	protein_coding
ENSMUSG00000032739	53.5522	4.87756	0.555508	8.78036	1.62948e-18	1.05513e-17	ENSMUSG00000032739	Pram1	378460	protein_coding
ENSMUSG00000001156	4640.62	4.87065	0.296222	16.4425	9.48516e-61	2.77055e-59	ENSMUSG00000001156	Mxd1	17119	protein_coding
ENSMUSG00000043873	63.0257	4.8643	0.551124	8.82615	1.08341e-18	7.06796e-18	ENSMUSG00000043873	Chil5	229687	protein_coding
ENSMUSG00000023034	4251.31	4.85185	0.247916	19.5706	2.75679e-85	1.4121e-83	ENSMUSG00000023034	Nr4a1	15370	protein_coding
ENSMUSG00000034987	25.8324	4.85127	0.700962	6.92087	4.4888e-12	2.04601e-11	ENSMUSG00000034987	Hrh2	15466	protein_coding
ENSMUSG00000029530	60.5349	4.84353	0.520257	9.30989	1.27965e-20	9.12382e-20	ENSMUSG00000029530	Ccr9	12769	protein_coding
ENSMUSG00000067297	42.5954	4.82623	0.550875	8.76103	1.93481e-18	1.24921e-17	ENSMUSG00000067297	Ifit1bl2	112419	protein_coding
ENSMUSG00000040907	694.033	4.80947	0.2001	24.0354	1.1867e-127	1.46711e-125	ENSMUSG00000040907	Atp1a3	232975	protein_coding
ENSMUSG00000070369	65.8723	4.80385	0.525139	9.14777	5.81219e-20	4.02373e-19	ENSMUSG00000070369	Itgad	381924	protein_coding
ENSMUSG00000005696	8.72681	4.79346	1.19674	4.00543	6.19037e-05	0.000155637	ENSMUSG00000005696	Sh2d1a	20400	protein_coding
ENSMUSG00000051490	8.15883	4.79182	1.22777	3.90286	9.50634e-05	0.000233754	ENSMUSG00000051490	Foxd4	14237	protein_coding
ENSMUSG00000026068	643.922	4.78465	0.243918	19.6159	1.132e-85	5.88876e-84	ENSMUSG00000026068	Il18rap	16174	protein_coding
ENSMUSG00000035356	902.07	4.77947	0.339149	14.0926	4.22025e-45	7.48655e-44	ENSMUSG00000035356	Nfkbiz	80859	protein_coding
ENSMUSG00000020125	2057.92	4.7734	0.65151	7.32667	2.35939e-13	1.16791e-12	ENSMUSG00000020125	Elane	50701	protein_coding
ENSMUSG00000054892	20.907	4.76777	0.832987	5.7237	1.04229e-08	3.71656e-08	ENSMUSG00000054892	Txk	22165	protein_coding
ENSMUSG00000000682	1757.86	4.76672	0.222408	21.4323	6.67765e-102	4.91691e-100	ENSMUSG00000000682	Cd52	23833	protein_coding
ENSMUSG00000069266	4.44711	4.75616	1.48753	3.19736	0.00138694	0.00293229	ENSMUSG00000069266	Hist1h4b	326620	protein_coding
ENSMUSG00000095028	114.8	4.7463	0.397302	11.9463	6.78753e-33	7.9451e-32	ENSMUSG00000095028	Sirpb1b	668101	protein_coding
ENSMUSG00000036944	335.983	4.73777	0.26154	18.1149	2.43319e-73	9.49939e-72	ENSMUSG00000036944	Tmem71	213068	protein_coding
ENSMUSG00000027072	142.228	4.73496	0.399987	11.8378	2.4892e-32	2.86516e-31	ENSMUSG00000027072	Prg3	53856	protein_coding
ENSMUSG00000020279	24.4937	4.73234	0.714924	6.61936	3.60746e-11	1.54216e-10	ENSMUSG00000020279	Il9r	16199	protein_coding
ENSMUSG00000069873	221.147	4.72436	0.422706	11.1764	5.31758e-29	5.37609e-28	ENSMUSG00000069873	4930438A08Rik	73988	protein_coding
ENSMUSG00000062939	141.417	4.7209	0.408242	11.564	6.27484e-31	6.83374e-30	ENSMUSG00000062939	Stat4	20849	protein_coding
ENSMUSG00000030187	243.789	4.71713	0.361659	13.043	6.96388e-39	1.00848e-37	ENSMUSG00000030187	Klra2	16633	protein_coding
ENSMUSG00000044701	4.23	4.71235	1.4853	3.17266	0.0015105	0.00317977	ENSMUSG00000044701	Il27	246779	protein_coding
ENSMUSG00000046245	568.545	4.71124	0.231942	20.3121	1.00422e-91	5.82971e-90	ENSMUSG00000046245	Pilra	231805	protein_coding
ENSMUSG00000030167	32.5841	4.68789	0.822298	5.70097	1.19129e-08	4.22285e-08	ENSMUSG00000030167	Klrc1	16641	protein_coding
ENSMUSG00000026011	19.1088	4.68586	0.854687	5.48254	4.19251e-08	1.42511e-07	ENSMUSG00000026011	Ctla4	12477	protein_coding
ENSMUSG00000037913	31.9994	4.68396	0.636601	7.35775	1.87029e-13	9.31795e-13	ENSMUSG00000037913	Tmem156	243025	protein_coding
ENSMUSG00000025270	22458.3	4.67718	0.314717	14.8615	5.85572e-50	1.21764e-48	ENSMUSG00000025270	Alas2	11656	protein_coding
ENSMUSG00000066684	152.828	4.67684	0.348811	13.4079	5.43248e-41	8.51344e-40	ENSMUSG00000066684	Pilrb1	170741	protein_coding
ENSMUSG00000068227	127.03	4.67543	0.456127	10.2503	1.17991e-24	1.01292e-23	ENSMUSG00000068227	Il2rb	16185	protein_coding
ENSMUSG00000026271	160.762	4.66811	0.34848	13.3956	6.41496e-41	1.00374e-39	ENSMUSG00000026271	Gpr35	64095	protein_coding
ENSMUSG00000047180	1231.33	4.66647	0.387658	12.0376	2.25403e-33	2.67438e-32	ENSMUSG00000047180	Neurl3	214854	protein_coding
ENSMUSG00000066364	14.1779	4.65133	1.32289	3.51605	0.000438018	0.000988577	ENSMUSG00000066364	Serpina3b	271047	protein_coding
ENSMUSG00000078922	4.06193	4.65092	1.50096	3.09862	0.00194422	0.00402886	ENSMUSG00000078922	Tgtp1	21822	protein_coding
ENSMUSG00000026285	15.0659	4.64203	0.911914	5.09042	3.57272e-07	1.12773e-06	ENSMUSG00000026285	Pdcd1	18566	protein_coding
ENSMUSG00000052305	351529	4.6409	0.360727	12.8654	7.04723e-38	9.79472e-37	ENSMUSG00000052305	Hbb-bs	15129	protein_coding
ENSMUSG00000024673	436.652	4.63361	0.256076	18.0946	3.51284e-73	1.36612e-71	ENSMUSG00000024673	Ms4a1	12482	protein_coding
ENSMUSG00000036641	22.8365	4.63214	0.711579	6.50967	7.53153e-11	3.13665e-10	ENSMUSG00000036641	Ccdc148	227933	protein_coding
ENSMUSG00000090877	293.309	4.6313	0.354412	13.0676	5.04567e-39	7.34943e-38	ENSMUSG00000090877	Hspa1b	15511	protein_coding
ENSMUSG00000052396	93.3981	4.63025	0.387797	11.9399	7.33184e-33	8.57723e-32	ENSMUSG00000052396	Mogat2	233549	protein_coding
ENSMUSG00000020010	58.4524	4.62893	0.508521	9.10274	8.80797e-20	6.05167e-19	ENSMUSG00000020010	Vnn3	26464	protein_coding
ENSMUSG00000028716	549.248	4.62664	0.285155	16.225	3.35732e-59	9.31308e-58	ENSMUSG00000028716	Pdzk1ip1	67182	protein_coding
ENSMUSG00000024066	1111.02	4.62645	0.169918	27.2275	3.0692e-163	6.68152e-161	ENSMUSG00000024066	Xdh	22436	protein_coding
ENSMUSG00000026893	385.197	4.62202	0.260574	17.7378	2.14091e-70	7.95511e-69	ENSMUSG00000026893	Gca	227960	protein_coding
ENSMUSG00000030769	7.23379	4.62031	1.24021	3.72544	0.000194978	0.000460823	ENSMUSG00000030769	Slc5a11	233836	protein_coding
ENSMUSG00000060962	21.8628	4.61998	0.726314	6.36087	2.0062e-10	8.12536e-10	ENSMUSG00000060962	Dmkn	73712	protein_coding
ENSMUSG00000060445	25.1826	4.61403	0.807489	5.71405	1.10316e-08	3.92225e-08	ENSMUSG00000060445	Sycp2	320558	protein_coding
ENSMUSG00000005364	14.3427	4.60411	0.926965	4.96687	6.80438e-07	2.09852e-06	ENSMUSG00000005364	Il5ra	16192	protein_coding
ENSMUSG00000067599	14.4681	4.60239	0.988141	4.65762	3.19886e-06	9.22216e-06	ENSMUSG00000067599	Klra7	16638	protein_coding
ENSMUSG00000059089	189.221	4.59059	0.383725	11.9632	5.53638e-33	6.49576e-32	ENSMUSG00000059089	Fcgr4	246256	protein_coding
ENSMUSG00000031927	3.85231	4.57303	1.5343	2.98054	0.00287743	0.00581056	ENSMUSG00000031927	1700012B09Rik	69325	protein_coding
ENSMUSG00000020295	32.7873	4.56887	0.717422	6.36845	1.90947e-10	7.75401e-10	ENSMUSG00000020295	Hbq1a	216635	protein_coding
ENSMUSG00000069516	28724.4	4.56572	0.170565	26.7683	7.56901e-158	1.50091e-155	ENSMUSG00000069516	Lyz2	17105	protein_coding
ENSMUSG00000074417	92.5204	4.56551	0.417826	10.9268	8.58111e-28	8.32667e-27	ENSMUSG00000074417	Gm14548	18724	protein_coding
ENSMUSG00000042262	3.92154	4.55598	1.61768	2.81637	0.00485703	0.00944683	ENSMUSG00000042262	Ccr8	12776	protein_coding
ENSMUSG00000046006	191.763	4.55068	0.350331	12.9897	1.40062e-38	2.00369e-37	ENSMUSG00000046006	Gapt	238875	protein_coding
ENSMUSG00000025163	72.4153	4.54279	0.493886	9.19805	3.64507e-20	2.54456e-19	ENSMUSG00000025163	Cd7	12516	protein_coding
ENSMUSG00000031497	61.9466	4.53865	0.446322	10.169	2.72682e-24	2.30531e-23	ENSMUSG00000031497	Tnfsf13b	24099	protein_coding
ENSMUSG00000039521	6.82835	4.53344	1.3697	3.30981	0.000933578	0.0020205	ENSMUSG00000039521	Foxp3	20371	protein_coding
ENSMUSG00000036526	141.36	4.53276	0.341723	13.2644	3.72264e-40	5.66112e-39	ENSMUSG00000036526	Card11	108723	protein_coding
ENSMUSG00000069515	17.2374	4.53148	0.796076	5.69228	1.25357e-08	4.43813e-08	ENSMUSG00000069515	Lyz1	17110	protein_coding
ENSMUSG00000046908	517.945	4.51704	0.272411	16.5817	9.44779e-62	2.84115e-60	ENSMUSG00000046908	Ltb4r1	16995	protein_coding
ENSMUSG00000050138	31.5574	4.51347	0.664185	6.7955	1.07936e-11	4.78578e-11	ENSMUSG00000050138	Kcnk12	210741	protein_coding
ENSMUSG00000062345	85.1301	4.51316	0.487188	9.26371	1.9745e-20	1.39539e-19	ENSMUSG00000062345	Serpinb2	18788	protein_coding
ENSMUSG00000052435	452.578	4.50751	0.336682	13.388	7.10424e-41	1.10986e-39	ENSMUSG00000052435	Cebpe	110794	protein_coding
ENSMUSG00000018168	226.022	4.5059	0.436561	10.3214	5.64194e-25	4.9065e-24	ENSMUSG00000018168	Ikzf3	22780	protein_coding
ENSMUSG00000028071	91.5211	4.4925	0.535149	8.39486	4.66466e-17	2.84049e-16	ENSMUSG00000028071	Sh2d2a	27371	protein_coding
ENSMUSG00000030427	151.644	4.46147	0.319068	13.9828	1.98426e-44	3.46476e-43	ENSMUSG00000030427	Lilra6	18726	protein_coding
ENSMUSG00000026395	2930.63	4.45262	0.159854	27.8542	9.57467e-171	2.22979e-168	ENSMUSG00000026395	Ptprc	19264	protein_coding
ENSMUSG00000044786	2769.4	4.45149	0.209369	21.2615	2.58296e-100	1.82797e-98	ENSMUSG00000044786	Zfp36	22695	protein_coding
ENSMUSG00000049130	767.064	4.44716	0.26786	16.6026	6.67616e-62	2.01674e-60	ENSMUSG00000049130	C5ar1	12273	protein_coding
ENSMUSG00000037849	19.4435	4.4462	0.741157	5.999	1.98541e-09	7.46737e-09	ENSMUSG00000037849	Ifi206	102639543	protein_coding
ENSMUSG00000030069	26.4908	4.44446	0.72165	6.15875	7.33236e-10	2.84764e-09	ENSMUSG00000030069	Prok2	50501	protein_coding
ENSMUSG00000032093	29.0824	4.44203	0.616279	7.20783	5.68519e-13	2.75231e-12	ENSMUSG00000032093	Cd3e	12501	protein_coding
ENSMUSG00000023473	102.827	4.43791	0.424057	10.4654	1.24603e-25	1.11062e-24	ENSMUSG00000023473	Celsr3	107934	protein_coding
ENSMUSG00000037202	19.4489	4.42416	0.740674	5.97315	2.32718e-09	8.69242e-09	ENSMUSG00000037202	Prf1	18646	protein_coding
ENSMUSG00000074497	96.9685	4.42156	0.444648	9.94396	2.67968e-23	2.15364e-22	ENSMUSG00000074497	A430078G23Rik	319493	protein_coding
ENSMUSG00000004609	760.855	4.41523	0.206865	21.3436	4.47384e-101	3.25825e-99	ENSMUSG00000004609	Cd33	12489	protein_coding
ENSMUSG00000037124	264.201	4.40518	0.300354	14.6666	1.05471e-48	2.10186e-47	ENSMUSG00000037124	Trim58	216781	protein_coding
ENSMUSG00000038304	6.24471	4.40435	1.27227	3.46179	0.000536589	0.00119715	ENSMUSG00000038304	Cd160	54215	protein_coding
ENSMUSG00000030474	280.156	4.40331	0.23757	18.5348	1.08265e-76	4.63319e-75	ENSMUSG00000030474	Siglece	83382	protein_coding
ENSMUSG00000026480	2807.9	4.40315	0.264826	16.6266	4.47455e-62	1.35988e-60	ENSMUSG00000026480	Ncf2	17970	protein_coding
ENSMUSG00000030786	3122.75	4.40286	0.143051	30.7783	5.11883e-208	2.09224e-205	ENSMUSG00000030786	Itgam	16409	protein_coding
ENSMUSG00000061482	12.4122	4.39889	0.970272	4.53367	5.79679e-06	1.62922e-05	ENSMUSG00000061482	Hist1h4d	319156	protein_coding
ENSMUSG00000074419	25.6772	4.39149	0.641574	6.84486	7.65518e-12	3.42917e-11	ENSMUSG00000074419	Gm15448	18729	protein_coding
ENSMUSG00000032661	419.502	4.38953	0.309528	14.1814	1.19479e-45	2.17539e-44	ENSMUSG00000032661	Oas3	246727	protein_coding
ENSMUSG00000041857	12.293	4.38588	0.929241	4.71985	2.36019e-06	6.91283e-06	ENSMUSG00000041857	Oosp1	170834	protein_coding
ENSMUSG00000037731	944.012	4.38396	0.294193	14.9016	3.21575e-50	6.73692e-49	ENSMUSG00000037731	Themis2	230787	protein_coding
ENSMUSG00000069917	87577.3	4.37976	0.700774	6.24989	4.10736e-10	1.62574e-09	ENSMUSG00000069917	Hba-a2	110257	protein_coding
ENSMUSG00000025701	738.661	4.37179	0.175315	24.9368	2.97023e-137	4.47276e-135	ENSMUSG00000025701	Alox5	11689	protein_coding
ENSMUSG00000053977	28.5793	4.36504	0.600202	7.27263	3.52564e-13	1.72771e-12	ENSMUSG00000053977	Cd8a	12525	protein_coding
ENSMUSG00000043740	339.299	4.36039	0.212947	20.4764	3.49477e-93	2.12746e-91	ENSMUSG00000043740	B430306N03Rik	320148	protein_coding
ENSMUSG00000035004	888.474	4.36027	0.209424	20.8204	2.83098e-96	1.84087e-94	ENSMUSG00000035004	Igsf6	80719	protein_coding
ENSMUSG00000044468	7505.19	4.34928	0.320696	13.562	6.72993e-42	1.08437e-40	ENSMUSG00000044468	Fam46c	74645	protein_coding
ENSMUSG00000066278	2285.19	4.33514	0.35576	12.1856	3.71058e-34	4.54807e-33	ENSMUSG00000066278	Vps37b	330192	protein_coding
ENSMUSG00000015950	3721.97	4.32746	0.17062	25.3632	6.43266e-142	1.02249e-139	ENSMUSG00000015950	Ncf1	17969	protein_coding
ENSMUSG00000074269	250.604	4.31876	0.417961	10.3329	5.00157e-25	4.35528e-24	ENSMUSG00000074269	Rec114	73673	protein_coding
ENSMUSG00000048521	15.486	4.31788	0.830029	5.20208	1.97072e-07	6.34355e-07	ENSMUSG00000048521	Cxcr6	80901	protein_coding
ENSMUSG00000030340	90.9459	4.30815	0.355136	12.131	7.23833e-34	8.77538e-33	ENSMUSG00000030340	Scnn1a	20276	protein_coding
ENSMUSG00000030577	341.602	4.30686	0.223749	19.2486	1.44964e-82	6.9127e-81	ENSMUSG00000030577	Cd22	12483	protein_coding
ENSMUSG00000066682	231.244	4.30296	0.317536	13.5511	7.8059e-42	1.25471e-40	ENSMUSG00000066682	Pilrb2	545812	protein_coding
ENSMUSG00000003153	1445.75	4.29749	0.140185	30.6559	2.20366e-206	8.32735e-204	ENSMUSG00000003153	Slc2a3	20527	protein_coding
ENSMUSG00000026009	26.6955	4.29679	0.681346	6.30633	2.85738e-10	1.14593e-09	ENSMUSG00000026009	Icos	54167	protein_coding
ENSMUSG00000020713	5.84767	4.2918	1.42637	3.0089	0.00262198	0.00532532	ENSMUSG00000020713	Gh	14599	protein_coding
ENSMUSG00000027399	34.4517	4.28888	0.61009	7.02991	2.06672e-12	9.64854e-12	ENSMUSG00000027399	Il1a	16175	protein_coding
ENSMUSG00000038871	8795.09	4.28838	0.371969	11.5289	9.43921e-31	1.01913e-29	ENSMUSG00000038871	Bpgm	12183	protein_coding
ENSMUSG00000063354	26.2305	4.28654	0.645372	6.64197	3.09514e-11	1.32996e-10	ENSMUSG00000063354	Slc39a4	72027	protein_coding
ENSMUSG00000043932	15.9809	4.28235	0.908898	4.71159	2.45793e-06	7.18126e-06	ENSMUSG00000043932	Klri2	320407	protein_coding
ENSMUSG00000021069	2539.76	4.27874	0.124409	34.3925	0.000000000000000000000000000000000000000000000000000000000000000000000000000000000000000000000000000000000000000000000000000000000000000000000000000000000000000000000000000000000000000000000000000000000000000000000000000000000000000000000000000000000000000000326565526594333	0.000000000000000000000000000000000000000000000000000000000000000000000000000000000000000000000000000000000000000000000000000000000000000000000000000000000000000000000000000000000000000000000000000000000000000000000000000000000000000000000000000000000000000272518931942971	ENSMUSG00000021069	Pygl	110095	protein_coding
ENSMUSG00000031722	3651.74	4.27797	0.184952	23.1301	2.30339e-118	2.35369e-116	ENSMUSG00000031722	Hp	15439	protein_coding
ENSMUSG00000045382	3335.3	4.26827	0.257247	16.5921	7.95285e-62	2.39879e-60	ENSMUSG00000045382	Cxcr4	12767	protein_coding
ENSMUSG00000057135	11.4099	4.26004	0.909605	4.6834	2.8216e-06	8.18882e-06	ENSMUSG00000057135	Scimp	327957	protein_coding
ENSMUSG00000024300	1725.65	4.25462	0.180105	23.623	2.23703e-123	2.46172e-121	ENSMUSG00000024300	Myo1f	17916	protein_coding
ENSMUSG00000020641	3668.2	4.2374	0.367749	11.5225	1.01585e-30	1.09443e-29	ENSMUSG00000020641	Rsad2	58185	protein_coding
ENSMUSG00000079186	24.8844	4.23108	0.865994	4.88581	1.03004e-06	3.12002e-06	ENSMUSG00000079186	Gzmc	14940	protein_coding
ENSMUSG00000035539	30.5143	4.23103	0.64463	6.5635	5.25583e-11	2.21888e-10	ENSMUSG00000035539	Ccdc180	381522	protein_coding
ENSMUSG00000057191	804.002	4.22976	0.215579	19.6205	1.03403e-85	5.4072e-84	ENSMUSG00000057191	AB124611	382062	protein_coding
ENSMUSG00000018341	14.3115	4.22278	0.885547	4.76855	1.85556e-06	5.48047e-06	ENSMUSG00000018341	Il12rb2	16162	protein_coding
ENSMUSG00000091405	23.289	4.22167	0.689709	6.12095	9.30207e-10	3.57998e-09	ENSMUSG00000091405	Hist2h4	97122	protein_coding
ENSMUSG00000055805	2351.38	4.21902	0.207135	20.3685	3.18426e-92	1.88125e-90	ENSMUSG00000055805	Fmnl1	57778	protein_coding
ENSMUSG00000020423	5417.34	4.21594	0.236471	17.8286	4.23908e-71	1.58692e-69	ENSMUSG00000020423	Btg2	12227	protein_coding
ENSMUSG00000029322	2078.03	4.20711	0.216816	19.4041	7.13141e-84	3.53534e-82	ENSMUSG00000029322	Plac8	231507	protein_coding
ENSMUSG00000000290	3271.75	4.20641	0.203312	20.6894	4.3114e-95	2.71537e-93	ENSMUSG00000000290	Itgb2	16414	protein_coding
ENSMUSG00000041954	42.2032	4.2026	0.574654	7.31327	2.60718e-13	1.28771e-12	ENSMUSG00000041954	Tnfrsf18	21936	protein_coding
ENSMUSG00000026222	1174.7	4.20161	0.24977	16.8219	1.68657e-63	5.26967e-62	ENSMUSG00000026222	Sp100	20684	protein_coding
ENSMUSG00000021356	312.395	4.19699	0.290697	14.4377	2.99729e-47	5.70083e-46	ENSMUSG00000021356	Irf4	16364	protein_coding
ENSMUSG00000030745	235.465	4.19603	0.407718	10.2915	7.69774e-25	6.64814e-24	ENSMUSG00000030745	Il21r	60504	protein_coding
ENSMUSG00000035186	30.6362	4.19405	0.564183	7.43384	1.05487e-13	5.32301e-13	ENSMUSG00000035186	Ubd	24108	protein_coding
ENSMUSG00000039783	84.6733	4.19211	0.358407	11.6965	1.32787e-31	1.4924e-30	ENSMUSG00000039783	Kmo	98256	protein_coding
ENSMUSG00000050600	86.7765	4.18924	0.388539	10.782	4.18549e-27	3.96721e-26	ENSMUSG00000050600	Zfp831	100043757	protein_coding
ENSMUSG00000030830	1023.15	4.18866	0.175736	23.835	1.44872e-125	1.67717e-123	ENSMUSG00000030830	Itgal	16408	protein_coding
ENSMUSG00000009628	36.1737	4.1861	0.519005	8.06563	7.28578e-16	4.16437e-15	ENSMUSG00000009628	Tex15	104271	protein_coding
ENSMUSG00000009633	1985.84	4.18531	0.304375	13.7505	5.05748e-43	8.43391e-42	ENSMUSG00000009633	G0s2	14373	protein_coding
ENSMUSG00000060063	2082.48	4.18182	0.198489	21.0683	1.55456e-98	1.07733e-96	ENSMUSG00000060063	Alox5ap	11690	protein_coding
ENSMUSG00000069919	129680	4.1773	0.656521	6.36278	1.98131e-10	8.0311e-10	ENSMUSG00000069919	Hba-a1	15122	protein_coding
ENSMUSG00000074063	285.354	4.17072	0.362748	11.4976	1.35688e-30	1.4548e-29	ENSMUSG00000074063	Osgin1	71839	protein_coding
ENSMUSG00000046456	27.7492	4.16846	0.592919	7.0304	2.05945e-12	9.61685e-12	ENSMUSG00000046456	Tmem150b	330460	protein_coding
ENSMUSG00000019850	1508.33	4.16572	0.305108	13.6533	1.93005e-42	3.15809e-41	ENSMUSG00000019850	Tnfaip3	21929	protein_coding
ENSMUSG00000025400	26.4011	4.16196	0.647157	6.43114	1.26649e-10	5.20739e-10	ENSMUSG00000025400	Tac2	21334	protein_coding
ENSMUSG00000068587	144.623	4.16095	0.270367	15.39	1.91127e-53	4.43044e-52	ENSMUSG00000068587	Mgam	232714	protein_coding
ENSMUSG00000040152	14785.5	4.1585	0.242661	17.1371	7.84987e-66	2.60293e-64	ENSMUSG00000040152	Thbs1	21825	protein_coding
ENSMUSG00000079563	16.3546	4.15736	0.746127	5.57192	2.51944e-08	8.69089e-08	ENSMUSG00000079563	Pglyrp2	57757	protein_coding
ENSMUSG00000062157	96.6177	4.1573	0.327075	12.7105	5.16795e-37	7.0077e-36	ENSMUSG00000062157	Ifnlr1	242700	protein_coding
ENSMUSG00000064109	163.215	4.1528	0.401672	10.3388	4.70488e-25	4.10585e-24	ENSMUSG00000064109	Hcst	23900	protein_coding
ENSMUSG00000044352	375.921	4.15197	0.310142	13.3873	7.17186e-41	1.11781e-39	ENSMUSG00000044352	Sowaha	237761	protein_coding
ENSMUSG00000000982	196.51	4.14934	0.808284	5.13351	2.84387e-07	9.05518e-07	ENSMUSG00000000982	Ccl3	20302	protein_coding
ENSMUSG00000025194	7.92849	4.14435	1.04883	3.9514	7.76944e-05	0.00019318	ENSMUSG00000025194	Abcc2	12780	protein_coding
ENSMUSG00000044678	5.18635	4.14141	1.35791	3.04984	0.00228965	0.00469271	ENSMUSG00000044678	Ly6k	76486	protein_coding
ENSMUSG00000000673	116.171	4.1247	0.312516	13.1983	8.9678e-40	1.34436e-38	ENSMUSG00000000673	Haao	107766	protein_coding
ENSMUSG00000001588	772.249	4.12029	0.273475	15.0665	2.69182e-51	5.79697e-50	ENSMUSG00000001588	Acap1	216859	protein_coding
ENSMUSG00000022439	888.851	4.1161	0.204243	20.153	2.53436e-90	1.4461e-88	ENSMUSG00000022439	Parvg	64099	protein_coding
ENSMUSG00000089669	28.4527	4.1084	0.581577	7.06425	1.61489e-12	7.59404e-12	ENSMUSG00000089669	Tnfsf13	69583	protein_coding
ENSMUSG00000056498	391.245	4.0998	0.208474	19.6658	4.23721e-86	2.23912e-84	ENSMUSG00000056498	Tmem154	320782	protein_coding
ENSMUSG00000031488	315.557	4.09543	0.267419	15.3146	6.10442e-53	1.38459e-51	ENSMUSG00000031488	Rab11fip1	75767	protein_coding
ENSMUSG00000060131	621.185	4.09243	0.211127	19.3837	1.05859e-83	5.20919e-82	ENSMUSG00000060131	Atp8b4	241633	protein_coding
ENSMUSG00000037095	568.986	4.08652	0.231349	17.6639	7.96032e-70	2.90929e-68	ENSMUSG00000037095	Lrg1	76905	protein_coding
ENSMUSG00000078783	86.2807	4.0853	0.394758	10.3489	4.23456e-25	3.70025e-24	ENSMUSG00000078783	Gm9733	751864	protein_coding
ENSMUSG00000027078	6749.98	4.07079	0.355565	11.4488	2.38475e-30	2.52708e-29	ENSMUSG00000027078	Ube2l6	56791	protein_coding
ENSMUSG00000042066	10705	4.06808	0.300639	13.5315	1.01988e-41	1.63672e-40	ENSMUSG00000042066	Tmcc2	68875	protein_coding
ENSMUSG00000030549	5.25115	4.06707	1.28079	3.17545	0.00149607	0.00315137	ENSMUSG00000030549	Rhcg	56315	protein_coding
ENSMUSG00000025889	4521.11	4.06105	0.353342	11.4933	1.42625e-30	1.52754e-29	ENSMUSG00000025889	Snca	20617	protein_coding
ENSMUSG00000058773	55.0228	4.05601	0.462366	8.77227	1.75094e-18	1.13231e-17	ENSMUSG00000058773	Hist1h1b	56702	protein_coding
ENSMUSG00000030214	1855.93	4.05521	0.142646	28.4284	9.00176e-178	2.34139e-175	ENSMUSG00000030214	Plbd1	66857	protein_coding
ENSMUSG00000038421	480.864	4.05431	0.285454	14.203	8.77283e-46	1.60459e-44	ENSMUSG00000038421	Fcrla	98752	protein_coding
ENSMUSG00000062007	48.3753	4.05417	0.442754	9.15671	5.35041e-20	3.71351e-19	ENSMUSG00000062007	Hsh2d	209488	protein_coding
ENSMUSG00000052837	3102.66	4.04564	0.252769	16.0053	1.1737e-57	3.08488e-56	ENSMUSG00000052837	Junb	16477	protein_coding
ENSMUSG00000047810	839.381	4.04319	0.23888	16.9256	2.91428e-64	9.29414e-63	ENSMUSG00000047810	Ccdc88b	78317	protein_coding
ENSMUSG00000036469	177.906	4.02955	0.282359	14.271	3.3176e-46	6.11832e-45	ENSMUSG00000036469	March1	72925	protein_coding
ENSMUSG00000038963	143.179	4.02755	0.413674	9.73604	2.11648e-22	1.63034e-21	ENSMUSG00000038963	Slco4a1	108115	protein_coding
ENSMUSG00000056501	3294.32	4.02603	0.308808	13.0373	7.50545e-39	1.08534e-37	ENSMUSG00000056501	Cebpb	12608	protein_coding
ENSMUSG00000022372	783.526	4.02167	0.253708	15.8516	1.37123e-56	3.49402e-55	ENSMUSG00000022372	Sla	20491	protein_coding
ENSMUSG00000029915	389.22	4.01663	0.327969	12.247	1.7438e-34	2.1679e-33	ENSMUSG00000029915	Clec5a	23845	protein_coding
ENSMUSG00000041202	21.7293	4.00724	0.66417	6.03345	1.60492e-09	6.07511e-09	ENSMUSG00000041202	Pla2g2d	18782	protein_coding
ENSMUSG00000022534	131.927	4.00614	0.312366	12.8252	1.18521e-37	1.63144e-36	ENSMUSG00000022534	Mefv	54483	protein_coding
ENSMUSG00000053044	17.4285	4.00324	0.705948	5.67073	1.42194e-08	5.01384e-08	ENSMUSG00000053044	Cd8b1	12526	protein_coding
ENSMUSG00000039716	7.30227	3.99885	1.11378	3.59035	0.00033024	0.00075823	ENSMUSG00000039716	Dock3	208869	protein_coding
ENSMUSG00000002204	765.484	3.9983	0.218516	18.2976	8.65247e-75	3.48676e-73	ENSMUSG00000002204	Napsa	16541	protein_coding
ENSMUSG00000037683	24.3014	3.99681	0.607191	6.58246	4.6272e-11	1.96509e-10	ENSMUSG00000037683	Armc3	70882	protein_coding
ENSMUSG00000016496	122.63	3.99563	0.399554	10.0002	1.52067e-23	1.23905e-22	ENSMUSG00000016496	Cd274	60533	protein_coding
ENSMUSG00000025916	43.0476	3.99518	0.540269	7.39481	1.41608e-13	7.09566e-13	ENSMUSG00000025916	Ppp1r42	69312	protein_coding
ENSMUSG00000032278	7.12996	3.98997	1.08077	3.69178	0.000222687	0.000522613	ENSMUSG00000032278	Paqr5	74090	protein_coding
ENSMUSG00000074272	482.213	3.98766	0.195425	20.4051	1.50773e-92	9.04099e-91	ENSMUSG00000074272	Ceacam1	26365	protein_coding
ENSMUSG00000026866	21.7989	3.98751	0.638554	6.24459	4.24917e-10	1.68153e-09	ENSMUSG00000026866	Kynu	70789	protein_coding
ENSMUSG00000030149	63.9159	3.98629	0.574269	6.94151	3.87931e-12	1.77669e-11	ENSMUSG00000030149	Klrk1	27007	protein_coding
ENSMUSG00000089942	213.67	3.984	0.22637	17.5995	2.48714e-69	8.99141e-68	ENSMUSG00000089942	Pira2	18725	protein_coding
ENSMUSG00000026177	540.177	3.98083	0.312995	12.7185	4.66763e-37	6.34215e-36	ENSMUSG00000026177	Slc11a1	18173	protein_coding
ENSMUSG00000032899	21.2541	3.98051	0.774614	5.13871	2.76635e-07	8.82237e-07	ENSMUSG00000032899	Styk1	243659	protein_coding
ENSMUSG00000015396	785.456	3.98014	0.337753	11.7842	4.70998e-32	5.3567e-31	ENSMUSG00000015396	Cd83	12522	protein_coding
ENSMUSG00000056290	99.052	3.97911	0.360697	11.0317	2.68722e-28	2.65121e-27	ENSMUSG00000056290	Ms4a4b	60361	protein_coding
ENSMUSG00000030109	26.3442	3.96947	0.586901	6.76343	1.34761e-11	5.94098e-11	ENSMUSG00000030109	Slc6a12	14411	protein_coding
ENSMUSG00000025236	3685.64	3.96915	0.183799	21.595	1.99956e-103	1.49989e-101	ENSMUSG00000025236	Adpgk	72141	protein_coding
ENSMUSG00000058728	22.0269	3.96801	0.66632	5.95511	2.59893e-09	9.66598e-09	ENSMUSG00000058728	Cd300c		protein_coding
ENSMUSG00000030165	46.1048	3.96563	0.547903	7.23783	4.55933e-13	2.2196e-12	ENSMUSG00000030165	Klrd1	16643	protein_coding
ENSMUSG00000074892	9.31566	3.96406	1.0275	3.85798	0.000114328	0.000277984	ENSMUSG00000074892	B3galt5	93961	protein_coding
ENSMUSG00000020120	2780.45	3.96137	0.146163	27.1024	9.21578e-162	1.96355e-159	ENSMUSG00000020120	Plek	56193	protein_coding
ENSMUSG00000069306	9.41783	3.95678	0.963831	4.10526	4.03863e-05	0.000103673	ENSMUSG00000069306	Hist1h4m	100041230	protein_coding
ENSMUSG00000053835	322.864	3.95482	0.262434	15.0698	2.55928e-51	5.51748e-50	ENSMUSG00000053835	H2-T24	15042	protein_coding
ENSMUSG00000033508	307.695	3.95471	0.361617	10.9362	7.74053e-28	7.52926e-27	ENSMUSG00000033508	Asprv1	67855	protein_coding
ENSMUSG00000048031	10.037	3.95362	0.94075	4.20263	2.63833e-05	6.91538e-05	ENSMUSG00000048031	Fcrl5	329693	protein_coding
ENSMUSG00000090124	103.779	3.95202	0.345798	11.4287	3.00592e-30	3.17356e-29	ENSMUSG00000090124	Ugt1a7c	394432	protein_coding
ENSMUSG00000068129	108.805	3.94865	0.527263	7.48896	6.94216e-14	3.53425e-13	ENSMUSG00000068129	Cst7	13011	protein_coding
ENSMUSG00000033427	22.1872	3.94733	0.642353	6.14511	7.99056e-10	3.09426e-09	ENSMUSG00000033427	Upb1	103149	protein_coding
ENSMUSG00000039236	2007.9	3.94691	0.320484	12.3155	7.4795e-35	9.43321e-34	ENSMUSG00000039236	Isg20	57444	protein_coding
ENSMUSG00000009350	5763.88	3.94037	0.707509	5.56935	2.55688e-08	8.81399e-08	ENSMUSG00000009350	Mpo	17523	protein_coding
ENSMUSG00000028906	9333.87	3.94011	0.286036	13.7749	3.60912e-43	6.0539e-42	ENSMUSG00000028906	Epb41	269587	protein_coding
ENSMUSG00000074604	293.865	3.93982	0.245825	16.0269	8.28956e-58	2.19317e-56	ENSMUSG00000074604	Mgst2	211666	protein_coding
ENSMUSG00000030707	6722.95	3.93803	0.19281	20.4244	1.01437e-92	6.10087e-91	ENSMUSG00000030707	Coro1a	12721	protein_coding
ENSMUSG00000050966	158.557	3.93679	0.300016	13.1219	2.46539e-39	3.63332e-38	ENSMUSG00000050966	Lin28a	83557	protein_coding
ENSMUSG00000059013	1375.85	3.92087	0.364167	10.7667	4.94477e-27	4.67582e-26	ENSMUSG00000059013	Sh2d3c	27387	protein_coding
ENSMUSG00000031444	224.056	3.91942	0.242918	16.1348	1.45316e-58	3.96511e-57	ENSMUSG00000031444	F10	14058	protein_coding
ENSMUSG00000006179	34.7912	3.91701	0.487553	8.03401	9.43395e-16	5.35857e-15	ENSMUSG00000006179	Prss16	54373	protein_coding
ENSMUSG00000022900	23.0948	3.91424	0.796897	4.91185	9.02197e-07	2.7465e-06	ENSMUSG00000022900	Ildr1	106347	protein_coding
ENSMUSG00000026579	387.989	3.9128	0.211185	18.5278	1.23207e-76	5.2614e-75	ENSMUSG00000026579	F5	14067	protein_coding
ENSMUSG00000037922	239.026	3.91209	0.321024	12.1863	3.67709e-34	4.50979e-33	ENSMUSG00000037922	Bank1	242248	protein_coding
ENSMUSG00000032515	725.717	3.90462	0.295807	13.1999	8.78784e-40	1.31936e-38	ENSMUSG00000032515	Csrnp1	215418	protein_coding
ENSMUSG00000021792	2064.49	3.90322	0.327666	11.9122	1.02262e-32	1.19145e-31	ENSMUSG00000021792	Fam213a	70564	protein_coding
ENSMUSG00000028528	56.2419	3.90148	0.55108	7.0797	1.4447e-12	6.82254e-12	ENSMUSG00000028528	Dnajc6	72685	protein_coding
ENSMUSG00000029922	8355.58	3.89756	0.315836	12.3405	5.48411e-35	6.94284e-34	ENSMUSG00000029922	Mkrn1	54484	protein_coding
ENSMUSG00000034634	422.867	3.89474	0.322719	12.0685	1.54904e-33	1.86108e-32	ENSMUSG00000034634	Ly6d	17068	protein_coding
ENSMUSG00000052087	401.834	3.89353	0.235651	16.5224	2.53032e-61	7.54127e-60	ENSMUSG00000052087	Rgs14	51791	protein_coding
ENSMUSG00000035692	642.21	3.88711	0.394779	9.84631	7.11085e-23	5.59372e-22	ENSMUSG00000035692	Isg15	100038882	protein_coding
ENSMUSG00000082101	794.346	3.88534	0.28047	13.853	1.22074e-43	2.0753e-42	ENSMUSG00000082101	Slfn14	237890	protein_coding
ENSMUSG00000020143	1023.08	3.88484	0.156959	24.7507	3.04984e-135	4.33207e-133	ENSMUSG00000020143	Dock2	94176	protein_coding
ENSMUSG00000052565	79.2122	3.87564	0.367742	10.539	5.70965e-26	5.15103e-25	ENSMUSG00000052565	Hist1h1d	14957	protein_coding
ENSMUSG00000039158	1099.72	3.86744	0.160816	24.0489	8.57999e-128	1.08076e-125	ENSMUSG00000039158	Akna	100182	protein_coding
ENSMUSG00000028860	74.8447	3.86362	0.346044	11.1651	6.04107e-29	6.09525e-28	ENSMUSG00000028860	Sytl1	269589	protein_coding
ENSMUSG00000040314	977.154	3.86139	0.402822	9.58587	9.16848e-22	6.88255e-21	ENSMUSG00000040314	Ctsg	13035	protein_coding
ENSMUSG00000078945	226.345	3.85775	0.279852	13.785	3.13932e-43	5.27468e-42	ENSMUSG00000078945	Naip2	17948	protein_coding
ENSMUSG00000071715	1036.74	3.85207	0.208404	18.4837	2.79496e-76	1.18346e-74	ENSMUSG00000071715	Ncf4	17972	protein_coding
ENSMUSG00000034765	523.136	3.84996	0.319884	12.0355	2.31243e-33	2.74205e-32	ENSMUSG00000034765	Dusp5	240672	protein_coding
ENSMUSG00000073400	2656.69	3.84943	0.191929	20.0565	1.76955e-89	9.95519e-88	ENSMUSG00000073400	Trim10	19824	protein_coding
ENSMUSG00000049744	510.05	3.84818	0.20971	18.35	3.29825e-75	1.34263e-73	ENSMUSG00000049744	Arhgap15	76117	protein_coding
ENSMUSG00000062524	13.2214	3.84656	0.76787	5.00939	5.46022e-07	1.69678e-06	ENSMUSG00000062524	Ncr1	17086	protein_coding
ENSMUSG00000000817	19.669	3.84509	0.888692	4.32669	1.51369e-05	4.06275e-05	ENSMUSG00000000817	Fasl	14103	protein_coding
ENSMUSG00000000730	8.69785	3.83943	1.0327	3.71786	0.000200919	0.000474137	ENSMUSG00000000730	Dnmt3l	54427	protein_coding
ENSMUSG00000028730	6.5292	3.837	1.12618	3.4071	0.000656574	0.0014503	ENSMUSG00000028730	Cfap57	68625	protein_coding
ENSMUSG00000030336	39.9419	3.82119	0.583118	6.55303	5.63825e-11	2.37482e-10	ENSMUSG00000030336	Cd27	21940	protein_coding
ENSMUSG00000031504	142.342	3.82098	0.415109	9.20475	3.42462e-20	2.39484e-19	ENSMUSG00000031504	Rab20	19332	protein_coding
ENSMUSG00000004552	3793.22	3.81515	0.161085	23.684	5.26858e-124	5.89493e-122	ENSMUSG00000004552	Ctse	13034	protein_coding
ENSMUSG00000098374	36.5153	3.81487	0.634968	6.00797	1.87859e-09	7.0749e-09	ENSMUSG00000098374	Gm28043		protein_coding
ENSMUSG00000062585	255.414	3.81425	0.233142	16.3602	3.67881e-60	1.04361e-58	ENSMUSG00000062585	Cnr2	12802	protein_coding
ENSMUSG00000098112	566.75	3.81065	0.224444	16.9782	1.19144e-64	3.84873e-63	ENSMUSG00000098112	Bin2	668218	protein_coding
ENSMUSG00000034652	648.772	3.80759	0.258586	14.7246	4.47959e-49	9.07151e-48	ENSMUSG00000034652	Cd300a	217303	protein_coding
ENSMUSG00000031610	109.726	3.80754	0.488354	7.79669	6.35542e-15	3.44856e-14	ENSMUSG00000031610	Scrg1	20284	protein_coding
ENSMUSG00000042759	835.675	3.80713	0.164576	23.1329	2.16033e-118	2.21883e-116	ENSMUSG00000042759	Apobr	171504	protein_coding
ENSMUSG00000055717	61.0135	3.80026	0.369857	10.2749	9.14026e-25	7.86683e-24	ENSMUSG00000055717	Slain1	105439	protein_coding
ENSMUSG00000004864	328.24	3.80017	0.243408	15.6123	6.00229e-55	1.45186e-53	ENSMUSG00000004864	Mapk13	26415	protein_coding
ENSMUSG00000056888	497.179	3.79553	0.232113	16.3521	4.20319e-60	1.18566e-58	ENSMUSG00000056888	Glipr1	73690	protein_coding
ENSMUSG00000026655	2390.8	3.79307	0.123674	30.6699	1.43568e-206	5.52958e-204	ENSMUSG00000026655	Fam107b	66540	protein_coding
ENSMUSG00000038508	39.4327	3.78513	0.486947	7.77319	7.65327e-15	4.13376e-14	ENSMUSG00000038508	Gdf15	23886	protein_coding
ENSMUSG00000040747	1669.96	3.77596	0.194461	19.4176	5.47931e-84	2.72307e-82	ENSMUSG00000040747	Cd53	12508	protein_coding
ENSMUSG00000025279	46.4881	3.77577	0.434048	8.69897	3.34911e-18	2.1355e-17	ENSMUSG00000025279	Dnase1l3	13421	protein_coding
ENSMUSG00000024681	507.298	3.77014	0.375037	10.0527	8.93692e-24	7.37185e-23	ENSMUSG00000024681	Ms4a3	170813	protein_coding
ENSMUSG00000095609	14.5057	3.76096	0.730793	5.14641	2.65514e-07	8.47174e-07	ENSMUSG00000095609	Gm21188	100861753	protein_coding
ENSMUSG00000060470	498.595	3.76012	0.209199	17.9739	3.12078e-72	1.19509e-70	ENSMUSG00000060470	Adgrg3	54672	protein_coding
ENSMUSG00000043263	293.747	3.75892	0.262747	14.3063	1.99996e-46	3.71914e-45	ENSMUSG00000043263	Ifi209	236312	protein_coding
ENSMUSG00000031933	10.1437	3.75756	0.901781	4.16683	3.0887e-05	8.03174e-05	ENSMUSG00000031933	Izumo1r	64931	protein_coding
ENSMUSG00000069805	32.3528	3.75736	0.634758	5.91936	3.23193e-09	1.1925e-08	ENSMUSG00000069805	Fbp1	14121	protein_coding
ENSMUSG00000026841	8.57093	3.75486	1.16656	3.21874	0.00128756	0.00273606	ENSMUSG00000026841	Fibcd1	98970	protein_coding
ENSMUSG00000032202	615.296	3.75274	0.174789	21.4701	2.96099e-102	2.18872e-100	ENSMUSG00000032202	Rab27a	11891	protein_coding
ENSMUSG00000030220	6039.65	3.74439	0.178203	21.0119	5.1037e-98	3.46498e-96	ENSMUSG00000030220	Arhgdib	11857	protein_coding
ENSMUSG00000028362	8.67693	3.74431	0.976646	3.83384	0.000126157	0.000304895	ENSMUSG00000028362	Tnfsf8	21949	protein_coding
ENSMUSG00000000869	8.18322	3.74426	0.976375	3.83485	0.000125639	0.000303717	ENSMUSG00000000869	Il4	16189	protein_coding
ENSMUSG00000014453	290.031	3.74343	0.411892	9.08837	1.00536e-19	6.88622e-19	ENSMUSG00000014453	Blk	12143	protein_coding
ENSMUSG00000044453	14.447	3.73434	0.75801	4.9265	8.3716e-07	2.55628e-06	ENSMUSG00000044453	Ffar1	233081	protein_coding
ENSMUSG00000078942	86.0217	3.73401	0.397207	9.40068	5.4213e-21	3.92261e-20	ENSMUSG00000078942	Naip6	17952	protein_coding
ENSMUSG00000044199	337.197	3.73289	0.281306	13.2699	3.46208e-40	5.27289e-39	ENSMUSG00000044199	S1pr4	13611	protein_coding
ENSMUSG00000026107	753.945	3.73059	0.336156	11.0978	1.28601e-28	1.28396e-27	ENSMUSG00000026107	Nabp1	109019	protein_coding
ENSMUSG00000049313	1947.26	3.72377	0.133402	27.9139	1.80682e-171	4.30797e-169	ENSMUSG00000049313	Sorl1	20660	protein_coding
ENSMUSG00000024190	2180.11	3.72199	0.169206	21.9968	3.09189e-107	2.52753e-105	ENSMUSG00000024190	Dusp1	19252	protein_coding
ENSMUSG00000052861	22.789	3.71824	0.623389	5.96455	2.45308e-09	9.14905e-09	ENSMUSG00000052861	Dnah6	330355	protein_coding
ENSMUSG00000034226	31.3863	3.71541	0.599151	6.20113	5.60598e-10	2.19892e-09	ENSMUSG00000034226	Rhov	228543	protein_coding
ENSMUSG00000027514	53.5044	3.71109	0.422849	8.77639	1.68805e-18	1.09235e-17	ENSMUSG00000027514	Zbp1	58203	protein_coding
ENSMUSG00000058818	1012.85	3.71102	0.161487	22.9803	7.34381e-117	7.24541e-115	ENSMUSG00000058818	Pirb	18733	protein_coding
ENSMUSG00000029082	327.564	3.70866	0.256583	14.454	2.36424e-47	4.51823e-46	ENSMUSG00000029082	Bst1	12182	protein_coding
ENSMUSG00000064147	708.435	3.70655	0.266065	13.931	4.10621e-44	7.07738e-43	ENSMUSG00000064147	Rab44	442827	protein_coding
ENSMUSG00000016526	301.696	3.70252	0.299471	12.3635	4.11737e-35	5.22909e-34	ENSMUSG00000016526	Dyrk3	226419	protein_coding
ENSMUSG00000047959	19.4996	3.69853	0.735775	5.02671	4.98975e-07	1.55686e-06	ENSMUSG00000047959	Kcna3	16491	protein_coding
ENSMUSG00000002668	316.238	3.6931	0.325935	11.3308	9.2397e-30	9.55562e-29	ENSMUSG00000002668	Dennd1c	70785	protein_coding
ENSMUSG00000030669	23.3754	3.69283	0.865312	4.26763	1.97559e-05	5.24484e-05	ENSMUSG00000030669	Calca	12310	protein_coding
ENSMUSG00000036587	35.5193	3.6904	0.576001	6.40694	1.4847e-10	6.07715e-10	ENSMUSG00000036587	Fut7	14347	protein_coding
ENSMUSG00000008193	698.207	3.68464	0.292716	12.5878	2.4653e-36	3.2851e-35	ENSMUSG00000008193	Spib	272382	protein_coding
ENSMUSG00000025058	70.2048	3.68364	0.35222	10.4584	1.34169e-25	1.19428e-24	ENSMUSG00000025058	5430427O19Rik	71398	protein_coding
ENSMUSG00000032204	383.927	3.68228	0.297516	12.3767	3.49291e-35	4.45296e-34	ENSMUSG00000032204	Aqp9	64008	protein_coding
ENSMUSG00000031779	5.87031	3.67479	1.25168	2.9359	0.00332587	0.00664908	ENSMUSG00000031779	Ccl22	20299	protein_coding
ENSMUSG00000056399	747.747	3.67474	0.236558	15.5342	2.03606e-54	4.83154e-53	ENSMUSG00000056399	Prss34	328780	protein_coding
ENSMUSG00000031377	237.96	3.67403	0.228288	16.0938	2.81862e-58	7.64923e-57	ENSMUSG00000031377	Bmx	12169	protein_coding
ENSMUSG00000034855	66.8584	3.6716	0.405249	9.06012	1.30302e-19	8.87348e-19	ENSMUSG00000034855	Cxcl10	15945	protein_coding
ENSMUSG00000005824	83.16	3.66146	0.345764	10.5895	3.33465e-26	3.0385e-25	ENSMUSG00000005824	Tnfsf14	50930	protein_coding
ENSMUSG00000022831	1720.86	3.65418	0.168526	21.6832	2.95842e-104	2.24436e-102	ENSMUSG00000022831	Hcls1	15163	protein_coding
ENSMUSG00000029821	160.19	3.6537	0.246	14.8525	6.70484e-50	1.39011e-48	ENSMUSG00000029821	Gsdme	54722	protein_coding
ENSMUSG00000020275	640.769	3.64822	0.331806	10.995	4.03774e-28	3.96217e-27	ENSMUSG00000020275	Rel	19696	protein_coding
ENSMUSG00000027556	2026.56	3.64655	0.237592	15.348	3.65347e-53	8.36247e-52	ENSMUSG00000027556	Car1	12346	protein_coding
ENSMUSG00000068855	7.98021	3.63868	1.00932	3.60509	0.000312041	0.000718175	ENSMUSG00000068855	Hist2h2ac	319176	protein_coding
ENSMUSG00000034917	42.8949	3.63568	0.423705	8.58068	9.431e-18	5.89526e-17	ENSMUSG00000034917	Tjp3	27375	protein_coding
ENSMUSG00000026770	45.0691	3.63521	0.484277	7.50647	6.0741e-14	3.10654e-13	ENSMUSG00000026770	Il2ra	16184	protein_coding
ENSMUSG00000043157	179.92	3.6316	0.248272	14.6275	1.87539e-48	3.70052e-47	ENSMUSG00000043157	Arl11	219144	protein_coding
ENSMUSG00000026348	89.9382	3.63075	0.329726	11.0114	3.36657e-28	3.31167e-27	ENSMUSG00000026348	Acmsd	266645	protein_coding
ENSMUSG00000044948	841.197	3.63007	0.200218	18.1306	1.82786e-73	7.16407e-72	ENSMUSG00000044948	Cfap43	414801	protein_coding
ENSMUSG00000033192	423.71	3.62767	0.231318	15.6826	1.98973e-55	4.8598e-54	ENSMUSG00000033192	Lpcat2	270084	protein_coding
ENSMUSG00000026639	76.9838	3.62547	0.530911	6.82877	8.56437e-12	3.82105e-11	ENSMUSG00000026639	Lamb3	16780	protein_coding
ENSMUSG00000006574	19034.3	3.62387	0.163534	22.1597	8.40293e-109	7.07117e-107	ENSMUSG00000006574	Slc4a1	20533	protein_coding
ENSMUSG00000028064	678.261	3.62166	0.166429	21.761	5.43743e-105	4.27062e-103	ENSMUSG00000028064	Sema4a	20351	protein_coding
ENSMUSG00000053279	979.588	3.62121	0.206933	17.4994	1.44759e-68	5.1772e-67	ENSMUSG00000053279	Aldh1a1	11668	protein_coding
ENSMUSG00000036006	920.12	3.61998	0.208205	17.3866	1.04174e-67	3.63483e-66	ENSMUSG00000036006	Ripor2	193385	protein_coding
ENSMUSG00000099517	6.36507	3.61922	1.17116	3.09029	0.00199958	0.00413459	ENSMUSG00000099517	Hist1h3g	97908	protein_coding
ENSMUSG00000041827	49.0293	3.61765	0.497977	7.2647	3.73871e-13	1.82765e-12	ENSMUSG00000041827	Oasl1	231655	protein_coding
ENSMUSG00000043036	14.8511	3.61746	0.869608	4.15987	3.18428e-05	8.26954e-05	ENSMUSG00000043036	Ccdc63	330188	protein_coding
ENSMUSG00000031494	25.5495	3.6161	0.647377	5.58577	2.32665e-08	8.04249e-08	ENSMUSG00000031494	Cd209a	170786	protein_coding
ENSMUSG00000058099	1145.25	3.61167	0.207802	17.3803	1.16292e-67	4.05059e-66	ENSMUSG00000058099	Nfam1	74039	protein_coding
ENSMUSG00000035697	2593.34	3.61087	0.205253	17.5923	2.82191e-69	1.01833e-67	ENSMUSG00000035697	Arhgap45	70719	protein_coding
ENSMUSG00000057069	250.524	3.60954	0.26877	13.4299	4.04135e-41	6.37324e-40	ENSMUSG00000057069	Ero1lb	67475	protein_coding
ENSMUSG00000057058	40.7039	3.6006	0.48452	7.43128	1.07549e-13	5.42295e-13	ENSMUSG00000057058	Skap1	78473	protein_coding
ENSMUSG00000021322	168.757	3.59989	0.269127	13.3762	8.33198e-41	1.29259e-39	ENSMUSG00000021322	Aoah	27052	protein_coding
ENSMUSG00000059326	1173.05	3.59901	0.342132	10.5194	7.03315e-26	6.3251e-25	ENSMUSG00000059326	Csf2ra	12982	protein_coding
ENSMUSG00000022861	93.7502	3.59505	0.357286	10.0621	8.1255e-24	6.71913e-23	ENSMUSG00000022861	Dgkg	110197	protein_coding
ENSMUSG00000028088	271.767	3.59195	0.300871	11.9385	7.45519e-33	8.71135e-32	ENSMUSG00000028088	Fmo5	14263	protein_coding
ENSMUSG00000033450	117.671	3.56521	0.295605	12.0607	1.70234e-33	2.04036e-32	ENSMUSG00000033450	Tagap	72536	protein_coding
ENSMUSG00000062082	29.4929	3.5617	0.628193	5.66975	1.43008e-08	5.04088e-08	ENSMUSG00000062082	Cd200r4	239849	protein_coding
ENSMUSG00000030303	48.8445	3.55641	0.450113	7.90116	2.76316e-15	1.52959e-14	ENSMUSG00000030303	Far2	330450	protein_coding
ENSMUSG00000044156	23.2173	3.55136	0.720113	4.93167	8.15294e-07	2.49331e-06	ENSMUSG00000044156	Hepacam2	101202	protein_coding
ENSMUSG00000048163	1221.46	3.54322	0.148004	23.94	1.17515e-126	1.41782e-124	ENSMUSG00000048163	Selplg	20345	protein_coding
ENSMUSG00000033777	270.303	3.54285	0.308646	11.4787	1.68844e-30	1.80064e-29	ENSMUSG00000033777	Tlr13	279572	protein_coding
ENSMUSG00000021596	231.394	3.53906	0.263067	13.4531	2.95345e-41	4.67233e-40	ENSMUSG00000021596	Mctp1	78771	protein_coding
ENSMUSG00000044811	259.087	3.53837	0.351317	10.0717	7.36709e-24	6.10965e-23	ENSMUSG00000044811	Cd300c2	140497	protein_coding
ENSMUSG00000078349	93.6854	3.53612	0.459248	7.69981	1.36268e-14	7.24881e-14	ENSMUSG00000078349	AW011738		protein_coding
ENSMUSG00000026347	29.4995	3.53128	0.703066	5.02269	5.09536e-07	1.58857e-06	ENSMUSG00000026347	Tmem163	72160	protein_coding
ENSMUSG00000012123	5.24762	3.52984	1.15337	3.06045	0.00221007	0.00454261	ENSMUSG00000012123	Crybg2	230806	protein_coding
ENSMUSG00000069792	234.185	3.52867	0.28741	12.2775	1.19635e-34	1.49753e-33	ENSMUSG00000069792	Wfdc17	100034251	protein_coding
ENSMUSG00000016942	7.84102	3.52396	1.06714	3.30225	0.000959114	0.00207196	ENSMUSG00000016942	Tmprss6	71753	protein_coding
ENSMUSG00000042351	288.191	3.52285	0.245428	14.3539	1.00716e-46	1.89226e-45	ENSMUSG00000042351	Grap2	17444	protein_coding
ENSMUSG00000003283	760.181	3.5222	0.182158	19.3359	2.6788e-83	1.30856e-81	ENSMUSG00000003283	Hck	15162	protein_coding
ENSMUSG00000025422	189.451	3.51599	0.27414	12.8255	1.17981e-37	1.62512e-36	ENSMUSG00000025422	Agap2	216439	protein_coding
ENSMUSG00000038550	64.1533	3.51251	0.529664	6.63158	3.32104e-11	1.42459e-10	ENSMUSG00000038550	Ciart	229599	protein_coding
ENSMUSG00000078606	10.3923	3.5095	0.893005	3.92999	8.49502e-05	0.000210125	ENSMUSG00000078606	Gm4070	100042856	protein_coding
ENSMUSG00000022157	463.88	3.50283	0.178549	19.6183	1.0794e-85	5.62975e-84	ENSMUSG00000022157	Mcpt8	17231	protein_coding
ENSMUSG00000022659	49.3523	3.50168	0.636321	5.50301	3.73363e-08	1.27432e-07	ENSMUSG00000022659	Gcsam	14525	protein_coding
ENSMUSG00000054582	83.8774	3.49709	0.429881	8.13501	4.11907e-16	2.38154e-15	ENSMUSG00000054582	Pabpc1l	381404	protein_coding
ENSMUSG00000071716	5.64568	3.49641	1.12922	3.09631	0.00195948	0.00405838	ENSMUSG00000071716	Apol7e	666348	protein_coding
ENSMUSG00000054383	26.6981	3.49625	0.583254	5.99439	2.04247e-09	7.67256e-09	ENSMUSG00000054383	Pnma1	70481	protein_coding
ENSMUSG00000056529	524.496	3.49022	0.302824	11.5256	9.80565e-31	1.05812e-29	ENSMUSG00000056529	Ptafr	19204	protein_coding
ENSMUSG00000096140	7.61594	3.48801	1.02081	3.41689	0.000633404	0.0014002	ENSMUSG00000096140	Ankrd66	100043332	protein_coding
ENSMUSG00000069830	20.9905	3.48312	0.61806	5.63557	1.74476e-08	6.09526e-08	ENSMUSG00000069830	Nlrp1a	195046	protein_coding
ENSMUSG00000055385	10.5569	3.47341	0.802812	4.32656	1.51458e-05	4.06459e-05	ENSMUSG00000055385	Rnf212	671564	protein_coding
ENSMUSG00000034171	42.7006	3.46918	0.526185	6.59308	4.30782e-11	1.83451e-10	ENSMUSG00000034171	Faah	14073	protein_coding
ENSMUSG00000058794	1921.35	3.46794	0.18774	18.472	3.46999e-76	1.46309e-74	ENSMUSG00000058794	Nfe2	18022	protein_coding
ENSMUSG00000024399	253.8	3.46643	0.220503	15.7205	1.09391e-55	2.7048e-54	ENSMUSG00000024399	Ltb	16994	protein_coding
ENSMUSG00000046805	2342.39	3.46548	0.301754	11.4844	1.57976e-30	1.68744e-29	ENSMUSG00000046805	Mpeg1	17476	protein_coding
ENSMUSG00000050157	229.808	3.46506	0.227834	15.2087	3.09631e-52	6.84468e-51	ENSMUSG00000050157	Gm867	333670	protein_coding
ENSMUSG00000040522	60.9693	3.46381	0.378459	9.15241	5.56754e-20	3.85837e-19	ENSMUSG00000040522	Tlr8	170744	protein_coding
ENSMUSG00000022818	10.1581	3.46328	0.853764	4.05648	4.98173e-05	0.000126569	ENSMUSG00000022818	Cyp2ab1	224044	protein_coding
ENSMUSG00000019726	619.227	3.45647	0.159221	21.7086	1.70251e-104	1.30643e-102	ENSMUSG00000019726	Lyst	17101	protein_coding
ENSMUSG00000034833	33.0199	3.45605	0.504713	6.84755	7.51236e-12	3.36669e-11	ENSMUSG00000034833	Tespa1	67596	protein_coding
ENSMUSG00000040061	494.226	3.45527	0.169682	20.3632	3.54694e-92	2.08323e-90	ENSMUSG00000040061	Plcb2	18796	protein_coding
ENSMUSG00000075296	40.7021	3.4546	0.473407	7.29733	2.93534e-13	1.44445e-12	ENSMUSG00000075296	Aldh3b2	621603	protein_coding
ENSMUSG00000032034	36.64	3.45214	0.836264	4.12806	3.65842e-05	9.42996e-05	ENSMUSG00000032034	Kcnj5	16521	protein_coding
ENSMUSG00000024014	2367.22	3.44968	0.291628	11.829	2.76264e-32	3.17079e-31	ENSMUSG00000024014	Pim1	18712	protein_coding
ENSMUSG00000003477	10.19	3.44858	1.08867	3.1677	0.00153648	0.00323208	ENSMUSG00000003477	Inmt	21743	protein_coding
ENSMUSG00000009772	277.671	3.44614	0.281822	12.2281	2.20063e-34	2.7156e-33	ENSMUSG00000009772	Nuak2	74137	protein_coding
ENSMUSG00000071068	412.94	3.44563	0.184898	18.6353	1.66171e-77	7.18807e-76	ENSMUSG00000071068	Treml2	328833	protein_coding
ENSMUSG00000040345	819.244	3.44438	0.183042	18.8174	5.43593e-79	2.40865e-77	ENSMUSG00000040345	Arhgap9	216445	protein_coding
ENSMUSG00000041642	705.191	3.44351	0.188192	18.2979	8.59897e-75	3.47218e-73	ENSMUSG00000041642	Kif21b	16565	protein_coding
ENSMUSG00000044734	1447.85	3.43941	0.227852	15.0949	1.7496e-51	3.78822e-50	ENSMUSG00000044734	Serpinb1a	66222	protein_coding
ENSMUSG00000004266	1383.91	3.43709	0.167882	20.4732	3.73189e-93	2.26492e-91	ENSMUSG00000004266	Ptpn6	15170	protein_coding
ENSMUSG00000091971	178.619	3.43267	0.35975	9.54181	1.40358e-21	1.04618e-20	ENSMUSG00000091971	Hspa1a	193740	protein_coding
ENSMUSG00000008540	929.216	3.42696	0.206245	16.6159	5.3435e-62	1.62151e-60	ENSMUSG00000008540	Mgst1	56615	protein_coding
ENSMUSG00000074785	406.475	3.42657	0.186144	18.4081	1.13032e-75	4.63893e-74	ENSMUSG00000074785	Plxnc1	54712	protein_coding
ENSMUSG00000052142	244.56	3.41895	0.259365	13.182	1.11418e-39	1.66529e-38	ENSMUSG00000052142	Rasal3	320484	protein_coding
ENSMUSG00000000486	762.4	3.41824	0.209727	16.2985	1.01137e-59	2.82507e-58	ENSMUSG00000000486	Sept1	54204	protein_coding
ENSMUSG00000075420	25.8675	3.41223	0.574094	5.94367	2.78703e-09	1.03444e-08	ENSMUSG00000075420	Smim6	68528	protein_coding
ENSMUSG00000037921	103.033	3.41135	0.294888	11.5683	5.96543e-31	6.50031e-30	ENSMUSG00000037921	Ddx60	234311	protein_coding
ENSMUSG00000105827	11.4193	3.41112	0.784484	4.34824	1.37235e-05	3.70275e-05	ENSMUSG00000105827	Hist2h2bb	319189	protein_coding
ENSMUSG00000030047	481.964	3.40674	0.236666	14.3947	5.58494e-47	1.05424e-45	ENSMUSG00000030047	Arhgap25	232201	protein_coding
ENSMUSG00000042677	223.099	3.40583	0.339201	10.0407	1.00919e-23	8.3109e-23	ENSMUSG00000042677	Zc3h12a	230738	protein_coding
ENSMUSG00000040165	47.2556	3.39549	0.530082	6.4056	1.49781e-10	6.12709e-10	ENSMUSG00000040165	Cd209c	170776	protein_coding
ENSMUSG00000052085	1242.61	3.39237	0.174329	19.4595	2.41923e-84	1.21435e-82	ENSMUSG00000052085	Dock8	76088	protein_coding
ENSMUSG00000045322	62.3932	3.38973	0.371202	9.13176	6.73935e-20	4.64953e-19	ENSMUSG00000045322	Tlr9	81897	protein_coding
ENSMUSG00000039616	202.495	3.38728	0.235937	14.3567	9.66806e-47	1.81814e-45	ENSMUSG00000039616	Mocos	68591	protein_coding
ENSMUSG00000073491	22.9461	3.38418	0.701971	4.82097	1.42864e-06	4.27119e-06	ENSMUSG00000073491	Ifi213	623121	protein_coding
ENSMUSG00000057729	1492.45	3.38277	0.422191	8.01242	1.12477e-15	6.36535e-15	ENSMUSG00000057729	Prtn3	19152	protein_coding
ENSMUSG00000070034	566.56	3.38069	0.231132	14.6267	1.89785e-48	3.74116e-47	ENSMUSG00000070034	Sp110	109032	protein_coding
ENSMUSG00000020802	3743.06	3.37907	0.293065	11.5301	9.30107e-31	1.0053e-29	ENSMUSG00000020802	Ube2o	217342	protein_coding
ENSMUSG00000032514	21.8173	3.37706	0.68015	4.96516	6.86445e-07	2.11542e-06	ENSMUSG00000032514	Ttc21a	74052	protein_coding
ENSMUSG00000049103	628.76	3.37443	0.324075	10.4125	2.17446e-25	1.92105e-24	ENSMUSG00000049103	Ccr2	12772	protein_coding
ENSMUSG00000020490	1157.56	3.36684	0.147715	22.7927	5.4116e-115	5.21075e-113	ENSMUSG00000020490	Btnl10	192194	protein_coding
ENSMUSG00000031303	102.966	3.36265	0.329199	10.2146	1.7053e-24	1.45212e-23	ENSMUSG00000031303	Map3k15	270672	protein_coding
ENSMUSG00000033220	3730.62	3.3608	0.150725	22.2976	3.90072e-110	3.3674e-108	ENSMUSG00000033220	Rac2	19354	protein_coding
ENSMUSG00000046794	644.022	3.35714	0.307738	10.9091	1.04311e-27	1.0073e-26	ENSMUSG00000046794	Ppp1r3b	244416	protein_coding
ENSMUSG00000031101	543.115	3.3532	0.171844	19.5131	8.49596e-85	4.30778e-83	ENSMUSG00000031101	Sash3	74131	protein_coding
ENSMUSG00000025498	429.089	3.35059	0.387013	8.65758	4.81876e-18	3.04929e-17	ENSMUSG00000025498	Irf7	54123	protein_coding
ENSMUSG00000034959	87.0117	3.35037	0.385361	8.69411	3.49544e-18	2.22738e-17	ENSMUSG00000034959	Rubcnl	271221	protein_coding
ENSMUSG00000027636	50.5739	3.3497	0.374811	8.93704	3.9975e-19	2.66163e-18	ENSMUSG00000027636	Sla2	77799	protein_coding
ENSMUSG00000051839	5272.23	3.34812	0.203014	16.492	4.18609e-61	1.24022e-59	ENSMUSG00000051839	Gypa	14934	protein_coding
ENSMUSG00000099974	43.3105	3.34699	0.570521	5.86654	4.44972e-09	1.62685e-08	ENSMUSG00000099974	Bcl2a1d	12047	protein_coding
ENSMUSG00000020437	930.893	3.34621	0.210733	15.8789	8.87789e-57	2.27665e-55	ENSMUSG00000020437	Myo1g	246177	protein_coding
ENSMUSG00000030114	4.87931	3.34142	1.1294	2.95859	0.00309053	0.00620833	ENSMUSG00000030114	Klrg1	50928	protein_coding
ENSMUSG00000020893	1384.11	3.3348	0.317753	10.4949	9.11423e-26	8.16732e-25	ENSMUSG00000020893	Per1	18626	protein_coding
ENSMUSG00000056724	781.394	3.33007	0.221298	15.0479	3.56433e-51	7.64307e-50	ENSMUSG00000056724	Nbeal2	235627	protein_coding
ENSMUSG00000049092	50.2699	3.32938	0.383516	8.68122	3.9156e-18	2.48879e-17	ENSMUSG00000049092	Gpr137c	70713	protein_coding
ENSMUSG00000031389	884.183	3.32933	0.245725	13.549	8.0323e-42	1.29006e-40	ENSMUSG00000031389	Arhgap4	171207	protein_coding
ENSMUSG00000031165	628.622	3.32027	0.212704	15.6098	6.24411e-55	1.50671e-53	ENSMUSG00000031165	Was	22376	protein_coding
ENSMUSG00000026628	900.994	3.30748	0.427845	7.73056	1.07074e-14	5.73541e-14	ENSMUSG00000026628	Atf3	11910	protein_coding
ENSMUSG00000034028	41.9203	3.307	0.577437	5.72704	1.022e-08	3.646e-08	ENSMUSG00000034028	Cd226	225825	protein_coding
ENSMUSG00000020323	142.533	3.30517	0.37733	8.75935	1.96383e-18	1.26672e-17	ENSMUSG00000020323	Prss57	73106	protein_coding
ENSMUSG00000031662	456.49	3.30475	0.283998	11.6365	2.68813e-31	2.98271e-30	ENSMUSG00000031662	Snx20	71607	protein_coding
ENSMUSG00000023216	1679.69	3.30262	0.133271	24.7813	1.42796e-135	2.04279e-133	ENSMUSG00000023216	Epb42	13828	protein_coding
ENSMUSG00000054065	32.8436	3.30204	0.511587	6.4545	1.08574e-10	4.4854e-10	ENSMUSG00000054065	Pkp3	56460	protein_coding
ENSMUSG00000001739	148.844	3.30073	0.297177	11.107	1.16048e-28	1.16094e-27	ENSMUSG00000001739	Cldn15	60363	protein_coding
ENSMUSG00000026532	2116.17	3.2997	0.151717	21.7491	7.04728e-105	5.49194e-103	ENSMUSG00000026532	Spta1	20739	protein_coding
ENSMUSG00000021998	7489.33	3.29959	0.16202	20.3654	3.39385e-92	1.99918e-90	ENSMUSG00000021998	Lcp1	18826	protein_coding
ENSMUSG00000055541	147.345	3.29604	0.246381	13.3778	8.15002e-41	1.26632e-39	ENSMUSG00000055541	Lair1	52855	protein_coding
ENSMUSG00000028332	2774.76	3.29582	0.137056	24.0472	8.93416e-128	1.11833e-125	ENSMUSG00000028332	Hemgn	93966	protein_coding
ENSMUSG00000073063	296.058	3.29579	0.273563	12.0477	1.99552e-33	2.37471e-32	ENSMUSG00000073063	Hbq1b	544763	protein_coding
ENSMUSG00000057132	49.7482	3.29316	0.455114	7.23589	4.62472e-13	2.25058e-12	ENSMUSG00000057132	Rpgrip1	77945	protein_coding
ENSMUSG00000040528	209.997	3.29293	0.223681	14.7216	4.68644e-49	9.47124e-48	ENSMUSG00000040528	Milr1	380732	protein_coding
ENSMUSG00000030579	3131.62	3.29265	0.243714	13.5103	1.3597e-41	2.17334e-40	ENSMUSG00000030579	Tyrobp	22177	protein_coding
ENSMUSG00000053641	2323.62	3.28872	0.298934	11.0015	3.7588e-28	3.69207e-27	ENSMUSG00000053641	Dennd4a	102442	protein_coding
ENSMUSG00000021886	154.914	3.28023	0.25305	12.9628	1.98958e-38	2.82605e-37	ENSMUSG00000021886	Gpr65	14744	protein_coding
ENSMUSG00000047139	13778.1	3.27852	0.131324	24.9651	1.46399e-137	2.22128e-135	ENSMUSG00000047139	Cd24a	12484	protein_coding
ENSMUSG00000046080	13.9469	3.2772	0.673921	4.86288	1.1569e-06	3.4869e-06	ENSMUSG00000046080	Clec9a	232414	protein_coding
ENSMUSG00000027035	445.492	3.27719	0.240871	13.6056	3.70964e-42	6.01593e-41	ENSMUSG00000027035	Cers6	241447	protein_coding
ENSMUSG00000037649	302.052	3.27678	0.200959	16.3057	8.98562e-60	2.51698e-58	ENSMUSG00000037649	H2-DMa	14998	protein_coding
ENSMUSG00000030747	614.325	3.27384	0.214412	15.2689	1.2317e-52	2.76553e-51	ENSMUSG00000030747	Dgat2	67800	protein_coding
ENSMUSG00000074151	131.76	3.26902	0.283533	11.5296	9.35848e-31	1.01096e-29	ENSMUSG00000074151	Nlrc5	434341	protein_coding
ENSMUSG00000033688	393.561	3.26882	0.185357	17.6353	1.32091e-69	4.80129e-68	ENSMUSG00000033688	1300017J02Rik	71775	protein_coding
ENSMUSG00000021457	2189.52	3.26163	0.235913	13.8256	1.78684e-43	3.02509e-42	ENSMUSG00000021457	Syk	20963	protein_coding
ENSMUSG00000030798	1329.05	3.26161	0.25271	12.9065	4.13468e-38	5.80712e-37	ENSMUSG00000030798	Cd37	12493	protein_coding
ENSMUSG00000059456	877.558	3.26145	0.225495	14.4636	2.0588e-47	3.94204e-46	ENSMUSG00000059456	Ptk2b	19229	protein_coding
ENSMUSG00000079227	70.6789	3.26055	0.421624	7.7333	1.04792e-14	5.61769e-14	ENSMUSG00000079227	Ccr5	12774	protein_coding
ENSMUSG00000040435	3527.43	3.25868	0.276874	11.7695	5.6025e-32	6.35733e-31	ENSMUSG00000040435	Ppp1r15a	17872	protein_coding
ENSMUSG00000020798	116.19	3.25866	0.279482	11.6596	2.04969e-31	2.2857e-30	ENSMUSG00000020798	Spns3	77577	protein_coding
ENSMUSG00000074342	215.026	3.25819	0.283652	11.4866	1.54049e-30	1.64637e-29	ENSMUSG00000074342	I830077J02Rik	433638	protein_coding
ENSMUSG00000042333	308.06	3.25058	0.293468	11.0765	1.63198e-28	1.62451e-27	ENSMUSG00000042333	Tnfrsf14	230979	protein_coding
ENSMUSG00000097405	22.5731	3.2501	0.55504	5.85561	4.75253e-09	1.7344e-08	ENSMUSG00000097405	D630044L22Rik		protein_coding
ENSMUSG00000037860	190.305	3.24796	0.25225	12.876	6.14612e-38	8.57801e-37	ENSMUSG00000037860	Aim2	383619	protein_coding
ENSMUSG00000051506	793.199	3.24752	0.180097	18.032	1.0923e-72	4.21514e-71	ENSMUSG00000051506	Wdfy4	545030	protein_coding
ENSMUSG00000032089	402.732	3.24657	0.258339	12.5671	3.20432e-36	4.25854e-35	ENSMUSG00000032089	Il10ra	16154	protein_coding
ENSMUSG00000031400	1251.82	3.2452	0.218281	14.8671	5.39192e-50	1.12372e-48	ENSMUSG00000031400	G6pdx	14381	protein_coding
ENSMUSG00000059900	235.899	3.24027	0.215418	15.0418	3.90581e-51	8.36636e-50	ENSMUSG00000059900	Tmem40	94346	protein_coding
ENSMUSG00000030792	15.1012	3.24016	0.719815	4.50138	6.75146e-06	1.88353e-05	ENSMUSG00000030792	Dkkl1	50722	protein_coding
ENSMUSG00000032915	95.6091	3.23985	0.293381	11.0432	2.36579e-28	2.33524e-27	ENSMUSG00000032915	Adgre4	52614	protein_coding
ENSMUSG00000060216	1540.76	3.2358	0.193446	16.7272	8.31147e-63	2.5649e-61	ENSMUSG00000060216	Arrb2	216869	protein_coding
ENSMUSG00000032369	458.233	3.23229	0.223139	14.4855	1.49556e-47	2.88011e-46	ENSMUSG00000032369	Plscr1	22038	protein_coding
ENSMUSG00000070873	11.274	3.23164	0.860497	3.75555	0.000172963	0.000411904	ENSMUSG00000070873	Lilra5	232801	protein_coding
ENSMUSG00000001281	521.466	3.23129	0.220703	14.6409	1.53997e-48	3.04768e-47	ENSMUSG00000001281	Itgb7	16421	protein_coding
ENSMUSG00000037946	597.313	3.23066	0.25278	12.7805	2.10655e-37	2.87987e-36	ENSMUSG00000037946	Fgd3	30938	protein_coding
ENSMUSG00000018654	1730.94	3.23052	0.191883	16.8359	1.33074e-63	4.17743e-62	ENSMUSG00000018654	Ikzf1	22778	protein_coding
ENSMUSG00000025888	166.004	3.22997	0.237953	13.574	5.7097e-42	9.21466e-41	ENSMUSG00000025888	Casp1	12362	protein_coding
ENSMUSG00000034330	999.898	3.2281	0.166489	19.3893	9.50046e-84	4.68658e-82	ENSMUSG00000034330	Plcg2	234779	protein_coding
ENSMUSG00000037580	586.089	3.2238	0.21193	15.2116	2.9614e-52	6.55369e-51	ENSMUSG00000037580	Gch1	14528	protein_coding
ENSMUSG00000036390	1686.69	3.22305	0.276958	11.6373	2.66197e-31	2.95531e-30	ENSMUSG00000036390	Gadd45a	13197	protein_coding
ENSMUSG00000036814	155.548	3.21794	0.285	11.291	1.4534e-29	1.49583e-28	ENSMUSG00000036814	Slc6a20a	102680	protein_coding
ENSMUSG00000003379	1176.07	3.21397	0.253439	12.6815	7.49309e-37	1.00922e-35	ENSMUSG00000003379	Cd79a	12518	protein_coding
ENSMUSG00000049608	26.1483	3.21358	0.549934	5.84357	5.10943e-09	1.8599e-08	ENSMUSG00000049608	Gpr55	227326	protein_coding
ENSMUSG00000075269	22.3692	3.21091	0.617663	5.19849	2.00915e-07	6.46518e-07	ENSMUSG00000075269	Bex6	328660	protein_coding
ENSMUSG00000032053	508.002	3.20911	0.223348	14.3682	8.19325e-47	1.54224e-45	ENSMUSG00000032053	Pou2af1	18985	protein_coding
ENSMUSG00000042514	23.7745	3.20299	0.642651	4.98403	6.22736e-07	1.92531e-06	ENSMUSG00000042514	Klhl14	225266	protein_coding
ENSMUSG00000016255	172.974	3.20119	0.499324	6.41106	1.44512e-10	5.91757e-10	ENSMUSG00000016255	Tubb1	545486	protein_coding
ENSMUSG00000052889	463.082	3.19987	0.233112	13.7268	7.01868e-43	1.16366e-41	ENSMUSG00000052889	Prkcb	18751	protein_coding
ENSMUSG00000051682	65.6942	3.19964	0.451217	7.09113	1.33021e-12	6.30121e-12	ENSMUSG00000051682	Treml4	224840	protein_coding
ENSMUSG00000061311	350.445	3.1975	0.339459	9.41939	4.53716e-21	3.29697e-20	ENSMUSG00000061311	Rag1	19373	protein_coding
ENSMUSG00000052760	266.189	3.19531	0.372687	8.57371	1.00203e-17	6.25776e-17	ENSMUSG00000052760	A630001G21Rik	319997	protein_coding
ENSMUSG00000026357	436.324	3.19382	0.255478	12.5013	7.34022e-36	9.58968e-35	ENSMUSG00000026357	Rgs18	64214	protein_coding
ENSMUSG00000039452	476.445	3.18987	0.189783	16.808	2.13371e-63	6.64603e-62	ENSMUSG00000039452	Snx22	382083	protein_coding
ENSMUSG00000006310	7.33931	3.18933	0.922195	3.45841	0.000543378	0.00121148	ENSMUSG00000006310	Zbtb32	58206	protein_coding
ENSMUSG00000022564	4879.92	3.18786	0.30224	10.5475	5.21898e-26	4.72326e-25	ENSMUSG00000022564	Grina	66168	protein_coding
ENSMUSG00000027901	165.61	3.18472	0.254212	12.5278	5.26042e-36	6.93586e-35	ENSMUSG00000027901	Dennd2d	72121	protein_coding
ENSMUSG00000063021	22.5821	3.1823	0.743805	4.2784	1.88239e-05	5.00473e-05	ENSMUSG00000063021	Hist1h2ak	319169	protein_coding
ENSMUSG00000078810	25.0814	3.18183	0.917755	3.46697	0.000526364	0.00117617	ENSMUSG00000078810	Gp6	243816	protein_coding
ENSMUSG00000069814	231.035	3.17898	0.28043	11.3361	8.69297e-30	9.01153e-29	ENSMUSG00000069814	Ccdc92b	432582	protein_coding
ENSMUSG00000035208	79.792	3.17688	0.322342	9.85564	6.48023e-23	5.10567e-22	ENSMUSG00000035208	Slfn8	276950	protein_coding
ENSMUSG00000003309	7.6863	3.17077	0.958789	3.30706	0.000942801	0.0020392	ENSMUSG00000003309	Ap1m2	11768	protein_coding
ENSMUSG00000060275	24.5967	3.16738	0.718	4.4114	1.02707e-05	2.80841e-05	ENSMUSG00000060275	Nrg2	100042150	protein_coding
ENSMUSG00000043592	35.0872	3.16552	0.453194	6.98492	2.85016e-12	1.3174e-11	ENSMUSG00000043592	Unc5cl	76589	protein_coding
ENSMUSG00000034248	8767.17	3.16541	0.244362	12.9538	2.23697e-38	3.1707e-37	ENSMUSG00000034248	Slc25a37	67712	protein_coding
ENSMUSG00000070354	51.9963	3.16422	0.410189	7.71407	1.21864e-14	6.51025e-14	ENSMUSG00000070354	Evi2	101488212	protein_coding
ENSMUSG00000048924	244.087	3.16318	0.210619	15.0185	5.55337e-51	1.18575e-49	ENSMUSG00000048924	Ccdc125	76041	protein_coding
ENSMUSG00000022100	4741.79	3.16167	0.213735	14.7925	1.63873e-49	3.36621e-48	ENSMUSG00000022100	Xpo7	65246	protein_coding
ENSMUSG00000029602	25.1204	3.1606	0.591181	5.34624	8.97991e-08	2.9683e-07	ENSMUSG00000029602	Rasal1	19415	protein_coding
ENSMUSG00000004626	1033.46	3.15929	0.197714	15.9791	1.78732e-57	4.67927e-56	ENSMUSG00000004626	Stxbp2	20911	protein_coding
ENSMUSG00000032028	1177.36	3.15913	0.140575	22.4729	7.63887e-112	6.92268e-110	ENSMUSG00000032028	Nxpe2	78252	protein_coding
ENSMUSG00000079419	515.402	3.15863	0.208521	15.1477	7.84102e-52	1.71628e-50	ENSMUSG00000079419	Ms4a6c	73656	protein_coding
ENSMUSG00000023572	1698.53	3.1586	0.324924	9.72105	2.45247e-22	1.88337e-21	ENSMUSG00000023572	Ccndbp1	17151	protein_coding
ENSMUSG00000006345	17.7696	3.15609	0.902548	3.49686	0.000470761	0.00105866	ENSMUSG00000006345	Ggt1	14598	protein_coding
ENSMUSG00000051457	935.846	3.15374	0.364589	8.65011	5.14484e-18	3.25358e-17	ENSMUSG00000051457	Spn	20737	protein_coding
ENSMUSG00000003882	162.001	3.14855	0.283567	11.1034	1.208e-28	1.20728e-27	ENSMUSG00000003882	Il7r	16197	protein_coding
ENSMUSG00000029372	1119.78	3.14764	0.805536	3.90751	9.3252e-05	0.000229498	ENSMUSG00000029372	Ppbp	57349	protein_coding
ENSMUSG00000022148	681.509	3.14361	0.224094	14.0281	1.04986e-44	1.84443e-43	ENSMUSG00000022148	Fyb	23880	protein_coding
ENSMUSG00000054499	656.486	3.14124	0.271815	11.5565	6.84143e-31	7.43059e-30	ENSMUSG00000054499	Dedd2	67379	protein_coding
ENSMUSG00000026094	2988.22	3.13868	0.228312	13.7474	5.28204e-43	8.78643e-42	ENSMUSG00000026094	Stk17b	98267	protein_coding
ENSMUSG00000041515	789.099	3.13535	0.19321	16.2277	3.21117e-59	8.92001e-58	ENSMUSG00000041515	Irf8	15900	protein_coding
ENSMUSG00000030468	323.232	3.13531	0.321666	9.74709	1.89835e-22	1.46344e-21	ENSMUSG00000030468	Siglecg	243958	protein_coding
ENSMUSG00000036273	655.857	3.13341	0.191591	16.3547	4.02895e-60	1.13954e-58	ENSMUSG00000036273	Lrrk2	66725	protein_coding
ENSMUSG00000034786	875.618	3.12859	0.204476	15.3005	7.58388e-53	1.71433e-51	ENSMUSG00000034786	Gpsm3	106512	protein_coding
ENSMUSG00000034059	769.577	3.12225	0.318806	9.79357	1.19985e-22	9.36498e-22	ENSMUSG00000034059	Ypel4	241525	protein_coding
ENSMUSG00000009092	14.6866	3.12003	0.714182	4.36868	1.25e-05	3.38402e-05	ENSMUSG00000009092	Derl3	70377	protein_coding
ENSMUSG00000020990	74.1788	3.11756	0.312744	9.96842	2.09545e-23	1.69537e-22	ENSMUSG00000020990	Cdkl1	71091	protein_coding
ENSMUSG00000003644	1254.57	3.11713	0.234618	13.286	2.7921e-40	4.26546e-39	ENSMUSG00000003644	Rps6ka1	20111	protein_coding
ENSMUSG00000005803	557.43	3.11377	0.16758	18.5808	4.59763e-77	1.97176e-75	ENSMUSG00000005803	Sqor	59010	protein_coding
ENSMUSG00000078651	129.709	3.11219	0.431667	7.2097	5.60762e-13	2.71673e-12	ENSMUSG00000078651	Aoc2	237940	protein_coding
ENSMUSG00000027219	243.222	3.10982	0.292022	10.6493	1.75758e-26	1.61918e-25	ENSMUSG00000027219	Slc28a2	269346	protein_coding
ENSMUSG00000033720	201.634	3.1076	0.328307	9.46555	2.92013e-21	2.1415e-20	ENSMUSG00000033720	Sfxn5	94282	protein_coding
ENSMUSG00000064267	748.744	3.10521	0.161207	19.2623	1.11419e-82	5.3642e-81	ENSMUSG00000064267	Hvcn1	74096	protein_coding
ENSMUSG00000063889	604.364	3.09899	0.391	7.9258	2.26688e-15	1.26114e-14	ENSMUSG00000063889	Crem	12916	protein_coding
ENSMUSG00000001763	1995.38	3.09553	0.167783	18.4496	5.25465e-76	2.20629e-74	ENSMUSG00000001763	Tspan33	232670	protein_coding
ENSMUSG00000020932	154.814	3.09408	0.246992	12.527	5.31057e-36	6.99738e-35	ENSMUSG00000020932	Gfap	14580	protein_coding
ENSMUSG00000015970	107.236	3.09398	0.433857	7.13134	9.93973e-13	4.75001e-12	ENSMUSG00000015970	Chdh	218865	protein_coding
ENSMUSG00000032690	72.7319	3.09335	0.476283	6.49477	8.31599e-11	3.45832e-10	ENSMUSG00000032690	Oas2	246728	protein_coding
ENSMUSG00000050014	12.9089	3.09041	0.844786	3.65822	0.000253971	0.00059084	ENSMUSG00000050014	Apol10b	328561	protein_coding
ENSMUSG00000067212	1256.26	3.08876	0.196847	15.6912	1.73844e-55	4.26162e-54	ENSMUSG00000067212	H2-T23	15040	protein_coding
ENSMUSG00000027508	496.143	3.08761	0.247138	12.4935	8.10507e-36	1.05614e-34	ENSMUSG00000027508	Pag1	94212	protein_coding
ENSMUSG00000030000	860.008	3.08694	0.189237	16.3126	8.03569e-60	2.25404e-58	ENSMUSG00000030000	Add2	11519	protein_coding
ENSMUSG00000059498	994.751	3.0827	0.13607	22.6553	1.2376e-113	1.16369e-111	ENSMUSG00000059498	Fcgr3	14131	protein_coding
ENSMUSG00000030724	756.955	3.07404	0.34849	8.82101	1.13434e-18	7.38575e-18	ENSMUSG00000030724	Cd19	12478	protein_coding
ENSMUSG00000040592	894.547	3.06849	0.277841	11.044	2.34272e-28	2.31589e-27	ENSMUSG00000040592	Cd79b	15985	protein_coding
ENSMUSG00000030117	24.2291	3.06771	0.566454	5.41563	6.10726e-08	2.04747e-07	ENSMUSG00000030117	Gdf3	14562	protein_coding
ENSMUSG00000043664	9.68764	3.06751	0.878524	3.49166	0.000480034	0.00107757	ENSMUSG00000043664	Tmem221	434325	protein_coding
ENSMUSG00000076434	19.0402	3.06463	0.646334	4.74155	2.12086e-06	6.2374e-06	ENSMUSG00000076434	Wfdc3	71856	protein_coding
ENSMUSG00000050232	29.2445	3.06419	0.540124	5.67312	1.40216e-08	4.94584e-08	ENSMUSG00000050232	Cxcr3	12766	protein_coding
ENSMUSG00000060441	63.4916	3.06096	0.415482	7.36725	1.74189e-13	8.69123e-13	ENSMUSG00000060441	Trim5	667823	protein_coding
ENSMUSG00000034825	56.0483	3.05949	0.365284	8.37566	5.49145e-17	3.3308e-16	ENSMUSG00000034825	Nrip3	78593	protein_coding
ENSMUSG00000071203	151.338	3.05661	0.309526	9.87512	5.33666e-23	4.22461e-22	ENSMUSG00000071203	Naip5	17951	protein_coding
ENSMUSG00000026786	985.413	3.0562	0.232646	13.1367	2.02908e-39	2.99915e-38	ENSMUSG00000026786	Apbb1ip	54519	protein_coding
ENSMUSG00000033826	80.1654	3.05313	0.304304	10.0331	1.08988e-23	8.95329e-23	ENSMUSG00000033826	Dnah8	13417	protein_coding
ENSMUSG00000000303	37.3224	3.05165	0.668586	4.56433	5.01099e-06	1.41752e-05	ENSMUSG00000000303	Cdh1	12550	protein_coding
ENSMUSG00000020272	733.213	3.04951	0.163201	18.6856	6.48631e-78	2.82408e-76	ENSMUSG00000020272	Stk10	20868	protein_coding
ENSMUSG00000027580	537.55	3.0488	0.321817	9.47371	2.70089e-21	1.98581e-20	ENSMUSG00000027580	Helz2	229003	protein_coding
ENSMUSG00000021880	112.42	3.04708	0.262575	11.6046	3.905e-31	4.29721e-30	ENSMUSG00000021880	Rnase6	78416	protein_coding
ENSMUSG00000025243	13.4531	3.04571	0.716002	4.25378	2.10195e-05	5.56776e-05	ENSMUSG00000025243	Slc6a20b	22599	protein_coding
ENSMUSG00000078920	194.264	3.04435	0.278535	10.9299	8.29433e-28	8.0562e-27	ENSMUSG00000078920	Ifi47	15953	protein_coding
ENSMUSG00000024401	48.4671	3.04393	0.397853	7.65089	1.99589e-14	1.04946e-13	ENSMUSG00000024401	Tnf	21926	protein_coding
ENSMUSG00000031877	859.049	3.04341	0.179704	16.9357	2.45557e-64	7.85626e-63	ENSMUSG00000031877	Ces2g	72361	protein_coding
ENSMUSG00000051735	384.684	3.0411	0.236685	12.8487	8.7451e-38	1.21209e-36	ENSMUSG00000051735	Rinl	320435	protein_coding
ENSMUSG00000050335	2035.95	3.03902	0.235999	12.8773	6.04339e-38	8.44052e-37	ENSMUSG00000050335	Lgals3	16854	protein_coding
ENSMUSG00000047407	697.506	3.03813	0.388978	7.81056	5.69331e-15	3.10021e-14	ENSMUSG00000047407	Tgif1	21815	protein_coding
ENSMUSG00000071724	66.8279	3.03498	0.595157	5.09947	3.40613e-07	1.07684e-06	ENSMUSG00000071724	Smpd5	100503915	protein_coding
ENSMUSG00000049357	33.1799	3.03297	0.458613	6.61335	3.75722e-11	1.60516e-10	ENSMUSG00000049357	4933408B17Rik	271508	protein_coding
ENSMUSG00000034449	1613.82	3.02629	0.232353	13.0245	8.8746e-39	1.27963e-37	ENSMUSG00000034449	Dhrs11	192970	protein_coding
ENSMUSG00000031391	102.455	3.02562	0.313075	9.66422	4.27867e-22	3.24595e-21	ENSMUSG00000031391	L1cam	16728	protein_coding
ENSMUSG00000028599	1104.49	3.02537	0.248915	12.1542	5.4475e-34	6.6364e-33	ENSMUSG00000028599	Tnfrsf1b	21938	protein_coding
ENSMUSG00000053318	12.9973	3.02501	0.691542	4.37429	1.21827e-05	3.30303e-05	ENSMUSG00000053318	Slamf8	74748	protein_coding
ENSMUSG00000046634	14.5077	3.02018	0.743476	4.06224	4.86031e-05	0.000123641	ENSMUSG00000046634	Pkd1l1	171395	protein_coding
ENSMUSG00000030878	2355.04	3.01908	0.262707	11.4922	1.44433e-30	1.54525e-29	ENSMUSG00000030878	Cdr2	12585	protein_coding
ENSMUSG00000027368	324.739	3.01739	0.408508	7.38637	1.50895e-13	7.55342e-13	ENSMUSG00000027368	Dusp2	13537	protein_coding
ENSMUSG00000022500	2678.04	3.01545	0.308359	9.77901	1.38557e-22	1.07726e-21	ENSMUSG00000022500	Litaf	56722	protein_coding
ENSMUSG00000024659	7374.56	3.01344	0.12612	23.8934	3.5878e-126	4.25186e-124	ENSMUSG00000024659	Anxa1	16952	protein_coding
ENSMUSG00000022686	253.511	3.00919	0.320221	9.39724	5.60121e-21	4.05132e-20	ENSMUSG00000022686	B3gnt5	108105	protein_coding
ENSMUSG00000092622	6.65378	3.00903	0.960903	3.13146	0.0017394	0.00363565	ENSMUSG00000092622	Khdc3	66991	protein_coding
ENSMUSG00000074570	65.3677	3.0076	0.325835	9.23043	2.69541e-20	1.89416e-19	ENSMUSG00000074570	Cass4	320664	protein_coding
ENSMUSG00000072620	1113.28	3.00463	0.177643	16.9139	3.55562e-64	1.13035e-62	ENSMUSG00000072620	Slfn2	20556	protein_coding
ENSMUSG00000031712	111.07	3.00333	0.354833	8.46406	2.58226e-17	1.58497e-16	ENSMUSG00000031712	Il15	16168	protein_coding
ENSMUSG00000045349	51.3678	3.00046	0.359437	8.34768	6.9617e-17	4.18705e-16	ENSMUSG00000045349	Sh2d5	230863	protein_coding
ENSMUSG00000028825	2018.56	2.99606	0.172598	17.3586	1.698e-67	5.88364e-66	ENSMUSG00000028825	Rhd	19746	protein_coding
ENSMUSG00000005413	1740.82	2.98982	0.279117	10.7117	8.97064e-27	8.37594e-26	ENSMUSG00000005413	Hmox1	15368	protein_coding
ENSMUSG00000083012	2233.42	2.98441	0.329186	9.06602	1.23444e-19	8.4179e-19	ENSMUSG00000083012	Fam220a	67238	protein_coding
ENSMUSG00000027347	73.0651	2.9825	0.375623	7.94014	2.01952e-15	1.12478e-14	ENSMUSG00000027347	Rasgrp1	19419	protein_coding
ENSMUSG00000029866	1615.76	2.9812	0.244779	12.1792	4.01285e-34	4.91256e-33	ENSMUSG00000029866	Kel	23925	protein_coding
ENSMUSG00000035273	167.176	2.9796	0.384571	7.74787	9.34501e-15	5.02853e-14	ENSMUSG00000035273	Hpse	15442	protein_coding
ENSMUSG00000032411	2694.05	2.97798	0.243096	12.2502	1.67582e-34	2.08597e-33	ENSMUSG00000032411	Tfdp2	211586	protein_coding
ENSMUSG00000025981	815.17	2.97182	0.309444	9.60376	7.70821e-22	5.79722e-21	ENSMUSG00000025981	Coq10b	67876	protein_coding
ENSMUSG00000020101	2036.43	2.97104	0.128672	23.09	5.83007e-118	5.83823e-116	ENSMUSG00000020101	Vsir	74048	protein_coding
ENSMUSG00000074006	15.9776	2.97091	0.709308	4.18846	2.80854e-05	7.34327e-05	ENSMUSG00000074006	Omp	18378	protein_coding
ENSMUSG00000034438	23.4593	2.96981	0.599968	4.94996	7.42304e-07	2.27984e-06	ENSMUSG00000034438	Gbp8	76074	protein_coding
ENSMUSG00000060791	1376.43	2.9691	0.237417	12.5059	6.93475e-36	9.0718e-35	ENSMUSG00000060791	Gmfg	63986	protein_coding
ENSMUSG00000037337	334.353	2.96236	0.184811	16.0291	8.00238e-58	2.12e-56	ENSMUSG00000037337	Map4k1	26411	protein_coding
ENSMUSG00000024588	4955.27	2.96224	0.160612	18.4435	5.88055e-76	2.45878e-74	ENSMUSG00000024588	Fech	14151	protein_coding
ENSMUSG00000026450	11.9675	2.96015	0.814343	3.63502	0.000277962	0.000642918	ENSMUSG00000026450	Chit1	71884	protein_coding
ENSMUSG00000056895	108.836	2.95444	0.37482	7.88227	3.21478e-15	1.77517e-14	ENSMUSG00000056895	Hist3h2ba	78303	protein_coding
ENSMUSG00000031584	3140.56	2.95215	0.184417	16.008	1.12335e-57	2.95645e-56	ENSMUSG00000031584	Gsr	14782	protein_coding
ENSMUSG00000026809	8.06319	2.95137	0.929405	3.17555	0.00149554	0.00315059	ENSMUSG00000026809	Spaca9	69987	protein_coding
ENSMUSG00000033107	65.015	2.94896	0.455776	6.47019	9.78775e-11	4.05186e-10	ENSMUSG00000033107	Rnf125	67664	protein_coding
ENSMUSG00000073411	8585.66	2.9477	0.199712	14.7598	2.66123e-49	5.43869e-48	ENSMUSG00000073411	H2-D1	14964	protein_coding
ENSMUSG00000094796	11.8914	2.94719	0.782728	3.76528	0.00016636	0.000397029	ENSMUSG00000094796	BC147527	625360	protein_coding
ENSMUSG00000021384	104.242	2.94654	0.254841	11.5623	6.39823e-31	6.96055e-30	ENSMUSG00000021384	Susd3	66329	protein_coding
ENSMUSG00000037185	77.2157	2.94496	0.314921	9.35141	8.64839e-21	6.21715e-20	ENSMUSG00000037185	Krt80	74127	protein_coding
ENSMUSG00000034116	809.34	2.94295	0.174833	16.8329	1.40112e-63	4.39151e-62	ENSMUSG00000034116	Vav1	22324	protein_coding
ENSMUSG00000057948	579.645	2.94288	0.157948	18.632	1.76887e-77	7.63511e-76	ENSMUSG00000057948	Unc13d	70450	protein_coding
ENSMUSG00000072919	7.25331	2.93804	0.91384	3.21504	0.00130424	0.00276885	ENSMUSG00000072919	Noxred1	71275	protein_coding
ENSMUSG00000035448	76.7393	2.9368	0.364886	8.04855	8.37776e-16	4.77354e-15	ENSMUSG00000035448	Ccr3	12771	protein_coding
ENSMUSG00000033685	10053.1	2.93642	0.198385	14.8016	1.42959e-49	2.94566e-48	ENSMUSG00000033685	Ucp2	22228	protein_coding
ENSMUSG00000020788	1990.33	2.93449	0.187573	15.6445	3.62347e-55	8.80715e-54	ENSMUSG00000020788	Atp2a3	53313	protein_coding
ENSMUSG00000028459	437.4	2.93319	0.355161	8.25875	1.47203e-16	8.70183e-16	ENSMUSG00000028459	Cd72	12517	protein_coding
ENSMUSG00000020573	442.569	2.93303	0.211728	13.8528	1.22365e-43	2.07688e-42	ENSMUSG00000020573	Pik3cg	30955	protein_coding
ENSMUSG00000093954	62.9895	2.93216	0.364671	8.04055	8.94358e-16	5.08436e-15	ENSMUSG00000093954	Gm16867		protein_coding
ENSMUSG00000030148	753.179	2.93108	0.159902	18.3305	4.72393e-75	1.9152e-73	ENSMUSG00000030148	Clec4a2	26888	protein_coding
ENSMUSG00000022824	58.0169	2.92856	0.511128	5.7296	1.00667e-08	3.59258e-08	ENSMUSG00000022824	Muc13	17063	protein_coding
ENSMUSG00000003206	180.886	2.92432	0.251979	11.6054	3.86911e-31	4.26006e-30	ENSMUSG00000003206	Ebi3	50498	protein_coding
ENSMUSG00000020334	245.102	2.92106	0.226805	12.8792	5.89745e-38	8.24819e-37	ENSMUSG00000020334	Slc22a4	30805	protein_coding
ENSMUSG00000040247	400.098	2.91841	0.211212	13.8174	2.00092e-43	3.37328e-42	ENSMUSG00000040247	Tbc1d10c	108995	protein_coding
ENSMUSG00000050106	373.408	2.91771	0.188874	15.4479	7.7917e-54	1.81879e-52	ENSMUSG00000050106	Tmc8	217356	protein_coding
ENSMUSG00000026928	276.869	2.91595	0.227056	12.8424	9.4832e-38	1.31257e-36	ENSMUSG00000026928	Card9	332579	protein_coding
ENSMUSG00000061232	4096.81	2.91199	0.169515	17.1784	3.85503e-66	1.28467e-64	ENSMUSG00000061232	H2-K1	14972	protein_coding
ENSMUSG00000096010	21.3781	2.91092	0.668499	4.35441	1.33423e-05	3.60377e-05	ENSMUSG00000096010	Hist4h4	320332	protein_coding
ENSMUSG00000000386	26.0886	2.90719	0.519303	5.59826	2.16519e-08	7.5057e-08	ENSMUSG00000000386	Mx1		protein_coding
ENSMUSG00000041842	875.1	2.90674	0.21526	13.5034	1.49339e-41	2.38324e-40	ENSMUSG00000041842	Fhdc1	229474	protein_coding
ENSMUSG00000087141	53.8008	2.90569	0.48738	5.96185	2.49398e-09	9.28947e-09	ENSMUSG00000087141	Plcxd2	433022	protein_coding
ENSMUSG00000022901	177.324	2.90503	0.452622	6.41823	1.37868e-10	5.65593e-10	ENSMUSG00000022901	Cd86	12524	protein_coding
ENSMUSG00000053063	1459.23	2.90269	0.175422	16.5469	1.68654e-61	5.04902e-60	ENSMUSG00000053063	Clec12a	232413	protein_coding
ENSMUSG00000015619	20.1082	2.90057	0.715347	4.05477	5.0183e-05	0.000127466	ENSMUSG00000015619	Gata3	14462	protein_coding
ENSMUSG00000059316	1341.3	2.90011	0.33256	8.72056	2.76827e-18	1.77304e-17	ENSMUSG00000059316	Slc27a4	26569	protein_coding
ENSMUSG00000024965	1588.23	2.89783	0.21611	13.409	5.35386e-41	8.3968e-40	ENSMUSG00000024965	Fermt3	108101	protein_coding
ENSMUSG00000033966	9.61465	2.89476	0.789239	3.66778	0.000244666	0.000570516	ENSMUSG00000033966	Cdkl4	381113	protein_coding
ENSMUSG00000058715	1357.64	2.88927	0.221358	13.0525	6.15265e-39	8.91645e-38	ENSMUSG00000058715	Fcer1g	14127	protein_coding
ENSMUSG00000063646	86.992	2.88857	0.389301	7.41991	1.17204e-13	5.89936e-13	ENSMUSG00000063646	Jakmip1	76071	protein_coding
ENSMUSG00000052776	54.4037	2.88809	0.338761	8.52543	1.52237e-17	9.45723e-17	ENSMUSG00000052776	Oas1a	246730	protein_coding
ENSMUSG00000039981	52.2273	2.88701	0.413584	6.98047	2.94186e-12	1.35853e-11	ENSMUSG00000039981	Zc3h12d	237256	protein_coding
ENSMUSG00000041132	226.72	2.88556	0.296835	9.72109	2.45147e-22	1.88332e-21	ENSMUSG00000041132	N4bp2l1	100637	protein_coding
ENSMUSG00000000627	60.1108	2.88522	0.343921	8.38919	4.89496e-17	2.9762e-16	ENSMUSG00000000627	Sema4f	20355	protein_coding
ENSMUSG00000029561	190.567	2.88405	0.339036	8.50661	1.79095e-17	1.10879e-16	ENSMUSG00000029561	Oasl2	23962	protein_coding
ENSMUSG00000040170	74.5894	2.87445	0.357176	8.04772	8.43521e-16	4.80353e-15	ENSMUSG00000040170	Fmo2	55990	protein_coding
ENSMUSG00000003134	577.062	2.87436	0.230193	12.4867	8.82178e-36	1.14804e-34	ENSMUSG00000003134	Tbc1d8	54610	protein_coding
ENSMUSG00000004359	120.388	2.8737	0.356729	8.05568	7.90388e-16	4.51123e-15	ENSMUSG00000004359	Spic	20728	protein_coding
ENSMUSG00000023995	793.725	2.87248	0.215368	13.3376	1.39968e-40	2.16136e-39	ENSMUSG00000023995	Tspo2	70026	protein_coding
ENSMUSG00000090113	32.5044	2.87205	0.46335	6.19845	5.70214e-10	2.23488e-09	ENSMUSG00000090113	Nhlrc4	621239	protein_coding
ENSMUSG00000057176	126.128	2.87134	0.456942	6.28382	3.30356e-10	1.31695e-09	ENSMUSG00000057176	Ccdc189	233899	protein_coding
ENSMUSG00000004110	92.6758	2.87101	0.438222	6.55149	5.69677e-11	2.39796e-10	ENSMUSG00000004110	Cacna1e	12290	protein_coding
ENSMUSG00000035711	839.152	2.86986	0.236154	12.1525	5.5639e-34	6.77409e-33	ENSMUSG00000035711	Dok3	27261	protein_coding
ENSMUSG00000063856	20000.4	2.86824	0.261164	10.9825	4.63721e-28	4.54374e-27	ENSMUSG00000063856	Gpx1	14775	protein_coding
ENSMUSG00000031170	523.967	2.86425	0.180102	15.9035	5.99384e-57	1.55473e-55	ENSMUSG00000031170	Slc38a5	209837	protein_coding
ENSMUSG00000011267	19.1924	2.86332	0.572836	4.9985	5.77789e-07	1.79243e-06	ENSMUSG00000011267	Zfp296	63872	protein_coding
ENSMUSG00000022014	227.065	2.86146	0.245948	11.6344	2.754e-31	3.05241e-30	ENSMUSG00000022014	Epsti1	108670	protein_coding
ENSMUSG00000056234	1272.34	2.85857	0.162647	17.5753	3.81042e-69	1.37257e-67	ENSMUSG00000056234	Ncoa4	27057	protein_coding
ENSMUSG00000071713	858.426	2.85741	0.167466	17.0626	2.81759e-65	9.20567e-64	ENSMUSG00000071713	Csf2rb	12983	protein_coding
ENSMUSG00000070000	697.737	2.85243	0.148996	19.1443	1.08028e-81	5.05511e-80	ENSMUSG00000070000	Fcho1	74015	protein_coding
ENSMUSG00000030325	29.8757	2.85193	0.498325	5.72303	1.04639e-08	3.7297e-08	ENSMUSG00000030325	Klrb1c	17059	protein_coding
ENSMUSG00000029275	146.566	2.8503	0.222564	12.8067	1.50463e-37	2.06544e-36	ENSMUSG00000029275	Gfi1	14581	protein_coding
ENSMUSG00000056656	365.48	2.8458	0.188711	15.0802	2.18576e-51	4.71729e-50	ENSMUSG00000056656	Apol8	239552	protein_coding
ENSMUSG00000074361	66.6847	2.84563	0.344175	8.26797	1.36261e-16	8.07169e-16	ENSMUSG00000074361	C5ar2	319430	protein_coding
ENSMUSG00000037321	530.754	2.8446	0.17086	16.6487	3.09053e-62	9.43553e-61	ENSMUSG00000037321	Tap1	21354	protein_coding
ENSMUSG00000024180	307.632	2.84379	0.195042	14.5804	3.74283e-48	7.32761e-47	ENSMUSG00000024180	Tmem8	60455	protein_coding
ENSMUSG00000029923	26.6639	2.84283	0.472242	6.01985	1.7458e-09	6.58968e-09	ENSMUSG00000029923	Rab19	19331	protein_coding
ENSMUSG00000036246	904.248	2.842	0.244732	11.6127	3.55276e-31	3.9139e-30	ENSMUSG00000036246	Gmip	78816	protein_coding
ENSMUSG00000006389	86.3896	2.83776	0.517321	5.48549	4.12316e-08	1.40225e-07	ENSMUSG00000006389	Mpl	17480	protein_coding
ENSMUSG00000069310	8.1829	2.83712	0.960541	2.95367	0.00314024	0.00629999	ENSMUSG00000069310	Hist1h3c	319148	protein_coding
ENSMUSG00000021697	351.907	2.83146	0.200294	14.1365	2.26168e-45	4.0698e-44	ENSMUSG00000021697	Depdc1b	218581	protein_coding
ENSMUSG00000024042	1339.64	2.83022	0.281031	10.0709	7.43236e-24	6.15868e-23	ENSMUSG00000024042	Sik1	17691	protein_coding
ENSMUSG00000079547	202.632	2.82066	0.241582	11.6758	1.69492e-31	1.89536e-30	ENSMUSG00000079547	H2-DMb1	14999	protein_coding
ENSMUSG00000051314	127.895	2.81901	0.332899	8.46804	2.49546e-17	1.53263e-16	ENSMUSG00000051314	Ffar2	233079	protein_coding
ENSMUSG00000026390	49.3222	2.81806	0.79965	3.52411	0.000424908	0.000960719	ENSMUSG00000026390	Marco	17167	protein_coding
ENSMUSG00000022051	5070.71	2.81761	0.258255	10.9102	1.03016e-27	9.95271e-27	ENSMUSG00000022051	Bnip3l	12177	protein_coding
ENSMUSG00000032126	5539.81	2.81708	0.184761	15.2471	1.72093e-52	3.84245e-51	ENSMUSG00000032126	Hmbs	15288	protein_coding
ENSMUSG00000102418	39.4419	2.81663	0.396498	7.10377	1.214e-12	5.76845e-12	ENSMUSG00000102418	Sh2d1b1	26904	protein_coding
ENSMUSG00000045282	108.931	2.8152	0.283637	9.92535	3.22955e-23	2.58313e-22	ENSMUSG00000045282	Tmem86b	68255	protein_coding
ENSMUSG00000024590	3579.83	2.81073	0.202524	13.8785	8.55442e-44	1.45935e-42	ENSMUSG00000024590	Lmnb1	16906	protein_coding
ENSMUSG00000076441	212.283	2.80572	0.325907	8.60895	7.37322e-18	4.63499e-17	ENSMUSG00000076441	Ass1	11898	protein_coding
ENSMUSG00000002897	943.821	2.8032	0.158574	17.6776	6.24022e-70	2.2932e-68	ENSMUSG00000002897	Il17ra	16172	protein_coding
ENSMUSG00000068105	108.784	2.80225	0.36423	7.69362	1.43029e-14	7.59836e-14	ENSMUSG00000068105	Tnfrsf13c	72049	protein_coding
ENSMUSG00000024885	512.39	2.80126	0.18514	15.1305	1.01856e-51	2.22219e-50	ENSMUSG00000024885	Aldh3b1	67689	protein_coding
ENSMUSG00000028613	130.251	2.80107	0.301336	9.2955	1.46511e-20	1.04239e-19	ENSMUSG00000028613	Lrp8	16975	protein_coding
ENSMUSG00000035929	784.599	2.80017	0.24713	11.3307	9.24168e-30	9.55562e-29	ENSMUSG00000035929	H2-Q4	15015	protein_coding
ENSMUSG00000022849	172.714	2.79901	0.327848	8.53754	1.37112e-17	8.53352e-17	ENSMUSG00000022849	Hspbap1	66667	protein_coding
ENSMUSG00000026979	585.67	2.79882	0.164348	17.0299	4.93059e-65	1.60569e-63	ENSMUSG00000026979	Psd4	215632	protein_coding
ENSMUSG00000027562	12664.3	2.79546	0.16752	16.6873	1.62132e-62	4.98033e-61	ENSMUSG00000027562	Car2	12349	protein_coding
ENSMUSG00000022099	1697.08	2.79528	0.164444	16.9983	8.44925e-65	2.73821e-63	ENSMUSG00000022099	Dmtn	13829	protein_coding
ENSMUSG00000045868	12.0115	2.79514	0.73142	3.82152	0.000132631	0.000319425	ENSMUSG00000045868	Gvin1	74558	protein_coding
ENSMUSG00000026938	340.634	2.79448	0.207968	13.4371	3.66674e-41	5.79159e-40	ENSMUSG00000026938	Fcna	14133	protein_coding
ENSMUSG00000030699	63.9927	2.79189	0.565675	4.9355	7.9945e-07	2.44748e-06	ENSMUSG00000030699	Tbx6	21389	protein_coding
ENSMUSG00000025804	1132.85	2.79155	0.239975	11.6327	2.81168e-31	3.11462e-30	ENSMUSG00000025804	Ccr1	12768	protein_coding
ENSMUSG00000030921	276.86	2.78878	0.262717	10.6151	2.53467e-26	2.318e-25	ENSMUSG00000030921	Trim30a	20128	protein_coding
ENSMUSG00000024856	858.608	2.78854	0.181861	15.3333	4.57757e-53	1.043e-51	ENSMUSG00000024856	Cdk2ap2	52004	protein_coding
ENSMUSG00000030217	204.926	2.78731	0.236062	11.8075	3.56948e-32	4.08279e-31	ENSMUSG00000030217	Art4	109978	protein_coding
ENSMUSG00000002963	1170.67	2.78363	0.152318	18.2752	1.30485e-74	5.24769e-73	ENSMUSG00000002963	Pnkp	59047	protein_coding
ENSMUSG00000038179	131.314	2.78305	0.243052	11.4505	2.3388e-30	2.48101e-29	ENSMUSG00000038179	Slamf7	75345	protein_coding
ENSMUSG00000028644	2716.42	2.78228	0.153256	18.1545	1.18333e-73	4.6653e-72	ENSMUSG00000028644	Ermap	27028	protein_coding
ENSMUSG00000029828	11.2866	2.78072	0.772252	3.60079	0.000317252	0.000729749	ENSMUSG00000029828	4921507P07Rik	70821	protein_coding
ENSMUSG00000038059	515.412	2.78034	0.285055	9.75368	1.77901e-22	1.37409e-21	ENSMUSG00000038059	Smim3	106878	protein_coding
ENSMUSG00000032688	343.194	2.78018	0.215217	12.918	3.5622e-38	5.02068e-37	ENSMUSG00000032688	Malt1	240354	protein_coding
ENSMUSG00000027506	1409.1	2.77819	0.270615	10.2662	1.00055e-24	8.60041e-24	ENSMUSG00000027506	Tpd52	21985	protein_coding
ENSMUSG00000050675	99.402	2.77713	0.599345	4.63361	3.5935e-06	1.0308e-05	ENSMUSG00000050675	Gp1ba	14723	protein_coding
ENSMUSG00000027075	1473.06	2.77501	0.183362	15.134	9.65926e-52	2.10966e-50	ENSMUSG00000027075	Slc43a1	72401	protein_coding
ENSMUSG00000018143	902.228	2.77255	0.280071	9.89948	4.1846e-23	3.32576e-22	ENSMUSG00000018143	Mafk	17135	protein_coding
ENSMUSG00000024680	55.6744	2.77108	0.419247	6.60966	3.85192e-11	1.64386e-10	ENSMUSG00000024680	Ms4a2	14126	protein_coding
ENSMUSG00000073795	8.51569	2.77022	0.911424	3.03944	0.00237016	0.00484531	ENSMUSG00000073795	6430531B16Rik	381933	protein_coding
ENSMUSG00000067768	18.2236	2.76996	0.571149	4.84981	1.23581e-06	3.71802e-06	ENSMUSG00000067768	Xlr4b	27083	protein_coding
ENSMUSG00000078921	34.1442	2.76861	0.404171	6.85011	7.37943e-12	3.3086e-11	ENSMUSG00000078921	Tgtp2	100039796	protein_coding
ENSMUSG00000004707	178.25	2.76245	0.246177	11.2214	3.20244e-29	3.26405e-28	ENSMUSG00000004707	Ly9	17085	protein_coding
ENSMUSG00000000732	191.453	2.76023	0.26066	10.5894	3.33753e-26	3.03975e-25	ENSMUSG00000000732	Icosl	50723	protein_coding
ENSMUSG00000038893	1844.22	2.75711	0.136346	20.2214	6.34352e-91	3.66133e-89	ENSMUSG00000038893	Fam117a	215512	protein_coding
ENSMUSG00000047735	566.801	2.75698	0.159187	17.3191	3.37366e-67	1.15303e-65	ENSMUSG00000047735	Samd9l	209086	protein_coding
ENSMUSG00000037661	90.6117	2.75679	0.367897	7.49336	6.71337e-14	3.42213e-13	ENSMUSG00000037661	Gpr160	71862	protein_coding
ENSMUSG00000038725	294.31	2.75589	0.194134	14.1958	9.72412e-46	1.77211e-44	ENSMUSG00000038725	Pkhd1l1	192190	protein_coding
ENSMUSG00000028337	190.811	2.74562	0.235065	11.6802	1.60864e-31	1.80189e-30	ENSMUSG00000028337	Coro2a	107684	protein_coding
ENSMUSG00000073414	61.1278	2.74541	0.673983	4.07341	4.63307e-05	0.000118025	ENSMUSG00000073414	Mpig6b	106722	protein_coding
ENSMUSG00000005057	342.79	2.74464	0.401294	6.83947	7.94863e-12	3.55584e-11	ENSMUSG00000005057	Sh2b2	23921	protein_coding
ENSMUSG00000031824	639.061	2.74452	0.137987	19.8898	4.98718e-88	2.72905e-86	ENSMUSG00000031824	6430548M08Rik	234797	protein_coding
ENSMUSG00000035513	255.228	2.74439	0.285447	9.61437	6.95361e-22	5.23363e-21	ENSMUSG00000035513	Ntng2	171171	protein_coding
ENSMUSG00000020733	600.27	2.74239	0.155243	17.6652	7.77636e-70	2.84726e-68	ENSMUSG00000020733	Slc9a3r1	26941	protein_coding
ENSMUSG00000034459	63.2929	2.74204	0.408434	6.71355	1.8994e-11	8.29143e-11	ENSMUSG00000034459	Ifit1	15957	protein_coding
ENSMUSG00000025491	235.832	2.73835	0.323197	8.4727	2.39772e-17	1.47351e-16	ENSMUSG00000025491	Ifitm1	68713	protein_coding
ENSMUSG00000026430	611.112	2.7368	0.189365	14.4525	2.41603e-47	4.6128e-46	ENSMUSG00000026430	Rassf5	54354	protein_coding
ENSMUSG00000031698	475.861	2.7362	0.17933	15.2579	1.45853e-52	3.2602e-51	ENSMUSG00000031698	Mylk3	213435	protein_coding
ENSMUSG00000025017	401.234	2.73146	0.236612	11.544	7.91412e-31	8.58635e-30	ENSMUSG00000025017	Pik3ap1	83490	protein_coding
ENSMUSG00000027947	456.023	2.72911	0.177645	15.3628	2.90904e-53	6.68145e-52	ENSMUSG00000027947	Il6ra	16194	protein_coding
ENSMUSG00000064225	581.288	2.72583	0.16985	16.0485	5.85766e-58	1.56423e-56	ENSMUSG00000064225	Paqr9	75552	protein_coding
ENSMUSG00000034570	28.7642	2.72381	0.490676	5.55114	2.83808e-08	9.75814e-08	ENSMUSG00000034570	Inpp5j	170835	protein_coding
ENSMUSG00000024338	619.932	2.72202	0.185129	14.7033	6.13575e-49	1.23257e-47	ENSMUSG00000024338	Psmb8	16913	protein_coding
ENSMUSG00000035246	187.957	2.71562	0.2168	12.5259	5.38691e-36	7.0933e-35	ENSMUSG00000035246	Pcyt1b	236899	protein_coding
ENSMUSG00000035722	1157.46	2.7106	0.152384	17.788	8.75778e-71	3.26631e-69	ENSMUSG00000035722	Abca7	27403	protein_coding
ENSMUSG00000032596	736.167	2.70325	0.181695	14.8779	4.58678e-50	9.56917e-49	ENSMUSG00000032596	Uba7	74153	protein_coding
ENSMUSG00000020696	533.593	2.70153	0.185563	14.5586	5.15162e-48	1.00562e-46	ENSMUSG00000020696	Rffl	67338	protein_coding
ENSMUSG00000029780	2009.73	2.70037	0.247121	10.9273	8.53456e-28	8.28552e-27	ENSMUSG00000029780	Nt5c3	107569	protein_coding
ENSMUSG00000022895	2293.42	2.69874	0.269905	9.99883	1.54206e-23	1.25597e-22	ENSMUSG00000022895	Ets2	23872	protein_coding
ENSMUSG00000004709	66.1956	2.69845	0.351946	7.66725	1.75729e-14	9.27403e-14	ENSMUSG00000004709	Cd244	18106	protein_coding
ENSMUSG00000044456	947.676	2.69289	0.128978	20.8787	8.36367e-97	5.47411e-95	ENSMUSG00000044456	Rin3	217835	protein_coding
ENSMUSG00000020787	115.047	2.69198	0.391716	6.87225	6.31951e-12	2.84805e-11	ENSMUSG00000020787	P2rx1	18436	protein_coding
ENSMUSG00000018819	2694.21	2.69135	0.138295	19.4609	2.35434e-84	1.18474e-82	ENSMUSG00000018819	Lsp1	16985	protein_coding
ENSMUSG00000006519	2517.85	2.69118	0.20268	13.278	3.10481e-40	4.73956e-39	ENSMUSG00000006519	Cyba	13057	protein_coding
ENSMUSG00000096727	307.441	2.69089	0.208823	12.886	5.39615e-38	7.55763e-37	ENSMUSG00000096727	Psmb9	16912	protein_coding
ENSMUSG00000029601	21.3348	2.68965	0.696926	3.85931	0.000113707	0.00027661	ENSMUSG00000029601	Iqcd	75732	protein_coding
ENSMUSG00000002992	39.2622	2.6894	0.453288	5.9331	2.97273e-09	1.10072e-08	ENSMUSG00000002992	Apoc2	11813	protein_coding
ENSMUSG00000005465	39.3939	2.68931	0.425199	6.32483	2.53513e-10	1.02078e-09	ENSMUSG00000005465	Il27ra	50931	protein_coding
ENSMUSG00000036478	4525.8	2.68602	0.303677	8.84498	9.15414e-19	5.99735e-18	ENSMUSG00000036478	Btg1	12226	protein_coding
ENSMUSG00000048251	22.6515	2.68562	0.519939	5.16526	2.40105e-07	7.68307e-07	ENSMUSG00000048251	Bcl11b	58208	protein_coding
ENSMUSG00000004661	165.395	2.68519	0.29743	9.02797	1.74891e-19	1.18375e-18	ENSMUSG00000004661	Arid3b	56380	protein_coding
ENSMUSG00000039813	144.83	2.68273	0.267984	10.0108	1.36669e-23	1.11814e-22	ENSMUSG00000039813	Tbc1d2	381605	protein_coding
ENSMUSG00000029135	2684.98	2.68126	0.260997	10.2731	9.31466e-25	8.01349e-24	ENSMUSG00000029135	Fosl2	14284	protein_coding
ENSMUSG00000022488	1416.74	2.68037	0.188133	14.2472	4.66616e-46	8.58951e-45	ENSMUSG00000022488	Nckap1l	105855	protein_coding
ENSMUSG00000091649	25.3797	2.67917	0.493963	5.42382	5.83378e-08	1.96006e-07	ENSMUSG00000091649	Phf11b	236451	protein_coding
ENSMUSG00000031654	15.5869	2.67693	0.680757	3.93229	8.41395e-05	0.000208248	ENSMUSG00000031654	Cbln1	12404	protein_coding
ENSMUSG00000032501	1057.98	2.67658	0.224178	11.9395	7.36349e-33	8.60922e-32	ENSMUSG00000032501	Trib1	211770	protein_coding
ENSMUSG00000000915	531.449	2.67523	0.205208	13.0367	7.5679e-39	1.09358e-37	ENSMUSG00000000915	Hip1r	29816	protein_coding
ENSMUSG00000007659	1824.33	2.67349	0.288463	9.26805	1.89584e-20	1.34075e-19	ENSMUSG00000007659	Bcl2l1	12048	protein_coding
ENSMUSG00000032000	640.928	2.67234	0.300556	8.89132	6.03886e-19	3.98636e-18	ENSMUSG00000032000	Birc3	11796	protein_coding
ENSMUSG00000031266	398.411	2.67222	0.355197	7.52321	5.34478e-14	2.74264e-13	ENSMUSG00000031266	Gla	11605	protein_coding
ENSMUSG00000029359	60.6698	2.66622	0.32356	8.24027	1.71824e-16	1.01214e-15	ENSMUSG00000029359	Tesc	57816	protein_coding
ENSMUSG00000017830	106.988	2.66054	0.266899	9.96832	2.09753e-23	1.69598e-22	ENSMUSG00000017830	Dhx58	80861	protein_coding
ENSMUSG00000032591	28.1891	2.65747	0.477725	5.56276	2.65545e-08	9.14588e-08	ENSMUSG00000032591	Mst1	15235	protein_coding
ENSMUSG00000073412	243.21	2.65704	0.318965	8.33018	8.07185e-17	4.83297e-16	ENSMUSG00000073412	Lst1	16988	protein_coding
ENSMUSG00000042331	2037.45	2.65105	0.217828	12.1704	4.46941e-34	5.45812e-33	ENSMUSG00000042331	Specc1	432572	protein_coding
ENSMUSG00000054733	579.074	2.64831	0.160618	16.4882	4.46052e-61	1.31958e-59	ENSMUSG00000054733	Msra	110265	protein_coding
ENSMUSG00000041707	33.3512	2.6468	0.531005	4.9845	6.21214e-07	1.9209e-06	ENSMUSG00000041707	1810011H11Rik	69069	protein_coding
ENSMUSG00000016756	247.171	2.64637	0.249006	10.6277	2.21452e-26	2.02893e-25	ENSMUSG00000016756	Cmah	12763	protein_coding
ENSMUSG00000052013	202.981	2.64575	0.233132	11.3487	7.5258e-30	7.82996e-29	ENSMUSG00000052013	Btla	208154	protein_coding
ENSMUSG00000041268	363.203	2.64098	0.275924	9.57143	1.05438e-21	7.90015e-21	ENSMUSG00000041268	Dmxl2	235380	protein_coding
ENSMUSG00000044206	16.9379	2.64021	0.690157	3.82552	0.000130498	0.000314665	ENSMUSG00000044206	Vsig4	278180	protein_coding
ENSMUSG00000040859	2195.31	2.64014	0.29843	8.84677	9.00905e-19	5.90616e-18	ENSMUSG00000040859	Bsdc1	100383	protein_coding
ENSMUSG00000018983	3859.04	2.63935	0.181574	14.5359	7.17617e-48	1.39403e-46	ENSMUSG00000018983	E2f2	242705	protein_coding
ENSMUSG00000049577	1426.27	2.6382	0.192368	13.7143	8.33445e-43	1.37952e-41	ENSMUSG00000049577	Zfpm1	22761	protein_coding
ENSMUSG00000023926	1516.07	2.63136	0.150697	17.4612	2.82734e-68	1.00401e-66	ENSMUSG00000023926	Rhag	19743	protein_coding
ENSMUSG00000008843	1084.86	2.6313	0.160689	16.3751	2.88027e-60	8.24087e-59	ENSMUSG00000008843	Cldn13	57255	protein_coding
ENSMUSG00000042213	117.106	2.63119	0.265676	9.90374	4.01011e-23	3.19088e-22	ENSMUSG00000042213	Zfand4	67492	protein_coding
ENSMUSG00000042817	83.7306	2.63005	0.322161	8.16376	3.24765e-16	1.8826e-15	ENSMUSG00000042817	Flt3	14255	protein_coding
ENSMUSG00000054702	110.21	2.6297	0.298031	8.82356	1.10875e-18	7.23087e-18	ENSMUSG00000054702	Ap1s3	252903	protein_coding
ENSMUSG00000067608	7.11392	2.62967	0.856446	3.07044	0.00213743	0.0044019	ENSMUSG00000067608	Pcna-ps2		protein_coding
ENSMUSG00000020227	294.299	2.62822	0.186498	14.0924	4.22669e-45	7.49134e-44	ENSMUSG00000020227	Irak3	73914	protein_coding
ENSMUSG00000032131	283.716	2.6265	0.247048	10.6315	2.12568e-26	1.95021e-25	ENSMUSG00000032131	Abcg4	192663	protein_coding
ENSMUSG00000040713	2049.65	2.62583	0.199524	13.1604	1.48213e-39	2.20536e-38	ENSMUSG00000040713	Creg1	433375	protein_coding
ENSMUSG00000022237	405.807	2.62429	0.345974	7.58521	3.31941e-14	1.72231e-13	ENSMUSG00000022237	Ankrd33b	67434	protein_coding
ENSMUSG00000033316	15.6335	2.62283	0.594957	4.40843	1.04121e-05	2.843e-05	ENSMUSG00000033316	Galnt9	231605	protein_coding
ENSMUSG00000021831	771.422	2.62206	0.134129	19.5488	4.2255e-85	2.15339e-83	ENSMUSG00000021831	Ero1l	50527	protein_coding
ENSMUSG00000021957	4385.86	2.61784	0.18254	14.3412	1.20882e-46	2.26475e-45	ENSMUSG00000021957	Tkt	21881	protein_coding
ENSMUSG00000045826	325.689	2.61754	0.272667	9.59976	8.0131e-22	6.022e-21	ENSMUSG00000045826	Ptprcap	19265	protein_coding
ENSMUSG00000051498	97.3822	2.6173	0.320233	8.17312	3.00525e-16	1.74664e-15	ENSMUSG00000051498	Tlr6	21899	protein_coding
ENSMUSG00000021423	274.013	2.61706	0.188137	13.9104	5.47789e-44	9.40113e-43	ENSMUSG00000021423	Ly86	17084	protein_coding
ENSMUSG00000023274	117.418	2.61688	0.23298	11.2322	2.83278e-29	2.89022e-28	ENSMUSG00000023274	Cd4	12504	protein_coding
ENSMUSG00000030054	138.071	2.61602	0.420658	6.21888	5.00706e-10	1.97055e-09	ENSMUSG00000030054	Gp9	54368	protein_coding
ENSMUSG00000045730	542.378	2.6158	0.392785	6.65962	2.74539e-11	1.18476e-10	ENSMUSG00000045730	Adrb2	11555	protein_coding
ENSMUSG00000036381	33.6348	2.61375	0.414563	6.30484	2.88494e-10	1.15582e-09	ENSMUSG00000036381	P2ry14	140795	protein_coding
ENSMUSG00000038578	339.747	2.61353	0.198445	13.17	1.3057e-39	1.94862e-38	ENSMUSG00000038578	Susd1	634731	protein_coding
ENSMUSG00000040699	1675.67	2.6134	0.164417	15.895	6.86338e-57	1.76911e-55	ENSMUSG00000040699	Limd2	67803	protein_coding
ENSMUSG00000027829	1727.17	2.61308	0.351433	7.4355	1.04173e-13	5.25933e-13	ENSMUSG00000027829	Ccnl1	56706	protein_coding
ENSMUSG00000021025	2360.3	2.6108	0.299429	8.71926	2.80036e-18	1.79244e-17	ENSMUSG00000021025	Nfkbia	18035	protein_coding
ENSMUSG00000069308	9.48598	2.6104	0.754558	3.45951	0.000541161	0.00120695	ENSMUSG00000069308	Hist1h2bp	319188	protein_coding
ENSMUSG00000024867	253.69	2.60819	0.195931	13.3118	1.97627e-40	3.03069e-39	ENSMUSG00000024867	Pip5k1b	18719	protein_coding
ENSMUSG00000038775	120.823	2.60714	0.281949	9.24684	2.31232e-20	1.63068e-19	ENSMUSG00000038775	Vill	22351	protein_coding
ENSMUSG00000001741	545.256	2.60695	0.180477	14.4448	2.70415e-47	5.15307e-46	ENSMUSG00000001741	Il16	16170	protein_coding
ENSMUSG00000016552	113.661	2.60661	0.279154	9.33755	9.85865e-21	7.05679e-20	ENSMUSG00000016552	Foxred2	239554	protein_coding
ENSMUSG00000057337	329.987	2.60297	0.287213	9.06285	1.27081e-19	8.65998e-19	ENSMUSG00000057337	Chst3	53374	protein_coding
ENSMUSG00000079659	151.451	2.60158	0.25558	10.1792	2.4569e-24	2.07886e-23	ENSMUSG00000079659	Tmem243	652925	protein_coding
ENSMUSG00000000804	1317.72	2.59696	0.174154	14.9118	2.76009e-50	5.79445e-49	ENSMUSG00000000804	Usp32	237898	protein_coding
ENSMUSG00000040405	13.3468	2.5965	0.768102	3.38041	0.000723773	0.00159084	ENSMUSG00000040405	Havcr1	171283	protein_coding
ENSMUSG00000031264	557.168	2.59519	0.178202	14.5632	4.81288e-48	9.40412e-47	ENSMUSG00000031264	Btk	12229	protein_coding
ENSMUSG00000026080	99.6325	2.59494	0.261038	9.94086	2.76443e-23	2.2173e-22	ENSMUSG00000026080	Chst10	98388	protein_coding
ENSMUSG00000024677	204.005	2.59435	0.200307	12.9519	2.29352e-38	3.24856e-37	ENSMUSG00000024677	Ms4a6b	69774	protein_coding
ENSMUSG00000026117	26.7633	2.59348	0.481439	5.38693	7.1671e-08	2.39038e-07	ENSMUSG00000026117	Zap70	22637	protein_coding
ENSMUSG00000025227	93.2963	2.5909	0.40511	6.39555	1.59968e-10	6.53046e-10	ENSMUSG00000025227	Mfsd13a	75146	protein_coding
ENSMUSG00000037336	833.115	2.58928	0.133315	19.4224	4.99432e-84	2.48822e-82	ENSMUSG00000037336	Mfsd2b	432628	protein_coding
ENSMUSG00000018209	1320.95	2.58681	0.118051	21.9127	1.96464e-106	1.5866e-104	ENSMUSG00000018209	Stk4	58231	protein_coding
ENSMUSG00000039782	333.777	2.58584	0.308972	8.36917	5.80242e-17	3.50984e-16	ENSMUSG00000039782	Cpeb2	231207	protein_coding
ENSMUSG00000046159	30.8609	2.58403	0.445472	5.80066	6.60551e-09	2.38498e-08	ENSMUSG00000046159	Chrm3	12671	protein_coding
ENSMUSG00000043243	390.016	2.58165	0.39428	6.54777	5.84011e-11	2.45417e-10	ENSMUSG00000043243	Fam129c	100037278	protein_coding
ENSMUSG00000069309	16.1141	2.58138	0.568585	4.54	5.6253e-06	1.58324e-05	ENSMUSG00000069309	Hist1h2an	319170	protein_coding
ENSMUSG00000038642	1202.16	2.58002	0.203255	12.6935	6.42119e-37	8.67186e-36	ENSMUSG00000038642	Ctss	13040	protein_coding
ENSMUSG00000052331	753.713	2.57847	0.169156	15.2432	1.82813e-52	4.07726e-51	ENSMUSG00000052331	Ankrd44	329154	protein_coding
ENSMUSG00000061414	15.8926	2.57815	0.576095	4.47523	7.63297e-06	2.11648e-05	ENSMUSG00000061414	Cracr2a	381812	protein_coding
ENSMUSG00000024948	1208.51	2.57755	0.255662	10.0819	6.64409e-24	5.5192e-23	ENSMUSG00000024948	Map4k2	26412	protein_coding
ENSMUSG00000061132	366.337	2.57706	0.352477	7.31129	2.64595e-13	1.30622e-12	ENSMUSG00000061132	Blnk	17060	protein_coding
ENSMUSG00000063234	48.0253	2.57608	0.530754	4.85362	1.2123e-06	3.64837e-06	ENSMUSG00000063234	Gpr84	80910	protein_coding
ENSMUSG00000030159	134.744	2.57545	0.347351	7.41456	1.22026e-13	6.13286e-13	ENSMUSG00000030159	Clec1b	56760	protein_coding
ENSMUSG00000004880	3343.96	2.57207	0.153012	16.8096	2.07442e-63	6.47142e-62	ENSMUSG00000004880	Lbr	98386	protein_coding
ENSMUSG00000050377	7.75549	2.57196	0.863097	2.97992	0.0028832	0.00582163	ENSMUSG00000050377	Il31ra	218624	protein_coding
ENSMUSG00000033147	285.452	2.57182	0.263324	9.76677	1.56359e-22	1.2105e-21	ENSMUSG00000033147	Slc22a15	242126	protein_coding
ENSMUSG00000031495	9.63856	2.56942	0.843442	3.04635	0.00231639	0.00474363	ENSMUSG00000031495	Cd209d	170779	protein_coding
ENSMUSG00000042401	24.121	2.56802	0.561644	4.57233	4.82326e-06	1.36692e-05	ENSMUSG00000042401	Crtac1	72832	protein_coding
ENSMUSG00000047648	997.476	2.56317	0.28253	9.07219	1.1665e-19	7.97091e-19	ENSMUSG00000047648	Fbxo30	71865	protein_coding
ENSMUSG00000029552	358.454	2.56172	0.241233	10.6193	2.42395e-26	2.21878e-25	ENSMUSG00000029552	Tes	21753	protein_coding
ENSMUSG00000024851	707.507	2.56023	0.203237	12.5973	2.18521e-36	2.91575e-35	ENSMUSG00000024851	Pitpnm1	18739	protein_coding
ENSMUSG00000000409	115.158	2.55677	0.277547	9.21201	3.20088e-20	2.24386e-19	ENSMUSG00000000409	Lck	16818	protein_coding
ENSMUSG00000022021	509.662	2.55537	0.152286	16.78	3.41786e-63	1.05637e-61	ENSMUSG00000022021	Diaph3	56419	protein_coding
ENSMUSG00000019982	808.842	2.55449	0.129665	19.7006	2.131e-86	1.13209e-84	ENSMUSG00000019982	Myb	17863	protein_coding
ENSMUSG00000033538	108.678	2.55414	0.274906	9.29098	1.52871e-20	1.08648e-19	ENSMUSG00000033538	Casp4	12363	protein_coding
ENSMUSG00000021948	1404.85	2.55214	0.198485	12.8581	7.75013e-38	1.07642e-36	ENSMUSG00000021948	Prkcd	18753	protein_coding
ENSMUSG00000038843	547.287	2.55191	0.206484	12.3589	4.36117e-35	5.5352e-34	ENSMUSG00000038843	Gcnt1	14537	protein_coding
ENSMUSG00000025094	57.1079	2.55045	0.45133	5.65096	1.59558e-08	5.59852e-08	ENSMUSG00000025094	Slc18a2	214084	protein_coding
ENSMUSG00000061533	283.079	2.55018	0.223073	11.432	2.89299e-30	3.05595e-29	ENSMUSG00000061533	Cep128	75216	protein_coding
ENSMUSG00000040466	2364.34	2.55016	0.162518	15.6915	1.72861e-55	4.24272e-54	ENSMUSG00000040466	Blvrb	233016	protein_coding
ENSMUSG00000045629	347.329	2.54899	0.168959	15.0864	1.98949e-51	4.30297e-50	ENSMUSG00000045629	Sh3tc2	225608	protein_coding
ENSMUSG00000042345	76.812	2.54759	0.493764	5.15954	2.47561e-07	7.91404e-07	ENSMUSG00000042345	Ubash3a	328795	protein_coding
ENSMUSG00000039936	914.538	2.54708	0.188593	13.5057	1.44799e-41	2.31263e-40	ENSMUSG00000039936	Pik3cd	18707	protein_coding
ENSMUSG00000029603	78.9663	2.54593	0.437142	5.82403	5.74469e-09	2.08169e-08	ENSMUSG00000029603	Dtx1	14357	protein_coding
ENSMUSG00000028961	2428.79	2.54479	0.146887	17.3248	3.05763e-67	1.0504e-65	ENSMUSG00000028961	Pgd	110208	protein_coding
ENSMUSG00000024747	92.907	2.54325	0.332744	7.64327	2.11776e-14	1.11207e-13	ENSMUSG00000024747	Aldh1a7	26358	protein_coding
ENSMUSG00000027843	239.239	2.5429	0.235015	10.8202	2.76234e-27	2.62948e-26	ENSMUSG00000027843	Ptpn22	19260	protein_coding
ENSMUSG00000036109	122.685	2.54265	0.370765	6.85784	6.99093e-12	3.14216e-11	ENSMUSG00000036109	Mbnl3	171170	protein_coding
ENSMUSG00000030263	825.506	2.5408	0.175611	14.4684	1.91972e-47	3.67924e-46	ENSMUSG00000030263	Lrmp	16970	protein_coding
ENSMUSG00000015312	845.238	2.5408	0.348166	7.29765	2.92835e-13	1.44172e-12	ENSMUSG00000015312	Gadd45b	17873	protein_coding
ENSMUSG00000030708	10.4441	2.54004	0.777261	3.26794	0.00108335	0.0023253	ENSMUSG00000030708	Dnajb13	69387	protein_coding
ENSMUSG00000053560	1253.11	2.5392	0.168586	15.0617	2.89034e-51	6.21781e-50	ENSMUSG00000053560	Ier2	15936	protein_coding
ENSMUSG00000073982	1401.06	2.5391	0.176246	14.4066	4.70564e-47	8.891e-46	ENSMUSG00000073982	Rhog	56212	protein_coding
ENSMUSG00000015355	225.792	2.53864	0.241109	10.529	6.34912e-26	5.72536e-25	ENSMUSG00000015355	Cd48	12506	protein_coding
ENSMUSG00000052384	808.99	2.53795	0.246929	10.2781	8.84877e-25	7.61922e-24	ENSMUSG00000052384	Nrros	224109	protein_coding
ENSMUSG00000009585	1102.7	2.53581	0.140569	18.0397	9.50704e-73	3.68292e-71	ENSMUSG00000009585	Apobec3	80287	protein_coding
ENSMUSG00000060477	387.597	2.53414	0.360766	7.02431	2.15122e-12	1.00337e-11	ENSMUSG00000060477	Irak2	108960	protein_coding
ENSMUSG00000036136	25.5054	2.53393	0.497139	5.09702	3.45038e-07	1.09032e-06	ENSMUSG00000036136	Fam110c	104943	protein_coding
ENSMUSG00000052160	542.658	2.53164	0.168594	15.0163	5.74642e-51	1.22566e-49	ENSMUSG00000052160	Pld4	104759	protein_coding
ENSMUSG00000021675	89.5436	2.53013	0.582741	4.34178	1.41331e-05	3.80402e-05	ENSMUSG00000021675	F2rl2	14064	protein_coding
ENSMUSG00000019838	1134.03	2.52843	0.120135	21.0466	2.45764e-98	1.68567e-96	ENSMUSG00000019838	Slc16a10	72472	protein_coding
ENSMUSG00000059336	608.414	2.52543	0.271594	9.29856	1.42364e-20	1.01432e-19	ENSMUSG00000059336	Slc14a1	108052	protein_coding
ENSMUSG00000026158	843.392	2.52339	0.151759	16.6276	4.40011e-62	1.33929e-60	ENSMUSG00000026158	Ogfrl1	70155	protein_coding
ENSMUSG00000026360	1183.15	2.52251	0.182507	13.8214	1.89344e-43	3.20016e-42	ENSMUSG00000026360	Rgs2	19735	protein_coding
ENSMUSG00000051998	107.335	2.52167	0.32651	7.72312	1.13518e-14	6.07359e-14	ENSMUSG00000051998	Lax1	240754	protein_coding
ENSMUSG00000033721	218.993	2.51974	0.217295	11.5959	4.3222e-31	4.74069e-30	ENSMUSG00000033721	Vav3	57257	protein_coding
ENSMUSG00000038147	883.829	2.51897	0.184467	13.6554	1.87424e-42	3.06927e-41	ENSMUSG00000038147	Cd84	12523	protein_coding
ENSMUSG00000047953	173.477	2.51842	0.519333	4.84932	1.23882e-06	3.72652e-06	ENSMUSG00000047953	Gp5	14729	protein_coding
ENSMUSG00000005986	71.9288	2.51819	0.331497	7.59642	3.04447e-14	1.58252e-13	ENSMUSG00000005986	Ankrd13d	68423	protein_coding
ENSMUSG00000036943	1425.98	2.51752	0.180143	13.9751	2.21304e-44	3.84751e-43	ENSMUSG00000036943	Rab8b	235442	protein_coding
ENSMUSG00000021360	358.597	2.51691	0.23064	10.9128	1.00177e-27	9.68312e-27	ENSMUSG00000021360	Gcnt2	14538	protein_coding
ENSMUSG00000024858	3073.71	2.514	0.152981	16.4334	1.1032e-60	3.21145e-59	ENSMUSG00000024858	Grk2	110355	protein_coding
ENSMUSG00000026034	3035	2.51042	0.403522	6.22127	4.93149e-10	1.94234e-09	ENSMUSG00000026034	Clk1	12747	protein_coding
ENSMUSG00000044165	13.6466	2.50894	0.727109	3.45057	0.000559396	0.00124484	ENSMUSG00000044165	Bcl2l15	229672	protein_coding
ENSMUSG00000022788	374.751	2.50704	0.19508	12.8513	8.45788e-38	1.17309e-36	ENSMUSG00000022788	Fgd4	224014	protein_coding
ENSMUSG00000057596	97.785	2.50636	0.382067	6.56	5.38086e-11	2.27071e-10	ENSMUSG00000057596	Trim30d	209387	protein_coding
ENSMUSG00000008496	296.718	2.50543	0.244941	10.2287	1.47422e-24	1.25855e-23	ENSMUSG00000008496	Pou2f2	18987	protein_coding
ENSMUSG00000024696	117.602	2.50456	0.398798	6.28027	3.37985e-10	1.34656e-09	ENSMUSG00000024696	Lpxn	107321	protein_coding
ENSMUSG00000007589	547.26	2.50439	0.383499	6.53036	6.5612e-11	2.74922e-10	ENSMUSG00000007589	Tinf2	28113	protein_coding
ENSMUSG00000032311	12.6272	2.50402	0.651207	3.8452	0.000120454	0.000291967	ENSMUSG00000032311	Nrg4	83961	protein_coding
ENSMUSG00000044827	57.715	2.50342	0.38401	6.51915	7.07078e-11	2.95397e-10	ENSMUSG00000044827	Tlr1	21897	protein_coding
ENSMUSG00000000244	371.306	2.5018	0.203259	12.3085	8.15562e-35	1.02537e-33	ENSMUSG00000000244	Tspan32	27027	protein_coding
ENSMUSG00000030107	54.3719	2.49801	0.455246	5.48715	4.0847e-08	1.38941e-07	ENSMUSG00000030107	Usp18	24110	protein_coding
ENSMUSG00000066363	41.7965	2.49701	0.362223	6.89356	5.44114e-12	2.46383e-11	ENSMUSG00000066363	Serpina3f	238393	protein_coding
ENSMUSG00000042228	1346.69	2.49304	0.18309	13.6165	3.19628e-42	5.19603e-41	ENSMUSG00000042228	Lyn	17096	protein_coding
ENSMUSG00000066760	113.077	2.48931	0.366459	6.79287	1.09923e-11	4.86744e-11	ENSMUSG00000066760	Psg16	26436	protein_coding
ENSMUSG00000019066	681.555	2.48791	0.189968	13.0964	3.45048e-39	5.06273e-38	ENSMUSG00000019066	Rab3d	19340	protein_coding
ENSMUSG00000024053	1378.88	2.48756	0.177312	14.0293	1.0316e-44	1.81395e-43	ENSMUSG00000024053	Emilin2	246707	protein_coding
ENSMUSG00000053158	1090.89	2.48701	0.126472	19.6645	4.34462e-86	2.28984e-84	ENSMUSG00000053158	Fes	14159	protein_coding
ENSMUSG00000002111	1423.34	2.48502	0.153169	16.224	3.4116e-59	9.42794e-58	ENSMUSG00000002111	Spi1	20375	protein_coding
ENSMUSG00000054589	18.7953	2.48265	0.619753	4.00588	6.17872e-05	0.000155364	ENSMUSG00000054589	Gm9949		protein_coding
ENSMUSG00000027306	1384.4	2.47981	0.121196	20.4611	4.77998e-93	2.89225e-91	ENSMUSG00000027306	Nusap1	108907	protein_coding
ENSMUSG00000037415	2513.77	2.47929	0.21281	11.6503	2.28699e-31	2.54608e-30	ENSMUSG00000037415	Ranbp10	74334	protein_coding
ENSMUSG00000079017	233.46	2.47786	0.32435	7.63948	2.18097e-14	1.14467e-13	ENSMUSG00000079017	Ifi27l2a	76933	protein_coding
ENSMUSG00000014030	621.058	2.47645	0.300718	8.23513	1.79369e-16	1.05504e-15	ENSMUSG00000014030	Pax5	18507	protein_coding
ENSMUSG00000027330	2117.61	2.47626	0.149776	16.5331	2.11889e-61	6.32446e-60	ENSMUSG00000027330	Cdc25b	12531	protein_coding
ENSMUSG00000027134	201.244	2.47496	0.190327	13.0038	1.16475e-38	1.66864e-37	ENSMUSG00000027134	Lpcat4	99010	protein_coding
ENSMUSG00000096351	399.31	2.47411	0.206087	12.0052	3.33829e-33	3.93985e-32	ENSMUSG00000096351	Samd11	231004	protein_coding
ENSMUSG00000039637	834.231	2.47294	0.155911	15.8612	1.17534e-56	2.9987e-55	ENSMUSG00000039637	Coro7	78885	protein_coding
ENSMUSG00000054400	157.997	2.47217	0.24661	10.0246	1.18847e-23	9.75117e-23	ENSMUSG00000054400	Cklf	75458	protein_coding
ENSMUSG00000054191	960.818	2.47153	0.163286	15.1362	9.34378e-52	2.04298e-50	ENSMUSG00000054191	Klf1	16596	protein_coding
ENSMUSG00000027071	15.1054	2.47072	0.623466	3.96288	7.40506e-05	0.000184601	ENSMUSG00000027071	P2rx3	228139	protein_coding
ENSMUSG00000032350	817.353	2.47019	0.129743	19.0391	8.08957e-81	3.69922e-79	ENSMUSG00000032350	Gclc	14629	protein_coding
ENSMUSG00000027495	827.616	2.4698	0.200564	12.3143	7.58851e-35	9.55866e-34	ENSMUSG00000027495	Fam210b	67017	protein_coding
ENSMUSG00000028124	1659.02	2.46818	0.160992	15.3311	4.74204e-53	1.07802e-51	ENSMUSG00000028124	Gclm	14630	protein_coding
ENSMUSG00000090164	177.334	2.46583	0.230536	10.6961	1.06181e-26	9.87733e-26	ENSMUSG00000090164	BC035044	232406	protein_coding
ENSMUSG00000028758	11.3928	2.46537	0.6853	3.5975	0.000321288	0.000738523	ENSMUSG00000028758	Kif17	16559	protein_coding
ENSMUSG00000033847	76.692	2.46461	0.299273	8.23534	1.79051e-16	1.05348e-15	ENSMUSG00000033847	Pla2g4c	232889	protein_coding
ENSMUSG00000073492	12.3769	2.46427	0.683909	3.60321	0.000314313	0.000723237	ENSMUSG00000073492	Gm10521		protein_coding
ENSMUSG00000032698	1625.28	2.46134	0.133095	18.4931	2.34642e-76	9.95637e-75	ENSMUSG00000032698	Lmo2	16909	protein_coding
ENSMUSG00000052397	1717.76	2.45981	0.148751	16.5364	2.00801e-61	6.00245e-60	ENSMUSG00000052397	Ezr	22350	protein_coding
ENSMUSG00000027639	2032.22	2.4585	0.217341	11.3117	1.14865e-29	1.18522e-28	ENSMUSG00000027639	Samhd1	56045	protein_coding
ENSMUSG00000003469	227.637	2.45821	0.213787	11.4984	1.34373e-30	1.44147e-29	ENSMUSG00000003469	Phyhip	105653	protein_coding
ENSMUSG00000026288	1052.65	2.45786	0.18769	13.0953	3.502e-39	5.13455e-38	ENSMUSG00000026288	Inpp5d	16331	protein_coding
ENSMUSG00000037544	556.241	2.45573	0.215219	11.4104	3.71089e-30	3.89935e-29	ENSMUSG00000037544	Dlgap5	218977	protein_coding
ENSMUSG00000033730	89.7776	2.45495	0.3208	7.6526	1.96951e-14	1.03585e-13	ENSMUSG00000033730	Egr3	13655	protein_coding
ENSMUSG00000027009	1090.08	2.45445	0.208589	11.7669	5.77797e-32	6.54902e-31	ENSMUSG00000027009	Itga4	16401	protein_coding
ENSMUSG00000028436	2589.74	2.45429	0.257302	9.53856	1.44829e-21	1.0787e-20	ENSMUSG00000028436	Dcaf12	68970	protein_coding
ENSMUSG00000043279	796.382	2.44873	0.166741	14.6858	7.95278e-49	1.58802e-47	ENSMUSG00000043279	Trim56	384309	protein_coding
ENSMUSG00000023031	175.815	2.44646	0.239802	10.202	1.9428e-24	1.64805e-23	ENSMUSG00000023031	Cela1	109901	protein_coding
ENSMUSG00000020732	122.77	2.4434	0.40213	6.07614	1.23107e-09	4.69904e-09	ENSMUSG00000020732	Rab37	58222	protein_coding
ENSMUSG00000029366	1295.42	2.4424	0.132459	18.4388	6.40937e-76	2.66321e-74	ENSMUSG00000029366	Dck	13178	protein_coding
ENSMUSG00000070868	20.0082	2.44001	0.516987	4.71967	2.36226e-06	6.91686e-06	ENSMUSG00000070868	Skint3	195564	protein_coding
ENSMUSG00000029204	235.903	2.43982	0.305284	7.99196	1.32807e-15	7.49257e-15	ENSMUSG00000029204	Rhoh	74734	protein_coding
ENSMUSG00000017132	1091.85	2.43746	0.368144	6.62094	3.56922e-11	1.52646e-10	ENSMUSG00000017132	Cyth1	19157	protein_coding
ENSMUSG00000015966	16.9875	2.43702	0.562276	4.33422	1.4628e-05	3.93196e-05	ENSMUSG00000015966	Il17rb	50905	protein_coding
ENSMUSG00000029925	194.608	2.43586	0.228815	10.6456	1.8285e-26	1.68218e-25	ENSMUSG00000029925	Tbxas1	21391	protein_coding
ENSMUSG00000042616	133.508	2.43497	0.428923	5.67693	1.37133e-08	4.83965e-08	ENSMUSG00000042616	Oscp1	230751	protein_coding
ENSMUSG00000061577	12.15	2.43439	0.841623	2.89249	0.00382197	0.00756837	ENSMUSG00000061577	Adgrg5	382045	protein_coding
ENSMUSG00000060639	280.186	2.43403	0.271139	8.97705	2.78118e-19	1.86667e-18	ENSMUSG00000060639	Hist1h4i	319158	protein_coding
ENSMUSG00000000275	1112.9	2.43183	0.288333	8.43412	3.33702e-17	2.04197e-16	ENSMUSG00000000275	Trim25	217069	protein_coding
ENSMUSG00000021624	166.141	2.4311	0.295312	8.23233	1.83608e-16	1.07839e-15	ENSMUSG00000021624	Cd180	17079	protein_coding
ENSMUSG00000000861	259.728	2.43086	0.202866	11.9826	4.38333e-33	5.15195e-32	ENSMUSG00000000861	Bcl11a	14025	protein_coding
ENSMUSG00000034792	127.837	2.4291	0.311543	7.79699	6.34012e-15	3.44119e-14	ENSMUSG00000034792	Gna15	14676	protein_coding
ENSMUSG00000019876	55.707	2.42735	0.376139	6.45334	1.09415e-10	4.51919e-10	ENSMUSG00000019876	Pkib	18768	protein_coding
ENSMUSG00000001014	217.055	2.42554	0.217725	11.1404	7.97863e-29	8.01384e-28	ENSMUSG00000001014	Icam4	78369	protein_coding
ENSMUSG00000030720	388.168	2.42345	0.196239	12.3495	4.90293e-35	6.21493e-34	ENSMUSG00000030720	Cln3	12752	protein_coding
ENSMUSG00000070732	25.8776	2.42191	0.465407	5.20385	1.95197e-07	6.28826e-07	ENSMUSG00000070732	Rbm44	329207	protein_coding
ENSMUSG00000028931	497.914	2.4213	0.255699	9.46934	2.81621e-21	2.06832e-20	ENSMUSG00000028931	Kcnab2	16498	protein_coding
ENSMUSG00000070427	63.6765	2.42117	0.40838	5.92871	3.0532e-09	1.12947e-08	ENSMUSG00000070427	Il18bp	16068	protein_coding
ENSMUSG00000075705	2032.57	2.41964	0.197857	12.2292	2.16946e-34	2.68044e-33	ENSMUSG00000075705	Msrb1	27361	protein_coding
ENSMUSG00000030041	31.0234	2.41841	0.481231	5.02546	5.02224e-07	1.56651e-06	ENSMUSG00000030041	M1ap	110958	protein_coding
ENSMUSG00000026104	479.157	2.41819	0.157285	15.3746	2.42466e-53	5.60752e-52	ENSMUSG00000026104	Stat1	20846	protein_coding
ENSMUSG00000030403	3326.59	2.41642	0.186452	12.96	2.06118e-38	2.92567e-37	ENSMUSG00000030403	Vasp	22323	protein_coding
ENSMUSG00000094840	12.2632	2.41426	0.825629	2.92414	0.00345405	0.00688542	ENSMUSG00000094840	Muc3a		protein_coding
ENSMUSG00000021676	514.617	2.41421	0.234515	10.2945	7.46047e-25	6.44878e-24	ENSMUSG00000021676	Iqgap2	544963	protein_coding
ENSMUSG00000023048	1293.56	2.41188	0.25105	9.60717	7.45696e-22	5.61036e-21	ENSMUSG00000023048	Prr13	66151	protein_coding
ENSMUSG00000018500	36.5698	2.41068	0.495647	4.8637	1.1521e-06	3.47348e-06	ENSMUSG00000018500	Adora2b	11541	protein_coding
ENSMUSG00000026880	2578.94	2.40773	0.15114	15.9305	3.89284e-57	1.01386e-55	ENSMUSG00000026880	Stom	13830	protein_coding
ENSMUSG00000015889	1887.63	2.40662	0.211426	11.3828	5.09369e-30	5.33279e-29	ENSMUSG00000015889	Lta4h	16993	protein_coding
ENSMUSG00000032946	979.455	2.40113	0.151923	15.8049	2.87759e-56	7.24025e-55	ENSMUSG00000032946	Rasgrp2	19395	protein_coding
ENSMUSG00000069892	217.562	2.39752	0.206712	11.5984	4.20057e-31	4.61234e-30	ENSMUSG00000069892	9930111J21Rik2	245240	protein_coding
ENSMUSG00000029455	3871.68	2.39639	0.134273	17.8471	3.04357e-71	1.1458e-69	ENSMUSG00000029455	Aldh2	11669	protein_coding
ENSMUSG00000031827	3232.92	2.3947	0.168635	14.2005	9.09671e-46	1.66231e-44	ENSMUSG00000031827	Cotl1	72042	protein_coding
ENSMUSG00000028717	1158.64	2.39303	0.219641	10.8952	1.21552e-27	1.16928e-26	ENSMUSG00000028717	Tal1	21349	protein_coding
ENSMUSG00000022587	3178.32	2.39203	0.137088	17.4489	3.50793e-68	1.24129e-66	ENSMUSG00000022587	Ly6e	17069	protein_coding
ENSMUSG00000016206	124.484	2.39079	0.242243	9.86936	5.65251e-23	4.46934e-22	ENSMUSG00000016206	H2-M3	14991	protein_coding
ENSMUSG00000048142	90.2603	2.39025	0.293333	8.14859	3.68202e-16	2.1307e-15	ENSMUSG00000048142	Nat8l	269642	protein_coding
ENSMUSG00000031974	2303.69	2.39007	0.123459	19.3591	1.7079e-83	8.36326e-82	ENSMUSG00000031974	Abcb10	56199	protein_coding
ENSMUSG00000094777	650.201	2.38876	0.187389	12.7476	3.21534e-37	4.38073e-36	ENSMUSG00000094777	Hist1h2ap	319171	protein_coding
ENSMUSG00000048249	434.776	2.38825	0.326496	7.3148	2.57764e-13	1.27375e-12	ENSMUSG00000048249	Crebrf	77128	protein_coding
ENSMUSG00000020340	1710.7	2.38801	0.17989	13.2748	3.24027e-40	4.94258e-39	ENSMUSG00000020340	Cyfip2	76884	protein_coding
ENSMUSG00000024456	1673.29	2.38764	0.117203	20.3719	2.96881e-92	1.75915e-90	ENSMUSG00000024456	Diaph1	13367	protein_coding
ENSMUSG00000042599	1529.93	2.38714	0.167433	14.2573	4.04058e-46	7.44477e-45	ENSMUSG00000042599	Kdm7a	338523	protein_coding
ENSMUSG00000033949	24.9515	2.38685	0.463061	5.1545	2.54303e-07	8.1231e-07	ENSMUSG00000033949	Trim36	28105	protein_coding
ENSMUSG00000038352	271.308	2.38559	0.315185	7.56886	3.76502e-14	1.94998e-13	ENSMUSG00000038352	Arl5c	217151	protein_coding
ENSMUSG00000039942	146.328	2.38525	0.250454	9.52367	1.67163e-21	1.24044e-20	ENSMUSG00000039942	Ptger4	19219	protein_coding
ENSMUSG00000034664	737.164	2.38379	0.326549	7.29994	2.87897e-13	1.41845e-12	ENSMUSG00000034664	Itga2b	16399	protein_coding
ENSMUSG00000032577	629.399	2.38323	0.146449	16.2734	1.52333e-59	4.23738e-58	ENSMUSG00000032577	Mapkapk3	102626	protein_coding
ENSMUSG00000045165	356.697	2.38154	0.184802	12.887	5.32907e-38	7.47413e-37	ENSMUSG00000045165	AI467606	101602	protein_coding
ENSMUSG00000029826	1259.84	2.38045	0.222277	10.7094	9.19893e-27	8.5811e-26	ENSMUSG00000029826	Zc3hav1	78781	protein_coding
ENSMUSG00000056413	285.778	2.37971	0.200668	11.8589	1.93499e-32	2.23366e-31	ENSMUSG00000056413	Adap1	231821	protein_coding
ENSMUSG00000093445	28.2885	2.37812	0.519267	4.57976	4.65518e-06	1.32097e-05	ENSMUSG00000093445	Lrch4	231798	protein_coding
ENSMUSG00000025161	3188.35	2.37712	0.306208	7.76309	8.28847e-15	4.46961e-14	ENSMUSG00000025161	Slc16a3	80879	protein_coding
ENSMUSG00000035476	418.462	2.37704	0.276579	8.59444	8.36751e-18	5.24521e-17	ENSMUSG00000035476	Tab3	66724	protein_coding
ENSMUSG00000022489	208.034	2.37702	0.327514	7.25776	3.93551e-13	1.92011e-12	ENSMUSG00000022489	Pde1b	18574	protein_coding
ENSMUSG00000074141	38.414	2.37695	0.420178	5.65701	1.54031e-08	5.41407e-08	ENSMUSG00000074141	Il4i1	14204	protein_coding
ENSMUSG00000032554	322.959	2.37459	0.264619	8.97361	2.86959e-19	1.92472e-18	ENSMUSG00000032554	Trf	22041	protein_coding
ENSMUSG00000045817	2348.85	2.37151	0.135867	17.4546	3.17569e-68	1.12571e-66	ENSMUSG00000045817	Zfp36l2	12193	protein_coding
ENSMUSG00000049625	279.713	2.37139	0.365166	6.49399	8.35917e-11	3.47483e-10	ENSMUSG00000049625	Tifab	212937	protein_coding
ENSMUSG00000031112	468.964	2.36823	0.188859	12.5397	4.52736e-36	5.98507e-35	ENSMUSG00000031112	Stk26	70415	protein_coding
ENSMUSG00000026815	391.718	2.36647	0.191659	12.3473	5.03859e-35	6.38285e-34	ENSMUSG00000026815	Gfi1b	14582	protein_coding
ENSMUSG00000041439	219.726	2.36516	0.217699	10.8643	1.70476e-27	1.63207e-26	ENSMUSG00000041439	Mfsd6	98682	protein_coding
ENSMUSG00000033767	1127.16	2.36507	0.234382	10.0907	6.07503e-24	5.05907e-23	ENSMUSG00000033767	Tmem131l	229473	protein_coding
ENSMUSG00000028542	817.117	2.36477	0.188989	12.5127	6.36267e-36	8.35616e-35	ENSMUSG00000028542	Slc6a9	14664	protein_coding
ENSMUSG00000039193	45.3508	2.36281	0.384462	6.14577	7.9578e-10	3.08276e-09	ENSMUSG00000039193	Nlrc4	268973	protein_coding
ENSMUSG00000023993	130.841	2.35933	0.558813	4.22205	2.42093e-05	6.37224e-05	ENSMUSG00000023993	Treml1	71326	protein_coding
ENSMUSG00000017561	849.601	2.35837	0.139388	16.9195	3.23125e-64	1.02886e-62	ENSMUSG00000017561	Crlf3	54394	protein_coding
ENSMUSG00000064288	15.6315	2.35799	0.614046	3.84009	0.000122989	0.000297705	ENSMUSG00000064288	Hist1h4k	319160	protein_coding
ENSMUSG00000034156	116.553	2.35796	0.332982	7.08134	1.42763e-12	6.74511e-12	ENSMUSG00000034156	Tspoap1	207777	protein_coding
ENSMUSG00000017707	12515.9	2.35755	0.112582	20.9407	2.27851e-97	1.52114e-95	ENSMUSG00000017707	Serinc3	26943	protein_coding
ENSMUSG00000068854	226.014	2.35654	0.262419	8.98006	2.70618e-19	1.81755e-18	ENSMUSG00000068854	Hist2h2be	319190	protein_coding
ENSMUSG00000020901	266.407	2.34984	0.228345	10.2907	7.75806e-25	6.69735e-24	ENSMUSG00000020901	Pik3r5	320207	protein_coding
ENSMUSG00000025014	202.067	2.3468	0.345164	6.7991	1.05278e-11	4.67e-11	ENSMUSG00000025014	Dntt	21673	protein_coding
ENSMUSG00000030083	1051.87	2.34641	0.232154	10.1071	5.13584e-24	4.29481e-23	ENSMUSG00000030083	Abtb1	80283	protein_coding
ENSMUSG00000060802	5438.5	2.34603	0.146037	16.0646	4.51495e-58	1.2154e-56	ENSMUSG00000060802	B2m	12010	protein_coding
ENSMUSG00000043807	19.0217	2.34596	0.560631	4.18449	2.85802e-05	7.46483e-05	ENSMUSG00000043807	Ly6g5b	266614	protein_coding
ENSMUSG00000053040	68.1038	2.3427	0.329835	7.10265	1.22386e-12	5.81391e-12	ENSMUSG00000053040	Aph1c	68318	protein_coding
ENSMUSG00000039270	611.134	2.34118	0.261589	8.94984	3.56007e-19	2.3767e-18	ENSMUSG00000039270	Megf9	230316	protein_coding
ENSMUSG00000026311	890.392	2.34114	0.169066	13.8475	1.3165e-43	2.23259e-42	ENSMUSG00000026311	Asb1	65247	protein_coding
ENSMUSG00000024036	87.7996	2.33979	0.329758	7.09548	1.289e-12	6.11034e-12	ENSMUSG00000024036	Slc37a1	224674	protein_coding
ENSMUSG00000002997	969.97	2.33975	0.20982	11.1512	7.06294e-29	7.11552e-28	ENSMUSG00000002997	Prkar2b	19088	protein_coding
ENSMUSG00000070780	105.434	2.33963	0.380373	6.15088	7.70532e-10	2.98727e-09	ENSMUSG00000070780	Rbm47	245945	protein_coding
ENSMUSG00000040710	424.712	2.33781	0.160697	14.5479	6.02016e-48	1.17288e-46	ENSMUSG00000040710	St8sia4	20452	protein_coding
ENSMUSG00000031304	302.939	2.33692	0.323343	7.22737	4.92433e-13	2.39264e-12	ENSMUSG00000031304	Il2rg	16186	protein_coding
ENSMUSG00000006731	684.667	2.3359	0.206096	11.334	8.90164e-30	9.21831e-29	ENSMUSG00000006731	B4galnt1	14421	protein_coding
ENSMUSG00000043289	8.69413	2.33548	0.727116	3.21198	0.00131824	0.00279709	ENSMUSG00000043289	Mei4	75033	protein_coding
ENSMUSG00000078652	2954.53	2.33544	0.241484	9.67124	3.99526e-22	3.04017e-21	ENSMUSG00000078652	Psme3	19192	protein_coding
ENSMUSG00000024169	913.065	2.33273	0.130392	17.8901	1.40854e-71	5.32269e-70	ENSMUSG00000024169	Ift140	106633	protein_coding
ENSMUSG00000042744	1463.36	2.3326	0.174478	13.369	9.17299e-41	1.42196e-39	ENSMUSG00000042744	Hectd4	269700	protein_coding
ENSMUSG00000056144	136.714	2.33213	0.444636	5.24502	1.56266e-07	5.07163e-07	ENSMUSG00000056144	Trim34a	94094	protein_coding
ENSMUSG00000026773	447.5	2.33206	0.148596	15.694	1.66227e-55	4.08993e-54	ENSMUSG00000026773	Pfkfb3	170768	protein_coding
ENSMUSG00000001128	776.816	2.33064	0.161596	14.4227	3.72735e-47	7.07596e-46	ENSMUSG00000001128	Cfp	18636	protein_coding
ENSMUSG00000054717	8047.24	2.32818	0.144865	16.0713	4.05374e-58	1.09714e-56	ENSMUSG00000054717	Hmgb2	97165	protein_coding
ENSMUSG00000030703	41.1096	2.32725	0.407759	5.70741	1.1471e-08	4.07055e-08	ENSMUSG00000030703	Gdpd3	68616	protein_coding
ENSMUSG00000031402	1993.05	2.32722	0.218422	10.6547	1.65776e-26	1.53003e-25	ENSMUSG00000031402	Mpp1	17524	protein_coding
ENSMUSG00000027510	3397.72	2.32217	0.233341	9.95186	2.4752e-23	1.9933e-22	ENSMUSG00000027510	Rbm38	56190	protein_coding
ENSMUSG00000067714	14.9269	2.32217	0.648709	3.57968	0.000344009	0.000787497	ENSMUSG00000067714	Lpar5	381810	protein_coding
ENSMUSG00000043017	104.698	2.31917	0.37316	6.21494	5.13444e-10	2.0191e-09	ENSMUSG00000043017	Ptgir	19222	protein_coding
ENSMUSG00000038894	182.146	2.31915	0.267153	8.68098	3.92386e-18	2.49325e-17	ENSMUSG00000038894	Irs2	384783	protein_coding
ENSMUSG00000031155	143.448	2.31751	0.329679	7.02958	2.07155e-12	9.66886e-12	ENSMUSG00000031155	Pim2	18715	protein_coding
ENSMUSG00000075256	18.5521	2.31614	0.526727	4.39722	1.09647e-05	2.98534e-05	ENSMUSG00000075256	Cerkl	228094	protein_coding
ENSMUSG00000034342	228.377	2.31571	0.2604	8.89287	5.95516e-19	3.935e-18	ENSMUSG00000034342	Cbl	12402	protein_coding
ENSMUSG00000042524	3675.31	2.31499	0.109518	21.138	3.55835e-99	2.48316e-97	ENSMUSG00000042524	Sun2	223697	protein_coding
ENSMUSG00000078653	20.5638	2.31495	0.53613	4.31788	1.57536e-05	4.21866e-05	ENSMUSG00000078653	Cntd1	68107	protein_coding
ENSMUSG00000046179	949.364	2.31066	0.19775	11.6847	1.52531e-31	1.71142e-30	ENSMUSG00000046179	E2f8	108961	protein_coding
ENSMUSG00000032413	499.149	2.31045	0.29041	7.95583	1.77936e-15	9.93782e-15	ENSMUSG00000032413	Rasa2	114713	protein_coding
ENSMUSG00000028982	266.971	2.3104	0.428356	5.39364	6.90428e-08	2.30503e-07	ENSMUSG00000028982	Slc25a33	70556	protein_coding
ENSMUSG00000025503	3909.68	2.30678	0.140744	16.3899	2.25743e-60	6.47733e-59	ENSMUSG00000025503	Taldo1	21351	protein_coding
ENSMUSG00000031995	44.4378	2.30595	0.415781	5.54605	2.92192e-08	1.00395e-07	ENSMUSG00000031995	St14	19143	protein_coding
ENSMUSG00000062729	1723.26	2.30473	0.228891	10.0691	7.56737e-24	6.26537e-23	ENSMUSG00000062729	Ppox	19044	protein_coding
ENSMUSG00000029798	157.823	2.30381	0.258318	8.91849	4.72704e-19	3.13747e-18	ENSMUSG00000029798	Herc6	67138	protein_coding
ENSMUSG00000028497	427.509	2.30186	0.207489	11.0939	1.34363e-28	1.33881e-27	ENSMUSG00000028497	Hacd4	66775	protein_coding
ENSMUSG00000079557	2718.99	2.29955	0.293305	7.84013	4.5007e-15	2.46756e-14	ENSMUSG00000079557	March2	224703	protein_coding
ENSMUSG00000048865	27.6839	2.29832	0.553591	4.15166	3.30074e-05	8.55093e-05	ENSMUSG00000048865	Arhgap30	226652	protein_coding
ENSMUSG00000063952	1259.1	2.29599	0.140225	16.3737	2.94915e-60	8.42589e-59	ENSMUSG00000063952	Brpf3	268936	protein_coding
ENSMUSG00000043008	510.887	2.29242	0.186357	12.3012	8.92043e-35	1.11941e-33	ENSMUSG00000043008	Klhl6	239743	protein_coding
ENSMUSG00000032656	261.778	2.29205	0.283521	8.08425	6.25474e-16	3.58426e-15	ENSMUSG00000032656	March3	320253	protein_coding
ENSMUSG00000018909	2394.07	2.29068	0.113807	20.1278	4.21019e-90	2.38197e-88	ENSMUSG00000018909	Arrb1	109689	protein_coding
ENSMUSG00000005686	526.278	2.28895	0.19154	11.9502	6.4751e-33	7.58825e-32	ENSMUSG00000005686	Ampd3	11717	protein_coding
ENSMUSG00000022742	2703.39	2.28822	0.197899	11.5626	6.37751e-31	6.94179e-30	ENSMUSG00000022742	Cpox	12892	protein_coding
ENSMUSG00000029860	2469.21	2.28816	0.120652	18.9649	3.32889e-80	1.50499e-78	ENSMUSG00000029860	Zyx	22793	protein_coding
ENSMUSG00000025340	1080.71	2.2866	0.304462	7.51029	5.89967e-14	3.01887e-13	ENSMUSG00000025340	Rabgef1	56715	protein_coding
ENSMUSG00000037754	274.82	2.28373	0.391326	5.83587	5.3512e-09	1.94508e-08	ENSMUSG00000037754	Ppp1r16b	228852	protein_coding
ENSMUSG00000069893	16.9826	2.2811	0.621716	3.66904	0.000243464	0.000567846	ENSMUSG00000069893	9930111J21Rik1	667214	protein_coding
ENSMUSG00000037872	189.024	2.27659	0.222502	10.2318	1.42869e-24	1.2202e-23	ENSMUSG00000037872	Ackr1	13349	protein_coding
ENSMUSG00000022283	23733.1	2.27565	0.218496	10.4151	2.11608e-25	1.87112e-24	ENSMUSG00000022283	Pabpc1	18458	protein_coding
ENSMUSG00000012443	1435.42	2.27559	0.161489	14.0913	4.29711e-45	7.60941e-44	ENSMUSG00000012443	Kif11	16551	protein_coding
ENSMUSG00000032298	226.74	2.27543	0.498419	4.56529	4.98804e-06	1.41142e-05	ENSMUSG00000032298	Neil1	72774	protein_coding
ENSMUSG00000028581	3550.58	2.27508	0.165905	13.7131	8.47483e-43	1.4016e-41	ENSMUSG00000028581	Laptm5	16792	protein_coding
ENSMUSG00000041836	561.906	2.27216	0.168708	13.468	2.41397e-41	3.82794e-40	ENSMUSG00000041836	Ptpre	19267	protein_coding
ENSMUSG00000036661	306.391	2.27091	0.251185	9.04078	1.55565e-19	1.0558e-18	ENSMUSG00000036661	Dennd3	105841	protein_coding
ENSMUSG00000056091	2390.36	2.26974	0.197787	11.4757	1.74726e-30	1.86238e-29	ENSMUSG00000056091	St3gal5	20454	protein_coding
ENSMUSG00000044708	48.0087	2.26942	0.466333	4.86653	1.13576e-06	3.42576e-06	ENSMUSG00000044708	Kcnj10	16513	protein_coding
ENSMUSG00000053411	218.507	2.26917	0.289381	7.84146	4.45347e-15	2.44301e-14	ENSMUSG00000053411	Cbx7	52609	protein_coding
ENSMUSG00000105504	38.4225	2.26788	0.369834	6.13215	8.66975e-10	3.34562e-09	ENSMUSG00000105504	Gbp5	229898	protein_coding
ENSMUSG00000056130	49.5234	2.2675	0.320543	7.07393	1.50601e-12	7.10374e-12	ENSMUSG00000056130	Ticam2	225471	protein_coding
ENSMUSG00000031506	508.061	2.26747	0.251245	9.02492	1.79825e-19	1.21591e-18	ENSMUSG00000031506	Ptpn7	320139	protein_coding
ENSMUSG00000025175	327.052	2.26608	0.226812	9.99102	1.66857e-23	1.3557e-22	ENSMUSG00000025175	Fn3k	63828	protein_coding
ENSMUSG00000024158	1510.84	2.26427	0.233823	9.68367	3.53783e-22	2.69926e-21	ENSMUSG00000024158	Hagh	14651	protein_coding
ENSMUSG00000043421	438.4	2.26157	0.395292	5.72126	1.05739e-08	3.76422e-08	ENSMUSG00000043421	Hilpda	69573	protein_coding
ENSMUSG00000049775	28804.7	2.26015	0.25244	8.95323	3.45227e-19	2.30587e-18	ENSMUSG00000049775	Tmsb4x	19241	protein_coding
ENSMUSG00000024034	38.7015	2.25982	0.411082	5.49724	3.85778e-08	1.31602e-07	ENSMUSG00000024034	Tmprss3	140765	protein_coding
ENSMUSG00000006567	98.4653	2.25952	0.343431	6.57926	4.72808e-11	2.00623e-10	ENSMUSG00000006567	Atp7b	11979	protein_coding
ENSMUSG00000017499	651.247	2.2592	0.213613	10.5761	3.84597e-26	3.49171e-25	ENSMUSG00000017499	Cdc6	23834	protein_coding
ENSMUSG00000032890	26.6441	2.25903	0.524724	4.30518	1.66851e-05	4.45618e-05	ENSMUSG00000032890	Rims3	242662	protein_coding
ENSMUSG00000005763	30.612	2.25724	0.420496	5.36804	7.95987e-08	2.6451e-07	ENSMUSG00000005763	Cd247	12503	protein_coding
ENSMUSG00000025154	1022.22	2.25656	0.164852	13.6884	1.19033e-42	1.96375e-41	ENSMUSG00000025154	Arhgap19	71085	protein_coding
ENSMUSG00000039253	493.372	2.25644	0.154395	14.6147	2.26306e-48	4.44358e-47	ENSMUSG00000039253	Fn3krp	238024	protein_coding
ENSMUSG00000051378	438.445	2.25621	0.211849	10.6501	1.74212e-26	1.60567e-25	ENSMUSG00000051378	Kif18b	70218	protein_coding
ENSMUSG00000020638	465.295	2.25441	0.204467	11.0258	2.87025e-28	2.82623e-27	ENSMUSG00000020638	Cmpk2	22169	protein_coding
ENSMUSG00000029613	1912	2.25342	0.148955	15.1282	1.05536e-51	2.29997e-50	ENSMUSG00000029613	Eif2ak1	15467	protein_coding
ENSMUSG00000024691	1084.51	2.25055	0.172304	13.0615	5.46621e-39	7.94465e-38	ENSMUSG00000024691	Fam111a	107373	protein_coding
ENSMUSG00000029771	468.528	2.24968	0.237024	9.49139	2.27983e-21	1.68241e-20	ENSMUSG00000029771	Irf5	27056	protein_coding
ENSMUSG00000035472	193.592	2.24895	0.225688	9.96485	2.17196e-23	1.75474e-22	ENSMUSG00000035472	Slc25a21	217593	protein_coding
ENSMUSG00000045679	343.473	2.24832	0.163209	13.7757	3.57129e-43	5.99546e-42	ENSMUSG00000045679	Pqlc3	217430	protein_coding
ENSMUSG00000038418	930.292	2.24793	0.122838	18.3	8.27073e-75	3.34639e-73	ENSMUSG00000038418	Egr1	13653	protein_coding
ENSMUSG00000026648	136.004	2.24475	0.355142	6.3207	2.60386e-10	1.04719e-09	ENSMUSG00000026648	Dclre1c	227525	protein_coding
ENSMUSG00000005470	614.453	2.242	0.235808	9.50772	1.94881e-21	1.44078e-20	ENSMUSG00000005470	Asf1b	66929	protein_coding
ENSMUSG00000020564	418.879	2.24098	0.221715	10.1075	5.11906e-24	4.28257e-23	ENSMUSG00000020564	Atxn7l1	380753	protein_coding
ENSMUSG00000020309	303.211	2.24029	0.226104	9.90823	3.8339e-23	3.05431e-22	ENSMUSG00000020309	Chac2	68044	protein_coding
ENSMUSG00000000320	253.269	2.23953	0.489072	4.57914	4.66892e-06	1.32468e-05	ENSMUSG00000000320	Alox12	11684	protein_coding
ENSMUSG00000013707	156.613	2.23916	0.226117	9.90266	4.05348e-23	3.22283e-22	ENSMUSG00000013707	Tnfaip8l2	69769	protein_coding
ENSMUSG00000018677	2908.49	2.23565	0.301612	7.41234	1.24092e-13	6.23354e-13	ENSMUSG00000018677	Slc25a39	68066	protein_coding
ENSMUSG00000018659	2067.34	2.23441	0.21436	10.4236	1.93423e-25	1.71108e-24	ENSMUSG00000018659	Pnpo	103711	protein_coding
ENSMUSG00000023947	301.509	2.23259	0.341029	6.54662	5.88522e-11	2.47157e-10	ENSMUSG00000023947	Nfkbie	18037	protein_coding
ENSMUSG00000064254	263.827	2.23053	0.167364	13.3274	1.60377e-40	2.47079e-39	ENSMUSG00000064254	Ethe1	66071	protein_coding
ENSMUSG00000037999	124.751	2.22491	0.253179	8.78789	1.52393e-18	9.87742e-18	ENSMUSG00000037999	Arap2	212285	protein_coding
ENSMUSG00000026028	3286.79	2.22481	0.143995	15.4505	7.48158e-54	1.75048e-52	ENSMUSG00000026028	Trak2	70827	protein_coding
ENSMUSG00000015316	43.4303	2.22381	0.424897	5.23376	1.661e-07	5.37682e-07	ENSMUSG00000015316	Slamf1	27218	protein_coding
ENSMUSG00000028438	88.7616	2.22333	0.284684	7.80982	5.72687e-15	3.11763e-14	ENSMUSG00000028438	Kif24	109242	protein_coding
ENSMUSG00000031162	732.742	2.21998	0.146165	15.1882	4.23346e-52	9.32757e-51	ENSMUSG00000031162	Gata1	14460	protein_coding
ENSMUSG00000010142	229.198	2.21983	0.239467	9.26989	1.8634e-20	1.31827e-19	ENSMUSG00000010142	Tnfrsf13b	57916	protein_coding
ENSMUSG00000070390	11.3202	2.2195	0.690452	3.21456	0.00130644	0.00277322	ENSMUSG00000070390	Nlrp1b	637515	protein_coding
ENSMUSG00000021182	689.088	2.21403	0.170199	13.0085	1.095e-38	1.57209e-37	ENSMUSG00000021182	Ccdc88c	68339	protein_coding
ENSMUSG00000022443	6908.28	2.21286	0.112508	19.6685	4.01786e-86	2.12883e-84	ENSMUSG00000022443	Myh9	17886	protein_coding
ENSMUSG00000060459	19.4344	2.21166	0.546856	4.04433	5.24736e-05	0.00013298	ENSMUSG00000060459	Kng2	385643	protein_coding
ENSMUSG00000024521	170.082	2.21107	0.307673	7.18641	6.65158e-13	3.20543e-12	ENSMUSG00000024521	Pmaip1	58801	protein_coding
ENSMUSG00000072244	11.6815	2.21003	0.770366	2.8688	0.00412031	0.00811103	ENSMUSG00000072244	Trim6	94088	protein_coding
ENSMUSG00000001166	37.6058	2.20943	0.40057	5.51571	3.47383e-08	1.18889e-07	ENSMUSG00000001166	Oas1c	114643	protein_coding
ENSMUSG00000026656	395.86	2.20883	0.183811	12.0168	2.89823e-33	3.42857e-32	ENSMUSG00000026656	Fcgr2b	14130	protein_coding
ENSMUSG00000066258	306.418	2.20681	0.263672	8.36952	5.78522e-17	3.5005e-16	ENSMUSG00000066258	Trim12a	76681	protein_coding
ENSMUSG00000034923	36.57	2.20394	0.566963	3.88727	0.000101379	0.000248218	ENSMUSG00000034923	Ly6g6f	433099	protein_coding
ENSMUSG00000041498	338.35	2.20386	0.232779	9.4676	2.86359e-21	2.10158e-20	ENSMUSG00000041498	Kif14	381293	protein_coding
ENSMUSG00000022540	311.951	2.1993	0.189944	11.5787	5.28636e-31	5.76977e-30	ENSMUSG00000022540	Rogdi	66049	protein_coding
ENSMUSG00000008730	2732.04	2.19918	0.114865	19.1458	1.04994e-81	4.93619e-80	ENSMUSG00000008730	Hipk1	15257	protein_coding
ENSMUSG00000020838	50.2408	2.19683	0.563074	3.90149	9.56023e-05	0.000234935	ENSMUSG00000020838	Slc6a4	15567	protein_coding
ENSMUSG00000034361	577.896	2.19566	0.170569	12.8726	6.42399e-38	8.94712e-37	ENSMUSG00000034361	Cpne2	234577	protein_coding
ENSMUSG00000095217	16.4878	2.19524	0.535237	4.10143	4.10611e-05	0.00010527	ENSMUSG00000095217	Hist1h2bn	319187	protein_coding
ENSMUSG00000051627	72.6001	2.19498	0.446241	4.91882	8.70682e-07	2.6554e-06	ENSMUSG00000051627	Hist1h1e	50709	protein_coding
ENSMUSG00000034445	228.029	2.19479	0.205957	10.6566	1.62511e-26	1.50059e-25	ENSMUSG00000034445	Cyb561a3	225912	protein_coding
ENSMUSG00000019832	439.593	2.19463	0.148293	14.7993	1.48104e-49	3.04853e-48	ENSMUSG00000019832	Rab32	67844	protein_coding
ENSMUSG00000030091	1361.12	2.19453	0.188209	11.6601	2.03853e-31	2.27452e-30	ENSMUSG00000030091	Nup210	54563	protein_coding
ENSMUSG00000031004	7010.1	2.19343	0.138716	15.8123	2.55795e-56	6.45222e-55	ENSMUSG00000031004	Mki67	17345	protein_coding
ENSMUSG00000024410	623.652	2.19313	0.298442	7.34862	2.00266e-13	9.96257e-13	ENSMUSG00000024410	3110002H16Rik	76482	protein_coding
ENSMUSG00000026126	463.866	2.19029	0.267629	8.18403	2.74506e-16	1.60006e-15	ENSMUSG00000026126	Ptpn18	19253	protein_coding
ENSMUSG00000007035	57.9855	2.18692	0.329934	6.62837	3.39423e-11	1.45442e-10	ENSMUSG00000007035	Msh5	17687	protein_coding
ENSMUSG00000004319	1194.04	2.18478	0.220246	9.91974	3.41644e-23	2.72716e-22	ENSMUSG00000004319	Clcn3	12725	protein_coding
ENSMUSG00000005107	65.2658	2.18237	0.34658	6.29686	3.03733e-10	1.21469e-09	ENSMUSG00000005107	Slc2a9	117591	protein_coding
ENSMUSG00000034317	1092.65	2.18075	0.132357	16.4763	5.42661e-61	1.60301e-59	ENSMUSG00000034317	Trim59	66949	protein_coding
ENSMUSG00000073555	15.6686	2.1803	0.726751	3.00006	0.0026993	0.00546794	ENSMUSG00000073555	Gm4951	240327	protein_coding
ENSMUSG00000029516	435.699	2.179	0.1556	14.0039	1.47546e-44	2.58761e-43	ENSMUSG00000029516	Cit	12704	protein_coding
ENSMUSG00000019564	555.021	2.1786	0.168039	12.9649	1.93587e-38	2.7517e-37	ENSMUSG00000019564	Arid3a	13496	protein_coding
ENSMUSG00000094248	1046.36	2.17847	0.196106	11.1086	1.13886e-28	1.13988e-27	ENSMUSG00000094248	Hist1h2ao	665433	protein_coding
ENSMUSG00000025728	2810.84	2.17775	0.157742	13.8058	2.35279e-43	3.9598e-42	ENSMUSG00000025728	Pigq	14755	protein_coding
ENSMUSG00000027115	279.199	2.17712	0.230002	9.46566	2.9172e-21	2.14014e-20	ENSMUSG00000027115	Kif18a	228421	protein_coding
ENSMUSG00000039697	370.445	2.1771	0.180988	12.029	2.50274e-33	2.96247e-32	ENSMUSG00000039697	Ncoa7	211329	protein_coding
ENSMUSG00000046079	391.911	2.17575	0.191562	11.3579	6.77215e-30	7.06788e-29	ENSMUSG00000046079	Lrrc8d	231549	protein_coding
ENSMUSG00000037685	583.823	2.17559	0.138442	15.7149	1.1958e-55	2.95307e-54	ENSMUSG00000037685	Atp8a1	11980	protein_coding
ENSMUSG00000064120	456.645	2.17439	0.139887	15.5439	1.7509e-54	4.1598e-53	ENSMUSG00000064120	Mocs1	56738	protein_coding
ENSMUSG00000028331	192.154	2.1743	0.2753	7.89793	2.83577e-15	1.56892e-14	ENSMUSG00000028331	Trmo	74753	protein_coding
ENSMUSG00000027215	1584.68	2.17426	0.111097	19.5708	2.74396e-85	1.40913e-83	ENSMUSG00000027215	Cd82	12521	protein_coding
ENSMUSG00000027326	469.646	2.1698	0.215764	10.0564	8.61303e-24	7.11055e-23	ENSMUSG00000027326	Knl1	76464	protein_coding
ENSMUSG00000031381	240.776	2.16864	0.226471	9.57579	1.01082e-21	7.57946e-21	ENSMUSG00000031381	Piga	18700	protein_coding
ENSMUSG00000029314	185.418	2.16662	0.297881	7.27345	3.50425e-13	1.71807e-12	ENSMUSG00000029314	Gpat3	231510	protein_coding
ENSMUSG00000040270	300.623	2.16511	0.315844	6.85498	7.13218e-12	3.20017e-11	ENSMUSG00000040270	Bach2	12014	protein_coding
ENSMUSG00000047767	243.027	2.16345	0.344989	6.27107	3.58582e-10	1.42437e-09	ENSMUSG00000047767	Atg16l2	73683	protein_coding
ENSMUSG00000034640	514.951	2.16209	0.223254	9.68447	3.51038e-22	2.67934e-21	ENSMUSG00000034640	Tiparp	99929	protein_coding
ENSMUSG00000036908	1352.37	2.16206	0.152723	14.1567	1.69679e-45	3.06986e-44	ENSMUSG00000036908	Unc93b1	54445	protein_coding
ENSMUSG00000026986	74.9672	2.15832	0.276252	7.81287	5.58981e-15	3.04716e-14	ENSMUSG00000026986	Hnmt	140483	protein_coding
ENSMUSG00000028159	381.325	2.15823	0.172162	12.536	4.74173e-36	6.26021e-35	ENSMUSG00000028159	Dapp1	26377	protein_coding
ENSMUSG00000034723	757.419	2.15779	0.21983	9.81569	9.63768e-23	7.53998e-22	ENSMUSG00000034723	Tmx4	52837	protein_coding
ENSMUSG00000022657	15.1707	2.15716	0.648887	3.3244	0.000886089	0.00192396	ENSMUSG00000022657	Cd96	84544	protein_coding
ENSMUSG00000004446	223.115	2.15635	0.221928	9.71646	2.56545e-22	1.96711e-21	ENSMUSG00000004446	Bid	12122	protein_coding
ENSMUSG00000009687	1779.37	2.15621	0.250883	8.59451	8.36222e-18	5.24354e-17	ENSMUSG00000009687	Fxyd5	18301	protein_coding
ENSMUSG00000002257	489.297	2.15606	0.22117	9.74841	1.87374e-22	1.44558e-21	ENSMUSG00000002257	Def6	23853	protein_coding
ENSMUSG00000026580	81.8494	2.1552	0.422583	5.10006	3.39543e-07	1.07363e-06	ENSMUSG00000026580	Selp	20344	protein_coding
ENSMUSG00000030056	893.69	2.15464	0.308194	6.99118	2.72584e-12	1.26139e-11	ENSMUSG00000030056	Isy1	57905	protein_coding
ENSMUSG00000024773	847.813	2.15356	0.335025	6.42806	1.29243e-10	5.31297e-10	ENSMUSG00000024773	Atg2a	329015	protein_coding
ENSMUSG00000046031	19.7856	2.1528	0.561219	3.83593	0.00012509	0.000302501	ENSMUSG00000046031	Fam26f	215900	protein_coding
ENSMUSG00000044934	573.962	2.15052	0.139825	15.3801	2.22545e-53	5.15276e-52	ENSMUSG00000044934	Zfp367	238673	protein_coding
ENSMUSG00000050357	153.764	2.14982	0.381672	5.63263	1.77478e-08	6.19471e-08	ENSMUSG00000050357	Carmil2	234695	protein_coding
ENSMUSG00000040009	55.7448	2.14967	0.633472	3.39347	0.000690124	0.00152105	ENSMUSG00000040009	Gnaz	14687	protein_coding
ENSMUSG00000031093	626.993	2.14919	0.158869	13.528	1.06868e-41	1.71366e-40	ENSMUSG00000031093	Dock11	75974	protein_coding
ENSMUSG00000020235	1652.62	2.14826	0.196077	10.9562	6.20667e-28	6.05786e-27	ENSMUSG00000020235	Fzr1	56371	protein_coding
ENSMUSG00000042029	919.611	2.1482	0.215693	9.95954	2.29125e-23	1.84814e-22	ENSMUSG00000042029	Ncapg2	76044	protein_coding
ENSMUSG00000074886	1392.53	2.1454	0.119187	18.0002	1.94016e-72	7.45827e-71	ENSMUSG00000074886	Grk6	26385	protein_coding
ENSMUSG00000001444	25.8799	2.14466	0.546532	3.92412	8.70477e-05	0.000215048	ENSMUSG00000001444	Tbx21	57765	protein_coding
ENSMUSG00000090673	68.318	2.14354	0.298787	7.17414	7.27647e-13	3.49647e-12	ENSMUSG00000090673	Gm340		protein_coding
ENSMUSG00000101972	10.5877	2.14245	0.709532	3.01953	0.00253165	0.00515546	ENSMUSG00000101972	Hist1h3i	319153	protein_coding
ENSMUSG00000062526	547.733	2.14244	0.187276	11.44	2.63982e-30	2.79441e-29	ENSMUSG00000062526	Mppe1	225651	protein_coding
ENSMUSG00000044966	27.5474	2.14083	0.453106	4.72478	2.30363e-06	6.74913e-06	ENSMUSG00000044966	Fbxo48	319701	protein_coding
ENSMUSG00000057143	366.522	2.13977	0.213169	10.0379	1.03865e-23	8.53948e-23	ENSMUSG00000057143	Trim12c	319236	protein_coding
ENSMUSG00000021213	54.6931	2.13827	0.322212	6.63621	3.21851e-11	1.3812e-10	ENSMUSG00000021213	Akr1c13	27384	protein_coding
ENSMUSG00000047842	37.3845	2.13754	0.704343	3.03479	0.002407	0.00491362	ENSMUSG00000047842	Diras2	68203	protein_coding
ENSMUSG00000023919	258.891	2.13384	0.202231	10.5515	5.00073e-26	4.52983e-25	ENSMUSG00000023919	Cenpq	83815	protein_coding
ENSMUSG00000015342	261.946	2.13354	0.267734	7.96886	1.60147e-15	8.98184e-15	ENSMUSG00000015342	Xk	22439	protein_coding
ENSMUSG00000027699	497.925	2.1323	0.206139	10.344	4.45448e-25	3.89072e-24	ENSMUSG00000027699	Ect2	13605	protein_coding
ENSMUSG00000030055	1573.5	2.12885	0.159893	13.3142	1.91383e-40	2.93718e-39	ENSMUSG00000030055	Rab43	69834	protein_coding
ENSMUSG00000021591	915.093	2.12845	0.134627	15.81	2.65427e-56	6.68675e-55	ENSMUSG00000021591	Glrx	93692	protein_coding
ENSMUSG00000023132	27.5725	2.12829	0.632379	3.36552	0.000763984	0.00167243	ENSMUSG00000023132	Gzma	14938	protein_coding
ENSMUSG00000075704	644.178	2.12712	0.19691	10.8025	3.34993e-27	3.18275e-26	ENSMUSG00000075704	Txnrd2	26462	protein_coding
ENSMUSG00000024339	550.341	2.12682	0.154069	13.8043	2.40083e-43	4.03727e-42	ENSMUSG00000024339	Tap2	21355	protein_coding
ENSMUSG00000035365	150.166	2.12472	0.293406	7.24157	4.43536e-13	2.15977e-12	ENSMUSG00000035365	Parpbp	75317	protein_coding
ENSMUSG00000036002	1005.09	2.12414	0.274383	7.74152	9.82387e-15	5.27911e-14	ENSMUSG00000036002	Fam214b	230088	protein_coding
ENSMUSG00000049493	48.486	2.12279	0.574741	3.69347	0.000221214	0.000519398	ENSMUSG00000049493	Pls1	102502	protein_coding
ENSMUSG00000035248	1792.45	2.12081	0.152944	13.8666	1.00984e-43	1.71981e-42	ENSMUSG00000035248	Zcchc6	214290	protein_coding
ENSMUSG00000037509	53.0295	2.11867	0.3166	6.69197	2.20192e-11	9.56616e-11	ENSMUSG00000037509	Arhgef4	226970	protein_coding
ENSMUSG00000020396	31.76	2.11766	0.483697	4.37806	1.19739e-05	3.24949e-05	ENSMUSG00000020396	Nefh	380684	protein_coding
ENSMUSG00000064354	783.442	2.11601	0.348318	6.07495	1.24027e-09	4.73234e-09	ENSMUSG00000064354	mt-Co2	17709	protein_coding
ENSMUSG00000021068	1141.99	2.11464	0.170908	12.373	3.66076e-35	4.65804e-34	ENSMUSG00000021068	Nin	18080	protein_coding
ENSMUSG00000022636	156.664	2.1141	0.230985	9.15254	5.56087e-20	3.85507e-19	ENSMUSG00000022636	Alcam	11658	protein_coding
ENSMUSG00000044770	51.0201	2.11341	0.429724	4.91807	8.74025e-07	2.66519e-06	ENSMUSG00000044770	Scml4	268297	protein_coding
ENSMUSG00000028382	2734.89	2.1131	0.136567	15.473	5.2795e-54	1.24251e-52	ENSMUSG00000028382	Ptbp3	230257	protein_coding
ENSMUSG00000027962	1001.17	2.11205	0.145136	14.5522	5.6541e-48	1.10263e-46	ENSMUSG00000027962	Vcam1	22329	protein_coding
ENSMUSG00000025059	174.505	2.11195	0.203654	10.3703	3.38445e-25	2.96776e-24	ENSMUSG00000025059	Gk	14933	protein_coding
ENSMUSG00000034041	658.146	2.10993	0.158432	13.3176	1.82819e-40	2.8079e-39	ENSMUSG00000034041	Lyl1	17095	protein_coding
ENSMUSG00000001964	914.226	2.10988	0.26777	7.87944	3.28847e-15	1.81437e-14	ENSMUSG00000001964	Emd	13726	protein_coding
ENSMUSG00000046207	153.185	2.10914	0.260564	8.09451	5.74938e-16	3.29939e-15	ENSMUSG00000046207	Pik3r6	104709	protein_coding
ENSMUSG00000021871	1423.62	2.10584	0.14894	14.1388	2.19013e-45	3.94816e-44	ENSMUSG00000021871	Pnp		protein_coding
ENSMUSG00000037628	226.119	2.10578	0.257532	8.17676	2.91583e-16	1.69664e-15	ENSMUSG00000037628	Cdkn3	72391	protein_coding
ENSMUSG00000040195	293.733	2.10489	0.158724	13.2614	3.87832e-40	5.8934e-39	ENSMUSG00000040195	Nemp1	210035	protein_coding
ENSMUSG00000014543	51.6601	2.10478	0.368669	5.70913	1.13555e-08	4.03098e-08	ENSMUSG00000014543	Klra17	170733	protein_coding
ENSMUSG00000097327	28.7582	2.10447	0.473217	4.44715	8.70151e-06	2.39749e-05	ENSMUSG00000097327	E030030I06Rik	319887	protein_coding
ENSMUSG00000039997	265.583	2.10431	0.237283	8.86839	7.42142e-19	4.88614e-18	ENSMUSG00000039997	Ifi203	15950	protein_coding
ENSMUSG00000021203	290.947	2.10078	0.265432	7.91454	2.48163e-15	1.37793e-14	ENSMUSG00000021203	Otub2	68149	protein_coding
ENSMUSG00000020806	407.216	2.10062	0.252089	8.33284	7.8924e-17	4.72977e-16	ENSMUSG00000020806	Rhbdf2	217344	protein_coding
ENSMUSG00000019992	141.543	2.1002	0.288769	7.27293	3.51762e-13	1.7242e-12	ENSMUSG00000019992	Mtfr2	71804	protein_coding
ENSMUSG00000024052	922.948	2.09762	0.303739	6.90598	4.98591e-12	2.26332e-11	ENSMUSG00000024052	Lpin2	64898	protein_coding
ENSMUSG00000050022	102.949	2.09708	0.461287	4.54615	5.46365e-06	1.53969e-05	ENSMUSG00000050022	Amz1	231842	protein_coding
ENSMUSG00000031825	521.931	2.09571	0.209393	10.0085	1.39851e-23	1.14371e-22	ENSMUSG00000031825	Crispld2	78892	protein_coding
ENSMUSG00000038527	96.2083	2.0945	0.389939	5.37134	7.8154e-08	2.59882e-07	ENSMUSG00000038527	C1rl	232371	protein_coding
ENSMUSG00000022034	420.202	2.09133	0.164852	12.6861	7.06112e-37	9.52965e-36	ENSMUSG00000022034	Esco2	71988	protein_coding
ENSMUSG00000002190	34.2645	2.08902	0.438814	4.76059	1.93024e-06	5.696e-06	ENSMUSG00000002190	Clgn	12745	protein_coding
ENSMUSG00000024986	200.331	2.08884	0.20555	10.1622	2.92467e-24	2.47049e-23	ENSMUSG00000024986	Hhex	15242	protein_coding
ENSMUSG00000030528	398.724	2.08576	0.213726	9.75905	1.68728e-22	1.30474e-21	ENSMUSG00000030528	Blm	12144	protein_coding
ENSMUSG00000021091	45.4131	2.0843	0.347686	5.99477	2.03779e-09	7.65913e-09	ENSMUSG00000021091	Serpina3n	20716	protein_coding
ENSMUSG00000038608	565.865	2.08366	0.175477	11.8743	1.61033e-32	1.86211e-31	ENSMUSG00000038608	Dock10	210293	protein_coding
ENSMUSG00000022105	868.253	2.08365	0.196356	10.6116	2.63321e-26	2.40702e-25	ENSMUSG00000022105	Rb1	19645	protein_coding
ENSMUSG00000028864	50.9593	2.08341	0.511924	4.06975	4.70631e-05	0.00011983	ENSMUSG00000028864	Hgf	15234	protein_coding
ENSMUSG00000024953	3621.33	2.08314	0.143931	14.4732	1.78835e-47	3.43403e-46	ENSMUSG00000024953	Prdx5	54683	protein_coding
ENSMUSG00000038473	41.6471	2.08301	0.378421	5.50447	3.70276e-08	1.264e-07	ENSMUSG00000038473	Nos1ap	70729	protein_coding
ENSMUSG00000041920	719.66	2.08241	0.260627	7.99001	1.34929e-15	7.60799e-15	ENSMUSG00000041920	Slc16a6	104681	protein_coding
ENSMUSG00000038252	2227.35	2.08138	0.182296	11.4176	3.41681e-30	3.59978e-29	ENSMUSG00000038252	Ncapd2	68298	protein_coding
ENSMUSG00000055639	203.186	2.07915	0.273783	7.59418	3.09746e-14	1.60965e-13	ENSMUSG00000055639	Dach1	13134	protein_coding
ENSMUSG00000040297	967.503	2.07691	0.31151	6.66725	2.60649e-11	1.12627e-10	ENSMUSG00000040297	Suco	226551	protein_coding
ENSMUSG00000001786	602.235	2.07483	0.140111	14.8085	1.2917e-49	2.66703e-48	ENSMUSG00000001786	Fbxo7	69754	protein_coding
ENSMUSG00000028228	732.507	2.07364	0.22042	9.40767	5.07252e-21	3.67556e-20	ENSMUSG00000028228	Cpne3	70568	protein_coding
ENSMUSG00000029075	18.9886	2.07306	0.715673	2.89666	0.00377164	0.00747534	ENSMUSG00000029075	Tnfrsf4	22163	protein_coding
ENSMUSG00000039753	1258.38	2.07244	0.330404	6.27244	3.55425e-10	1.41239e-09	ENSMUSG00000039753	Fbxl5	242960	protein_coding
ENSMUSG00000057219	167.526	2.07162	0.208794	9.92183	3.34549e-23	2.67265e-22	ENSMUSG00000057219	Armc7	276905	protein_coding
ENSMUSG00000029722	461.702	2.07142	0.199197	10.3989	2.50882e-25	2.21253e-24	ENSMUSG00000029722	Agfg2	231801	protein_coding
ENSMUSG00000003849	108.007	2.07088	0.266955	7.75739	8.66942e-15	4.67127e-14	ENSMUSG00000003849	Nqo1	18104	protein_coding
ENSMUSG00000029490	44.5115	2.07029	0.378245	5.47341	4.41463e-08	1.49731e-07	ENSMUSG00000029490	Mfsd7a	243197	protein_coding
ENSMUSG00000062248	956.668	2.06726	0.194468	10.6303	2.1531e-26	1.97356e-25	ENSMUSG00000062248	Cks2	66197	protein_coding
ENSMUSG00000045973	2752.6	2.06437	0.272918	7.56405	3.90695e-14	2.02088e-13	ENSMUSG00000045973	Slc25a51	230125	protein_coding
ENSMUSG00000041679	56.3802	2.06316	0.34478	5.984	2.17729e-09	8.15842e-09	ENSMUSG00000041679	Lrrc29	234684	protein_coding
ENSMUSG00000096472	878.329	2.06287	0.159333	12.9468	2.44797e-38	3.46487e-37	ENSMUSG00000096472	Cdkn2d	12581	protein_coding
ENSMUSG00000028684	2361.46	2.06123	0.188804	10.9173	9.5291e-28	9.22866e-27	ENSMUSG00000028684	Urod	22275	protein_coding
ENSMUSG00000028212	634.666	2.0599	0.138567	14.8657	5.5057e-50	1.14624e-48	ENSMUSG00000028212	Ccne2	12448	protein_coding
ENSMUSG00000002458	523.784	2.05925	0.15485	13.2983	2.36726e-40	3.62751e-39	ENSMUSG00000002458	Rgs19	56470	protein_coding
ENSMUSG00000028718	271.037	2.05649	0.247359	8.31377	9.27099e-17	5.52946e-16	ENSMUSG00000028718	Stil	20460	protein_coding
ENSMUSG00000020034	1466.74	2.05583	0.263994	7.78741	6.83942e-15	3.70617e-14	ENSMUSG00000020034	Tcp11l2	216198	protein_coding
ENSMUSG00000023505	1106.95	2.05431	0.155529	13.2086	7.82911e-40	1.17896e-38	ENSMUSG00000023505	Cdca3	14793	protein_coding
ENSMUSG00000036411	39.355	2.05347	0.354328	5.79541	6.81554e-09	2.45816e-08	ENSMUSG00000036411	9530077C05Rik	68283	protein_coding
ENSMUSG00000018541	560.412	2.05322	0.299218	6.86194	6.79309e-12	3.05735e-11	ENSMUSG00000018541	Cwc25	67480	protein_coding
ENSMUSG00000094338	9.8572	2.05148	0.685133	2.99428	0.00275094	0.00556467	ENSMUSG00000094338	Hist1h2bl	319185	protein_coding
ENSMUSG00000041736	1390.36	2.05118	0.133455	15.3698	2.61106e-53	6.01776e-52	ENSMUSG00000041736	Tspo	12257	protein_coding
ENSMUSG00000074093	288.961	2.05092	0.231844	8.8461	9.06271e-19	5.9394e-18	ENSMUSG00000074093	Svip	75744	protein_coding
ENSMUSG00000029177	1374.67	2.05012	0.169014	12.1299	7.33499e-34	8.88718e-33	ENSMUSG00000029177	Cenpa	12615	protein_coding
ENSMUSG00000053310	185.411	2.04598	0.221272	9.24642	2.32145e-20	1.63654e-19	ENSMUSG00000053310	Nrgn	64011	protein_coding
ENSMUSG00000032218	1259	2.04572	0.167699	12.1988	3.15382e-34	3.87989e-33	ENSMUSG00000032218	Ccnb2	12442	protein_coding
ENSMUSG00000035773	17.7587	2.04556	0.51758	3.95215	7.74515e-05	0.0001926	ENSMUSG00000035773	Kiss1r	114229	protein_coding
ENSMUSG00000015880	728.857	2.04458	0.179092	11.4163	3.46562e-30	3.64545e-29	ENSMUSG00000015880	Ncapg	54392	protein_coding
ENSMUSG00000036461	728.92	2.04236	0.140558	14.5304	7.7799e-48	1.50547e-46	ENSMUSG00000036461	Elf1	13709	protein_coding
ENSMUSG00000049562	106.07	2.04217	0.284752	7.17174	7.40527e-13	3.55581e-12	ENSMUSG00000049562	Ap5b1	381201	protein_coding
ENSMUSG00000029136	89.1655	2.03794	0.265143	7.68619	1.51577e-14	8.03544e-14	ENSMUSG00000029136	Rbks	71336	protein_coding
ENSMUSG00000021061	3922.37	2.03668	0.171168	11.8988	1.20117e-32	1.39705e-31	ENSMUSG00000021061	Sptb	20741	protein_coding
ENSMUSG00000028175	369.96	2.03524	0.161964	12.566	3.24732e-36	4.31282e-35	ENSMUSG00000028175	Depdc1a	76131	protein_coding
ENSMUSG00000039841	279.068	2.03452	0.162795	12.4974	7.7116e-36	1.00683e-34	ENSMUSG00000039841	Zfp800	627049	protein_coding
ENSMUSG00000020649	3083.32	2.03444	0.16165	12.5855	2.5374e-36	3.37893e-35	ENSMUSG00000020649	Rrm2	20135	protein_coding
ENSMUSG00000021714	202.223	2.03406	0.189065	10.7585	5.40319e-27	5.09967e-26	ENSMUSG00000021714	Cenpk	60411	protein_coding
ENSMUSG00000029063	1500.48	2.03268	0.114706	17.7208	2.89997e-70	1.07557e-68	ENSMUSG00000029063	Nadk	192185	protein_coding
ENSMUSG00000032221	505.651	2.03262	0.209051	9.72307	2.40412e-22	1.84836e-21	ENSMUSG00000032221	Mns1	17427	protein_coding
ENSMUSG00000025408	388.299	2.02964	0.31273	6.49008	8.57931e-11	3.56412e-10	ENSMUSG00000025408	Ddit3	13198	protein_coding
ENSMUSG00000022667	54.828	2.02945	0.377288	5.37905	7.48796e-08	2.49491e-07	ENSMUSG00000022667	Cd200r1	57781	protein_coding
ENSMUSG00000003526	101.452	2.02699	0.242747	8.35023	6.81323e-17	4.10145e-16	ENSMUSG00000003526	Prodh	19125	protein_coding
ENSMUSG00000031557	1024.48	2.02635	0.206031	9.83519	7.94189e-23	6.23277e-22	ENSMUSG00000031557	Plekha2	83436	protein_coding
ENSMUSG00000002055	712.291	2.02588	0.168177	12.0461	2.03328e-33	2.41821e-32	ENSMUSG00000002055	Spag5	54141	protein_coding
ENSMUSG00000027496	561.037	2.02444	0.19874	10.1864	2.28062e-24	1.93053e-23	ENSMUSG00000027496	Aurka	20878	protein_coding
ENSMUSG00000025283	2042.99	2.02406	0.312309	6.48095	9.11451e-11	3.77876e-10	ENSMUSG00000025283	Sat1	20229	protein_coding
ENSMUSG00000025757	214.008	2.02184	0.249141	8.11523	4.84861e-16	2.79608e-15	ENSMUSG00000025757	Hspa4l	18415	protein_coding
ENSMUSG00000026708	300.942	2.0218	0.170721	11.8427	2.3472e-32	2.70482e-31	ENSMUSG00000026708	Cenpl	70454	protein_coding
ENSMUSG00000018736	1815.15	2.02065	0.241524	8.36624	5.94859e-17	3.595e-16	ENSMUSG00000018736	Ndel1	83431	protein_coding
ENSMUSG00000037788	1139	2.02038	0.202665	9.96906	2.08195e-23	1.68542e-22	ENSMUSG00000037788	Vopp1	232023	protein_coding
ENSMUSG00000010095	1800.1	2.01977	0.254467	7.93725	2.06714e-15	1.15098e-14	ENSMUSG00000010095	Slc3a2	17254	protein_coding
ENSMUSG00000034422	262.362	2.0182	0.165897	12.1653	4.75441e-34	5.80264e-33	ENSMUSG00000034422	Parp14	547253	protein_coding
ENSMUSG00000050721	952.662	2.01733	0.137032	14.7216	4.68578e-49	9.47124e-48	ENSMUSG00000050721	Plekho2	102595	protein_coding
ENSMUSG00000054619	393.538	2.01649	0.193941	10.3975	2.54653e-25	2.2448e-24	ENSMUSG00000054619	Mettl7a1	70152	protein_coding
ENSMUSG00000063268	258.469	2.01529	0.288909	6.97553	3.04714e-12	1.40521e-11	ENSMUSG00000063268	Parp10	671535	protein_coding
ENSMUSG00000022960	295.958	2.01518	0.170254	11.8363	2.53357e-32	2.91455e-31	ENSMUSG00000022960	Donson	60364	protein_coding
ENSMUSG00000032519	845.016	2.01418	0.142628	14.122	2.78151e-45	4.98284e-44	ENSMUSG00000032519	Slc25a38	208638	protein_coding
ENSMUSG00000027381	559.316	2.01324	0.344005	5.85236	4.84647e-09	1.76804e-08	ENSMUSG00000027381	Bcl2l11	12125	protein_coding
ENSMUSG00000005410	1616.08	2.01259	0.237044	8.49038	2.05963e-17	1.27041e-16	ENSMUSG00000005410	Mcm5	17218	protein_coding
ENSMUSG00000051650	34.0409	2.01234	0.38632	5.20901	1.8985e-07	6.12093e-07	ENSMUSG00000051650	B3gnt2	53625	protein_coding
ENSMUSG00000029417	32.862	2.01163	0.437097	4.60225	4.17957e-06	1.19107e-05	ENSMUSG00000029417	Cxcl9	17329	protein_coding
ENSMUSG00000000028	360.128	2.00859	0.217646	9.22871	2.73907e-20	1.92349e-19	ENSMUSG00000000028	Cdc45	12544	protein_coding
ENSMUSG00000037553	694.494	2.00849	0.174478	11.5114	1.15563e-30	1.24302e-29	ENSMUSG00000037553	Zdhhc18	503610	protein_coding
ENSMUSG00000047153	410.126	2.00615	0.263546	7.61215	2.69583e-14	1.40531e-13	ENSMUSG00000047153	Khnyn	219094	protein_coding
ENSMUSG00000043510	256.421	2.00577	0.282901	7.09001	1.341e-12	6.35082e-12	ENSMUSG00000043510	Hscb	100900	protein_coding
ENSMUSG00000026069	203.452	2.00323	0.2425	8.26074	1.44769e-16	8.56048e-16	ENSMUSG00000026069	Il1rl1	17082	protein_coding
ENSMUSG00000040128	1540.3	2.00261	0.245017	8.17335	2.99939e-16	1.74424e-15	ENSMUSG00000040128	Pnrc1	108767	protein_coding
ENSMUSG00000027660	1282.42	2.00238	0.346924	5.77182	7.84215e-09	2.81676e-08	ENSMUSG00000027660	Skil	20482	protein_coding
ENSMUSG00000038807	445.768	2.00168	0.220406	9.08176	1.06831e-19	7.31488e-19	ENSMUSG00000038807	Rap1gap2	380711	protein_coding
ENSMUSG00000074340	30.0971	1.99895	0.455633	4.38719	1.14823e-05	3.12201e-05	ENSMUSG00000074340	Ovgp1	12659	protein_coding
ENSMUSG00000046404	370.18	1.99803	0.201724	9.90475	3.96976e-23	3.16003e-22	ENSMUSG00000046404	Yod1	226418	protein_coding
ENSMUSG00000022378	1839.49	1.99746	0.109674	18.2127	4.08945e-74	1.62507e-72	ENSMUSG00000022378	Fam49b	223601	protein_coding
ENSMUSG00000032434	1223.54	1.99678	0.12441	16.05	5.71836e-58	1.53316e-56	ENSMUSG00000032434	Cmtm6	67213	protein_coding
ENSMUSG00000027322	80.3768	1.99548	0.471592	4.23138	2.32264e-05	6.12399e-05	ENSMUSG00000027322	Siglec1	20612	protein_coding
ENSMUSG00000039396	448.185	1.99547	0.161268	12.3736	3.63104e-35	4.62317e-34	ENSMUSG00000039396	Neil3	234258	protein_coding
ENSMUSG00000021281	1748.69	1.99405	0.157053	12.6966	6.17228e-37	8.34132e-36	ENSMUSG00000021281	Tnfaip2	21928	protein_coding
ENSMUSG00000090272	247.774	1.99373	0.251752	7.91939	2.38676e-15	1.32636e-14	ENSMUSG00000090272	Mndal	100040462	protein_coding
ENSMUSG00000028587	198.194	1.99262	0.200869	9.91999	3.40793e-23	2.72145e-22	ENSMUSG00000028587	Orc1	18392	protein_coding
ENSMUSG00000017718	103.184	1.99168	0.255362	7.79943	6.21861e-15	3.37707e-14	ENSMUSG00000017718	Afmid	71562	protein_coding
ENSMUSG00000046688	607.081	1.98923	0.227127	8.75824	1.98316e-18	1.27877e-17	ENSMUSG00000046688	Tifa	211550	protein_coding
ENSMUSG00000026457	4882.75	1.98849	0.262707	7.56925	3.75382e-14	1.94468e-13	ENSMUSG00000026457	Adipor1	72674	protein_coding
ENSMUSG00000072980	175.937	1.98617	0.192363	10.3251	5.42577e-25	4.72056e-24	ENSMUSG00000072980	Oip5	70645	protein_coding
ENSMUSG00000041237	270.401	1.9847	0.392999	5.05015	4.41454e-07	1.38342e-06	ENSMUSG00000041237	Pklr	18770	protein_coding
ENSMUSG00000073678	172.724	1.98456	0.295705	6.71128	1.9293e-11	8.41646e-11	ENSMUSG00000073678	Pgap1	241062	protein_coding
ENSMUSG00000025648	450.423	1.98375	0.151685	13.0781	4.39127e-39	6.41491e-38	ENSMUSG00000025648	Pfkfb4	270198	protein_coding
ENSMUSG00000054509	279.321	1.98346	0.241161	8.22461	1.95829e-16	1.14814e-15	ENSMUSG00000054509	Parp4	328417	protein_coding
ENSMUSG00000023873	17.804	1.98197	0.542214	3.65532	0.000256858	0.000597278	ENSMUSG00000023873	1700010I14Rik	66931	protein_coding
ENSMUSG00000025572	918.932	1.9819	0.188293	10.5256	6.58323e-26	5.92313e-25	ENSMUSG00000025572	Tmc6	217353	protein_coding
ENSMUSG00000019790	481.049	1.98122	0.189214	10.4707	1.17709e-25	1.05057e-24	ENSMUSG00000019790	Stxbp5	78808	protein_coding
ENSMUSG00000035024	650.989	1.97874	0.231833	8.53519	1.39919e-17	8.70281e-17	ENSMUSG00000035024	Ncapd3	78658	protein_coding
ENSMUSG00000050549	492.295	1.9778	0.134017	14.7578	2.74017e-49	5.59431e-48	ENSMUSG00000050549	Fam241a	70617	protein_coding
ENSMUSG00000034206	187.267	1.97537	0.198774	9.9378	2.8505e-23	2.28451e-22	ENSMUSG00000034206	Polq	77782	protein_coding
ENSMUSG00000017861	641.572	1.97443	0.200074	9.86852	5.70022e-23	4.50351e-22	ENSMUSG00000017861	Mybl2	17865	protein_coding
ENSMUSG00000036223	197.658	1.97383	0.196012	10.0699	7.50208e-24	6.21388e-23	ENSMUSG00000036223	Ska1	66468	protein_coding
ENSMUSG00000036833	556.91	1.97354	0.19394	10.176	2.53684e-24	2.1456e-23	ENSMUSG00000036833	Pnpla7	241274	protein_coding
ENSMUSG00000002699	651.864	1.97295	0.208536	9.46099	3.05045e-21	2.2338e-20	ENSMUSG00000002699	Lcp2	16822	protein_coding
ENSMUSG00000031428	17.5873	1.97288	0.535918	3.6813	0.000232046	0.000543177	ENSMUSG00000031428	Zcchc18	66995	protein_coding
ENSMUSG00000031629	133.181	1.97279	0.280069	7.04395	1.86872e-12	8.75683e-12	ENSMUSG00000031629	Cenpu	71876	protein_coding
ENSMUSG00000029553	97.2905	1.97238	0.311891	6.32393	2.54987e-10	1.0263e-09	ENSMUSG00000029553	Tfec	21426	protein_coding
ENSMUSG00000071714	169.882	1.97229	0.232286	8.49079	2.05232e-17	1.26629e-16	ENSMUSG00000071714	Csf2rb2	12984	protein_coding
ENSMUSG00000003031	1530.7	1.97175	0.290452	6.78857	1.13253e-11	5.01157e-11	ENSMUSG00000003031	Cdkn1b	12576	protein_coding
ENSMUSG00000079737	29.8002	1.9701	0.623768	3.15839	0.00158642	0.00333224	ENSMUSG00000079737	3110001I22Rik	67118	protein_coding
ENSMUSG00000033114	53.4276	1.96951	0.335611	5.86843	4.39954e-09	1.60939e-08	ENSMUSG00000033114	Slc35d2	70484	protein_coding
ENSMUSG00000068417	187.808	1.9693	0.249427	7.89531	2.89592e-15	1.60175e-14	ENSMUSG00000068417	Pnp2	667034	protein_coding
ENSMUSG00000039853	44.7007	1.9688	0.361776	5.44203	5.26761e-08	1.77669e-07	ENSMUSG00000039853	Trim14	74735	protein_coding
ENSMUSG00000019773	613.37	1.96805	0.145549	13.5215	1.16763e-41	1.87082e-40	ENSMUSG00000019773	Fbxo5	67141	protein_coding
ENSMUSG00000044447	372.564	1.96763	0.14651	13.43	4.03571e-41	6.36936e-40	ENSMUSG00000044447	Dock5	68813	protein_coding
ENSMUSG00000051335	280.357	1.96748	0.25347	7.76215	8.35005e-15	4.5004e-14	ENSMUSG00000051335	Gfod1	328232	protein_coding
ENSMUSG00000031627	556.388	1.96668	0.144336	13.6257	2.81724e-42	4.58729e-41	ENSMUSG00000031627	Irf2	16363	protein_coding
ENSMUSG00000021754	843.261	1.96469	0.222834	8.81684	1.17736e-18	7.66088e-18	ENSMUSG00000021754	Map3k1	26401	protein_coding
ENSMUSG00000029217	219.889	1.96416	0.237903	8.25617	1.50424e-16	8.8844e-16	ENSMUSG00000029217	Tec	21682	protein_coding
ENSMUSG00000054342	727.067	1.96348	0.157816	12.4415	1.55485e-35	2.00132e-34	ENSMUSG00000054342	Kcnn4	16534	protein_coding
ENSMUSG00000030956	1166.03	1.96293	0.126939	15.4635	6.11492e-54	1.43575e-52	ENSMUSG00000030956	Fam53b	77938	protein_coding
ENSMUSG00000026605	932.563	1.9613	0.194671	10.075	7.12825e-24	5.91893e-23	ENSMUSG00000026605	Cenpf	108000	protein_coding
ENSMUSG00000023940	282.588	1.95941	0.235096	8.33449	7.78302e-17	4.66562e-16	ENSMUSG00000023940	Sgo1	72415	protein_coding
ENSMUSG00000042507	778.853	1.95722	0.253965	7.70668	1.29137e-14	6.88777e-14	ENSMUSG00000042507	Elmsan1	238317	protein_coding
ENSMUSG00000046591	215.319	1.95524	0.237475	8.23346	1.81879e-16	1.06917e-15	ENSMUSG00000046591	Ticrr	77011	protein_coding
ENSMUSG00000024013	160.057	1.95452	0.219629	8.8992	5.62528e-19	3.72194e-18	ENSMUSG00000024013	Fgd2	26382	protein_coding
ENSMUSG00000028656	3809.63	1.95348	0.130128	15.012	6.12917e-51	1.30452e-49	ENSMUSG00000028656	Cap1	12331	protein_coding
ENSMUSG00000058216	50.9426	1.95268	0.337797	5.78063	7.4421e-09	2.67739e-08	ENSMUSG00000058216	Gstp3	225884	protein_coding
ENSMUSG00000091144	22.4083	1.95199	0.538646	3.62388	0.000290213	0.000669862	ENSMUSG00000091144	Phf11c	628705	protein_coding
ENSMUSG00000022864	201.254	1.95026	0.306919	6.3543	2.09377e-10	8.4698e-10	ENSMUSG00000022864	D16Ertd472e	67102	protein_coding
ENSMUSG00000020330	546.178	1.94855	0.202079	9.64248	5.28936e-22	4.00058e-21	ENSMUSG00000020330	Hmmr	15366	protein_coding
ENSMUSG00000020669	114.232	1.94642	0.2971	6.5514	5.70007e-11	2.39884e-10	ENSMUSG00000020669	Sh3yl1	24057	protein_coding
ENSMUSG00000031583	399.643	1.94562	0.256561	7.58348	3.36418e-14	1.74464e-13	ENSMUSG00000031583	Wrn	22427	protein_coding
ENSMUSG00000038831	114.957	1.94487	0.340815	5.70654	1.15298e-08	4.08996e-08	ENSMUSG00000038831	Ralgps1	241308	protein_coding
ENSMUSG00000036172	32.1343	1.94426	0.466888	4.16431	3.12302e-05	8.11362e-05	ENSMUSG00000036172	Cd200r3	74603	protein_coding
ENSMUSG00000025225	771.13	1.94332	0.354419	5.48312	4.17901e-08	1.42076e-07	ENSMUSG00000025225	Nfkb2	18034	protein_coding
ENSMUSG00000027907	3961.19	1.94293	0.184559	10.5274	6.4598e-26	5.81992e-25	ENSMUSG00000027907	S100a11	20195	protein_coding
ENSMUSG00000029465	2888.67	1.94248	0.172424	11.2657	1.93834e-29	1.98674e-28	ENSMUSG00000029465	Arpc3	56378	protein_coding
ENSMUSG00000032254	695.367	1.94194	0.203862	9.52575	1.63847e-21	1.21673e-20	ENSMUSG00000032254	Kif23	71819	protein_coding
ENSMUSG00000012519	88.9265	1.94192	0.420279	4.62055	3.82733e-06	1.09458e-05	ENSMUSG00000012519	Mlkl	74568	protein_coding
ENSMUSG00000028713	43.9542	1.94174	0.449558	4.31921	1.56586e-05	4.19546e-05	ENSMUSG00000028713	Cyp4b1	13120	protein_coding
ENSMUSG00000040687	424.7	1.94117	0.206307	9.40911	5.00359e-21	3.62692e-20	ENSMUSG00000040687	Madd	228355	protein_coding
ENSMUSG00000040010	1078.58	1.94097	0.165068	11.7586	6.38067e-32	7.22397e-31	ENSMUSG00000040010	Slc7a5	20539	protein_coding
ENSMUSG00000044250	101.063	1.94096	0.333209	5.82506	5.70914e-09	2.06955e-08	ENSMUSG00000044250	Pced1b	239647	protein_coding
ENSMUSG00000030276	47.2338	1.94092	0.427057	4.54488	5.49668e-06	1.54835e-05	ENSMUSG00000030276	Ttll3	101100	protein_coding
ENSMUSG00000063410	1162.85	1.93881	0.137463	14.1042	3.57865e-45	6.37096e-44	ENSMUSG00000063410	Stk24	223255	protein_coding
ENSMUSG00000024778	111.674	1.93866	0.257721	7.52231	5.38158e-14	2.76082e-13	ENSMUSG00000024778	Fas	14102	protein_coding
ENSMUSG00000064345	47512	1.9385	0.257887	7.51685	5.61097e-14	2.87587e-13	ENSMUSG00000064345	mt-Nd2	17717	protein_coding
ENSMUSG00000051517	243.007	1.93585	0.193658	9.99625	1.58281e-23	1.28864e-22	ENSMUSG00000051517	Arhgef39	230098	protein_coding
ENSMUSG00000044792	2944.38	1.93442	0.286886	6.7428	1.55363e-11	6.8252e-11	ENSMUSG00000044792	Isca1	69046	protein_coding
ENSMUSG00000038095	1503.86	1.9326	0.242968	7.95414	1.80384e-15	1.00689e-14	ENSMUSG00000038095	Sbno1	243272	protein_coding
ENSMUSG00000030536	3651.02	1.93171	0.116974	16.514	2.90703e-61	8.65111e-60	ENSMUSG00000030536	Iqgap1	29875	protein_coding
ENSMUSG00000031950	1716.68	1.93108	0.286907	6.73069	1.6886e-11	7.39056e-11	ENSMUSG00000031950	Gabarapl2	93739	protein_coding
ENSMUSG00000079685	27.1436	1.93029	0.448553	4.30338	1.68212e-05	4.49133e-05	ENSMUSG00000079685	Ulbp1	77777	protein_coding
ENSMUSG00000026341	5829.99	1.92855	0.120497	16.0049	1.18021e-57	3.09795e-56	ENSMUSG00000026341	Actr3	74117	protein_coding
ENSMUSG00000035021	1092.67	1.92823	0.226087	8.5287	1.48002e-17	9.19696e-17	ENSMUSG00000035021	Baz1a	217578	protein_coding
ENSMUSG00000056025	60.0322	1.92787	0.458497	4.20476	2.61355e-05	6.85133e-05	ENSMUSG00000056025	Clca3a1	12722	protein_coding
ENSMUSG00000024725	1766.24	1.92694	0.176827	10.8974	1.18651e-27	1.14192e-26	ENSMUSG00000024725	Ostf1	20409	protein_coding
ENSMUSG00000037400	1101.11	1.92631	0.129803	14.8403	8.04207e-50	1.66563e-48	ENSMUSG00000037400	Atp11b	76295	protein_coding
ENSMUSG00000024667	135.965	1.92564	0.282991	6.80459	1.01335e-11	4.50109e-11	ENSMUSG00000024667	Tmem216	68642	protein_coding
ENSMUSG00000024910	58.7614	1.92562	0.352182	5.46768	4.55953e-08	1.54306e-07	ENSMUSG00000024910	Ctsw	13041	protein_coding
ENSMUSG00000002325	446.477	1.92539	0.202487	9.5087	1.93057e-21	1.42783e-20	ENSMUSG00000002325	Irf9	16391	protein_coding
ENSMUSG00000078521	78.4438	1.92495	0.334931	5.7473	9.06799e-09	3.24252e-08	ENSMUSG00000078521	Aunip	69885	protein_coding
ENSMUSG00000036362	62.2286	1.92332	0.305599	6.29359	3.10198e-10	1.23906e-09	ENSMUSG00000036362	P2ry13	74191	protein_coding
ENSMUSG00000027339	728.246	1.923	0.154309	12.462	1.20362e-35	1.56026e-34	ENSMUSG00000027339	Rassf2	215653	protein_coding
ENSMUSG00000038943	1066.9	1.92285	0.139984	13.7363	6.15478e-43	1.02212e-41	ENSMUSG00000038943	Prc1	233406	protein_coding
ENSMUSG00000027074	1094.68	1.92229	0.129061	14.8944	3.5819e-50	7.48835e-49	ENSMUSG00000027074	Slc43a3	58207	protein_coding
ENSMUSG00000028873	863.524	1.92193	0.189584	10.1376	3.76091e-24	3.16352e-23	ENSMUSG00000028873	Cdca8	52276	protein_coding
ENSMUSG00000024660	1231.01	1.9218	0.160304	11.9885	4.08316e-33	4.80761e-32	ENSMUSG00000024660	Incenp	16319	protein_coding
ENSMUSG00000030314	340.687	1.92127	0.171094	11.2293	2.92747e-29	2.9853e-28	ENSMUSG00000030314	Atg7	74244	protein_coding
ENSMUSG00000058183	21.7576	1.92059	0.487692	3.93813	8.21199e-05	0.000203451	ENSMUSG00000058183	Mmel1	27390	protein_coding
ENSMUSG00000024423	533.122	1.91872	0.403437	4.75594	1.97522e-06	5.82275e-06	ENSMUSG00000024423	Impact	16210	protein_coding
ENSMUSG00000029299	91.6875	1.91706	0.265388	7.22361	5.06245e-13	2.45796e-12	ENSMUSG00000029299	Abcg3	27405	protein_coding
ENSMUSG00000025357	353.955	1.91465	0.266231	7.1917	6.39908e-13	3.08895e-12	ENSMUSG00000025357	Dgka	13139	protein_coding
ENSMUSG00000026203	957.91	1.9137	0.216242	8.84981	8.76646e-19	5.75654e-18	ENSMUSG00000026203	Dnajb2	56812	protein_coding
ENSMUSG00000034906	584.412	1.91163	0.193026	9.90353	4.01854e-23	3.19632e-22	ENSMUSG00000034906	Ncaph	215387	protein_coding
ENSMUSG00000063406	851.443	1.91118	0.241831	7.90294	2.72391e-15	1.50828e-14	ENSMUSG00000063406	Tmed5	73130	protein_coding
ENSMUSG00000039842	206.132	1.91099	0.192868	9.90828	3.83179e-23	3.05385e-22	ENSMUSG00000039842	Mcph1	244329	protein_coding
ENSMUSG00000039745	250.108	1.90877	0.183855	10.3819	2.99793e-25	2.63692e-24	ENSMUSG00000039745	Htatip2	53415	protein_coding
ENSMUSG00000015053	202.446	1.90651	0.183689	10.379	3.08888e-25	2.71572e-24	ENSMUSG00000015053	Gata2	14461	protein_coding
ENSMUSG00000020455	526.724	1.90548	0.335164	5.68522	1.30643e-08	4.61874e-08	ENSMUSG00000020455	Trim11	94091	protein_coding
ENSMUSG00000032870	1107.01	1.90428	0.127925	14.8858	4.07365e-50	8.50751e-49	ENSMUSG00000032870	Smap2	69780	protein_coding
ENSMUSG00000045362	58.8634	1.90375	0.364378	5.22465	1.74484e-07	5.64096e-07	ENSMUSG00000045362	Tnfrsf26	244237	protein_coding
ENSMUSG00000038822	484.516	1.9024	0.15781	12.055	1.82475e-33	2.17795e-32	ENSMUSG00000038822	Hace1	209462	protein_coding
ENSMUSG00000031200	57.3638	1.90237	0.377111	5.04461	4.54459e-07	1.42272e-06	ENSMUSG00000031200	Mtcp1	17763	protein_coding
ENSMUSG00000034311	528.248	1.90194	0.19891	9.56178	1.15753e-21	8.6536e-21	ENSMUSG00000034311	Kif4	16571	protein_coding
ENSMUSG00000039109	1477.72	1.89949	0.324912	5.84615	5.03071e-09	1.83324e-08	ENSMUSG00000039109	F13a1	74145	protein_coding
ENSMUSG00000055447	2630.89	1.89935	0.126777	14.9818	9.65577e-51	2.03993e-49	ENSMUSG00000055447	Cd47	16423	protein_coding
ENSMUSG00000018507	309.811	1.89919	0.170654	11.1289	9.07708e-29	9.09889e-28	ENSMUSG00000018507	Trpv2	22368	protein_coding
ENSMUSG00000044519	51.2608	1.8981	0.463522	4.09495	4.22263e-05	0.000108105	ENSMUSG00000044519	Zfp488	382867	protein_coding
ENSMUSG00000056267	197.401	1.89686	0.230397	8.23303	1.82539e-16	1.07242e-15	ENSMUSG00000056267	Cep70	68121	protein_coding
ENSMUSG00000028312	1562.81	1.89681	0.24625	7.70281	1.33111e-14	7.0884e-14	ENSMUSG00000028312	Smc2	14211	protein_coding
ENSMUSG00000027469	1130.03	1.89614	0.218576	8.67497	4.13674e-18	2.62518e-17	ENSMUSG00000027469	Tpx2	72119	protein_coding
ENSMUSG00000022385	238.045	1.89539	0.282722	6.70408	2.02684e-11	8.83043e-11	ENSMUSG00000022385	Gtse1	29870	protein_coding
ENSMUSG00000041740	6734.97	1.89527	0.240697	7.87409	3.43226e-15	1.89057e-14	ENSMUSG00000041740	Rnf10	50849	protein_coding
ENSMUSG00000027333	1767.77	1.89338	0.267694	7.07294	1.51681e-12	7.1513e-12	ENSMUSG00000027333	Smox	228608	protein_coding
ENSMUSG00000030282	1718.68	1.89295	0.263371	7.18741	6.603e-13	3.18355e-12	ENSMUSG00000030282	Cmas	12764	protein_coding
ENSMUSG00000036403	170.158	1.89183	0.209377	9.03553	1.63205e-19	1.10652e-18	ENSMUSG00000036403	Cep135	381644	protein_coding
ENSMUSG00000031154	1538.66	1.89136	0.199221	9.49381	2.22745e-21	1.64435e-20	ENSMUSG00000031154	Otud5	54644	protein_coding
ENSMUSG00000034127	312.771	1.88709	0.282858	6.67151	2.53185e-11	1.0952e-10	ENSMUSG00000034127	Tspan8	216350	protein_coding
ENSMUSG00000029313	1237.23	1.88638	0.20012	9.42624	4.2505e-21	3.09222e-20	ENSMUSG00000029313	Aff1	17355	protein_coding
ENSMUSG00000049037	151.326	1.88592	0.277207	6.8033	1.02247e-11	4.54057e-11	ENSMUSG00000049037	Clec4a1	269799	protein_coding
ENSMUSG00000079084	118.119	1.8855	0.229516	8.21509	2.11998e-16	1.24076e-15	ENSMUSG00000079084	Ccdc82	66396	protein_coding
ENSMUSG00000070738	1401.81	1.88458	0.218143	8.63922	5.66005e-18	3.57488e-17	ENSMUSG00000070738	Dgkd	227333	protein_coding
ENSMUSG00000028803	202.333	1.88206	0.175062	10.7508	5.87554e-27	5.54288e-26	ENSMUSG00000028803	Nipal3	74552	protein_coding
ENSMUSG00000071226	376.161	1.8814	0.214427	8.7741	1.72282e-18	1.11449e-17	ENSMUSG00000071226	Cecr2	330409	protein_coding
ENSMUSG00000032322	983.985	1.88018	0.219107	8.58111	9.39601e-18	5.87522e-17	ENSMUSG00000032322	Pstpip1	19200	protein_coding
ENSMUSG00000017146	402.63	1.87977	0.175859	10.6891	1.14508e-26	1.06273e-25	ENSMUSG00000017146	Brca1	12189	protein_coding
ENSMUSG00000026701	1954.09	1.87876	0.188509	9.96644	2.13749e-23	1.72759e-22	ENSMUSG00000026701	Prdx6	11758	protein_coding
ENSMUSG00000019872	676.357	1.87867	0.146012	12.8666	6.94224e-38	9.6555e-37	ENSMUSG00000019872	Smpdl3a	57319	protein_coding
ENSMUSG00000032712	961.702	1.8784	0.246348	7.625	2.44041e-14	1.27648e-13	ENSMUSG00000032712	2810474O19Rik	67246	protein_coding
ENSMUSG00000030742	121.111	1.87837	0.322662	5.82148	5.83292e-09	2.11251e-08	ENSMUSG00000030742	Lat	16797	protein_coding
ENSMUSG00000027346	2197.91	1.87829	0.272519	6.89234	5.48805e-12	2.48395e-11	ENSMUSG00000027346	Gpcpd1	74182	protein_coding
ENSMUSG00000037638	89.5029	1.87648	0.292299	6.41973	1.36519e-10	5.60286e-10	ENSMUSG00000037638	Zbtb42	382639	protein_coding
ENSMUSG00000002489	293.921	1.87512	0.304085	6.16643	6.98473e-10	2.71737e-09	ENSMUSG00000002489	Tiam1	21844	protein_coding
ENSMUSG00000015314	135.515	1.87505	0.273533	6.85494	7.13439e-12	3.20017e-11	ENSMUSG00000015314	Slamf6	30925	protein_coding
ENSMUSG00000040084	659.81	1.875	0.282208	6.64403	3.05226e-11	1.31266e-10	ENSMUSG00000040084	Bub1b	12236	protein_coding
ENSMUSG00000026826	317.493	1.87327	0.311125	6.02096	1.73382e-09	6.54692e-09	ENSMUSG00000026826	Nr4a2	18227	protein_coding
ENSMUSG00000032872	984.405	1.87289	0.131828	14.2071	8.28359e-46	1.51649e-44	ENSMUSG00000032872	Cyb5r4	266690	protein_coding
ENSMUSG00000032864	51.5346	1.87273	0.444908	4.20925	2.56216e-05	6.72543e-05	ENSMUSG00000032864	Rag2	19374	protein_coding
ENSMUSG00000041219	715.96	1.87215	0.225864	8.28881	1.14384e-16	6.79381e-16	ENSMUSG00000041219	Arhgap11a	228482	protein_coding
ENSMUSG00000036768	500.486	1.87078	0.196207	9.53472	1.50291e-21	1.11772e-20	ENSMUSG00000036768	Kif15	209737	protein_coding
ENSMUSG00000008393	2354.01	1.87006	0.163771	11.4188	3.36936e-30	3.55166e-29	ENSMUSG00000008393	Carhsp1	52502	protein_coding
ENSMUSG00000089929	132.513	1.87004	0.413063	4.52726	5.9753e-06	1.67633e-05	ENSMUSG00000089929	Bcl2a1b	12045	protein_coding
ENSMUSG00000025323	257.216	1.8657	0.161657	11.5411	8.18721e-31	8.87783e-30	ENSMUSG00000025323	Sp4	20688	protein_coding
ENSMUSG00000037533	573.786	1.86559	0.151907	12.2811	1.14362e-34	1.43242e-33	ENSMUSG00000037533	Rapgef6	192786	protein_coding
ENSMUSG00000079481	450.55	1.86553	0.189618	9.83836	7.69559e-23	6.04421e-22	ENSMUSG00000079481	Nhsl2	100042480	protein_coding
ENSMUSG00000004099	1493.85	1.8624	0.260232	7.15668	8.26514e-13	3.95826e-12	ENSMUSG00000004099	Dnmt1	13433	protein_coding
ENSMUSG00000037012	1424.27	1.85916	0.21459	8.6638	4.56277e-18	2.89004e-17	ENSMUSG00000037012	Hk1	15275	protein_coding
ENSMUSG00000075502	35.6465	1.85902	0.380559	4.88496	1.0345e-06	3.13259e-06	ENSMUSG00000075502	Kbtbd6	432879	protein_coding
ENSMUSG00000021094	847.274	1.8586	0.190337	9.7648	1.59421e-22	1.23325e-21	ENSMUSG00000021094	Dhrs7	66375	protein_coding
ENSMUSG00000024905	18.118	1.85475	0.569657	3.25591	0.0011303	0.00242037	ENSMUSG00000024905	Tesmin	17771	protein_coding
ENSMUSG00000006715	517.288	1.85461	0.14223	13.0395	7.29539e-39	1.05572e-37	ENSMUSG00000006715	Gmnn	57441	protein_coding
ENSMUSG00000021728	1236.1	1.8542	0.178675	10.3775	3.13837e-25	2.75681e-24	ENSMUSG00000021728	Emb	13723	protein_coding
ENSMUSG00000024855	643.419	1.85221	0.142397	13.0073	1.11149e-38	1.59462e-37	ENSMUSG00000024855	Pacs1	107975	protein_coding
ENSMUSG00000030789	109.665	1.85128	0.295016	6.2752	3.49191e-10	1.38927e-09	ENSMUSG00000030789	Itgax	16411	protein_coding
ENSMUSG00000037536	462.88	1.84865	0.224218	8.24486	1.65355e-16	9.75471e-16	ENSMUSG00000037536	Fbxo34	78938	protein_coding
ENSMUSG00000025647	1365.34	1.84688	0.198947	9.28329	1.64324e-20	1.16581e-19	ENSMUSG00000025647	Shisa5	66940	protein_coding
ENSMUSG00000032815	186.745	1.84416	0.21445	8.59947	8.00817e-18	5.02783e-17	ENSMUSG00000032815	Fanca	14087	protein_coding
ENSMUSG00000030979	806.753	1.84399	0.127343	14.4806	1.60742e-47	3.09254e-46	ENSMUSG00000030979	Uros	22276	protein_coding
ENSMUSG00000073542	563.313	1.84236	0.168891	10.9085	1.04925e-27	1.01274e-26	ENSMUSG00000073542	Cep76	225659	protein_coding
ENSMUSG00000024353	216.459	1.84204	0.243691	7.5589	4.06481e-14	2.10036e-13	ENSMUSG00000024353	Mzb1	69816	protein_coding
ENSMUSG00000038612	5305.41	1.84197	0.249472	7.38346	1.5423e-13	7.71651e-13	ENSMUSG00000038612	Mcl1	17210	protein_coding
ENSMUSG00000060090	446.151	1.83985	0.181947	10.112	4.88806e-24	4.09102e-23	ENSMUSG00000060090	Rp2	19889	protein_coding
ENSMUSG00000027834	26.9891	1.83873	0.484768	3.793	0.000148837	0.000356654	ENSMUSG00000027834	Serpini1	20713	protein_coding
ENSMUSG00000072437	61.0989	1.83857	0.326744	5.62694	1.83435e-08	6.39371e-08	ENSMUSG00000072437	Nanos1	332397	protein_coding
ENSMUSG00000006585	711.375	1.83706	0.149091	12.3218	6.91365e-35	8.72505e-34	ENSMUSG00000006585	Cdt1	67177	protein_coding
ENSMUSG00000022089	556.774	1.83519	0.136255	13.4688	2.38793e-41	3.78966e-40	ENSMUSG00000022089	Bin3	57784	protein_coding
ENSMUSG00000035504	37.5932	1.83462	0.437892	4.18965	2.7938e-05	7.30662e-05	ENSMUSG00000035504	Reep6	70335	protein_coding
ENSMUSG00000066800	533.422	1.8345	0.151051	12.1449	6.10485e-34	7.42367e-33	ENSMUSG00000066800	Rnasel	24014	protein_coding
ENSMUSG00000020376	1128.61	1.83425	0.110558	16.5908	8.12258e-62	2.4463e-60	ENSMUSG00000020376	Rnf130	59044	protein_coding
ENSMUSG00000049091	501.892	1.8342	0.155449	11.7993	3.93405e-32	4.48697e-31	ENSMUSG00000049091	Sephs2	20768	protein_coding
ENSMUSG00000078439	35.9196	1.83402	0.375507	4.88411	1.03896e-06	3.14516e-06	ENSMUSG00000078439	Smim24	72273	protein_coding
ENSMUSG00000028893	253.199	1.83379	0.191093	9.59634	8.28367e-22	6.223e-21	ENSMUSG00000028893	Sesn2	230784	protein_coding
ENSMUSG00000036875	312.642	1.83334	0.233063	7.8663	3.65295e-15	2.00993e-14	ENSMUSG00000036875	Dna2	327762	protein_coding
ENSMUSG00000009185	20.8024	1.83328	0.632298	2.8994	0.00373879	0.00741612	ENSMUSG00000009185	Ccl8	20307	protein_coding
ENSMUSG00000006235	473.071	1.83209	0.174274	10.5127	7.54803e-26	6.78206e-25	ENSMUSG00000006235	Epor	13857	protein_coding
ENSMUSG00000022973	607.123	1.8315	0.176699	10.365	3.57596e-25	3.13433e-24	ENSMUSG00000022973	Synj1	104015	protein_coding
ENSMUSG00000029730	1878.58	1.83128	0.21521	8.50927	1.75031e-17	1.08429e-16	ENSMUSG00000029730	Mcm7	17220	protein_coding
ENSMUSG00000047534	274.034	1.83099	0.220044	8.32099	8.72332e-17	5.21213e-16	ENSMUSG00000047534	Mis18bp1	217653	protein_coding
ENSMUSG00000026922	311.186	1.83087	0.220341	8.30925	9.63094e-17	5.73731e-16	ENSMUSG00000026922	Agpat2	67512	protein_coding
ENSMUSG00000056917	1127.14	1.83061	0.117399	15.5931	8.11174e-55	1.95032e-53	ENSMUSG00000056917	Sipa1	20469	protein_coding
ENSMUSG00000000903	222.362	1.82874	0.265105	6.89815	5.26827e-12	2.38879e-11	ENSMUSG00000000903	Vpreb3	22364	protein_coding
ENSMUSG00000005161	10930.9	1.8276	0.193375	9.45109	3.35336e-21	2.45024e-20	ENSMUSG00000005161	Prdx2	21672	protein_coding
ENSMUSG00000002885	1723.62	1.82682	0.200798	9.09782	9.21604e-20	6.32553e-19	ENSMUSG00000002885	Adgre5	26364	protein_coding
ENSMUSG00000027615	267.174	1.82665	0.180216	10.1359	3.8279e-24	3.21447e-23	ENSMUSG00000027615	Hps3	12807	protein_coding
ENSMUSG00000000706	15.3948	1.82524	0.630941	2.89288	0.00381724	0.0075605	ENSMUSG00000000706	Btn1a1	12231	protein_coding
ENSMUSG00000026875	131.408	1.8247	0.426355	4.27977	1.8709e-05	4.97548e-05	ENSMUSG00000026875	Traf1	22029	protein_coding
ENSMUSG00000023913	576.176	1.82288	0.176851	10.3074	6.52349e-25	5.65106e-24	ENSMUSG00000023913	Pla2g7	27226	protein_coding
ENSMUSG00000075033	99.6274	1.82183	0.272104	6.69534	2.15175e-11	9.3543e-11	ENSMUSG00000075033	Nxpe3	385658	protein_coding
ENSMUSG00000050989	1313.9	1.81999	0.274605	6.62768	3.41011e-11	1.4606e-10	ENSMUSG00000050989	Selenon	74777	protein_coding
ENSMUSG00000001123	967.592	1.81995	0.156379	11.6381	2.63935e-31	2.93183e-30	ENSMUSG00000001123	Lgals9	16859	protein_coding
ENSMUSG00000062545	15.1154	1.81985	0.582754	3.12284	0.00179113	0.00373441	ENSMUSG00000062545	Tlr12	384059	protein_coding
ENSMUSG00000027379	343.074	1.81977	0.234069	7.77448	7.5759e-15	4.09307e-14	ENSMUSG00000027379	Bub1	12235	protein_coding
ENSMUSG00000026196	227.462	1.81956	0.208512	8.72638	2.62943e-18	1.68681e-17	ENSMUSG00000026196	Bard1	12021	protein_coding
ENSMUSG00000040557	152.731	1.81927	0.202203	8.99724	2.31458e-19	1.55925e-18	ENSMUSG00000040557	Mettl27	79565	protein_coding
ENSMUSG00000025702	1620.42	1.81863	0.123793	14.6909	7.37776e-49	1.47467e-47	ENSMUSG00000025702	March8	71779	protein_coding
ENSMUSG00000017418	502.56	1.81858	0.318596	5.70808	1.14255e-08	4.05512e-08	ENSMUSG00000017418	Arl5b	75869	protein_coding
ENSMUSG00000020914	3420.04	1.81845	0.207169	8.77766	1.66914e-18	1.08047e-17	ENSMUSG00000020914	Top2a	21973	protein_coding
ENSMUSG00000021115	628.07	1.81802	0.168769	10.7722	4.65679e-27	4.40767e-26	ENSMUSG00000021115	Vrk1	22367	protein_coding
ENSMUSG00000096054	1346.24	1.81738	0.19175	9.47785	2.59565e-21	1.90984e-20	ENSMUSG00000096054	Syne1	64009	protein_coding
ENSMUSG00000002058	462.506	1.81675	0.163748	11.0948	1.32958e-28	1.32581e-27	ENSMUSG00000002058	Unc119	22248	protein_coding
ENSMUSG00000041431	802.803	1.81673	0.263899	6.88419	5.81187e-12	2.62576e-11	ENSMUSG00000041431	Ccnb1	268697	protein_coding
ENSMUSG00000057110	549.433	1.81534	0.171485	10.586	3.45921e-26	3.14771e-25	ENSMUSG00000057110	Cntrl	26920	protein_coding
ENSMUSG00000036986	692.231	1.81446	0.140171	12.9446	2.52079e-38	3.56543e-37	ENSMUSG00000036986	Pml	18854	protein_coding
ENSMUSG00000024019	182.461	1.81308	0.233272	7.77241	7.70093e-15	4.15838e-14	ENSMUSG00000024019	Cmtr1	74157	protein_coding
ENSMUSG00000040940	2600.64	1.81156	0.139155	13.0183	9.63327e-39	1.38702e-37	ENSMUSG00000040940	Arhgef1	16801	protein_coding
ENSMUSG00000033952	492.183	1.81106	0.158031	11.4602	2.09094e-30	2.22161e-29	ENSMUSG00000033952	Aspm	12316	protein_coding
ENSMUSG00000042379	141.114	1.80946	0.218136	8.2951	1.08489e-16	6.45521e-16	ENSMUSG00000042379	Esm1	71690	protein_coding
ENSMUSG00000022575	402.524	1.80866	0.199415	9.06982	1.1921e-19	8.13747e-19	ENSMUSG00000022575	Gsdmd	69146	protein_coding
ENSMUSG00000037447	486.42	1.80709	0.315826	5.72178	1.05415e-08	3.75466e-08	ENSMUSG00000037447	Arid5a	214855	protein_coding
ENSMUSG00000030539	459.284	1.80687	0.236055	7.65442	1.94192e-14	1.02161e-13	ENSMUSG00000030539	Sema4b	20352	protein_coding
ENSMUSG00000026197	347.113	1.80573	0.216702	8.33278	7.89661e-17	4.73088e-16	ENSMUSG00000026197	Zfand2b	68818	protein_coding
ENSMUSG00000042489	519.557	1.80566	0.223726	8.07084	6.9815e-16	3.99159e-15	ENSMUSG00000042489	Clspn	269582	protein_coding
ENSMUSG00000027327	480.701	1.80421	0.184081	9.80115	1.11306e-22	8.69436e-22	ENSMUSG00000027327	1700037H04Rik	67326	protein_coding
ENSMUSG00000075415	720.786	1.80353	0.170276	10.5918	3.25227e-26	2.96479e-25	ENSMUSG00000075415	Fnbp1	14269	protein_coding
ENSMUSG00000078502	63.8073	1.80295	0.318483	5.66105	1.50449e-08	5.29002e-08	ENSMUSG00000078502	Gm13212	433801	protein_coding
ENSMUSG00000030788	495.985	1.80203	0.156431	11.5197	1.04994e-30	1.13055e-29	ENSMUSG00000030788	Rnf141	67150	protein_coding
ENSMUSG00000017716	1304.04	1.80055	0.1535	11.73	8.94901e-32	1.00861e-30	ENSMUSG00000017716	Birc5	11799	protein_coding
ENSMUSG00000042423	745.208	1.8	0.273811	6.57389	4.90186e-11	2.07821e-10	ENSMUSG00000042423	Fbrs	14123	protein_coding
ENSMUSG00000024516	1018.9	1.79797	0.194492	9.24446	2.36426e-20	1.66554e-19	ENSMUSG00000024516	Sec11c	66286	protein_coding
ENSMUSG00000059182	813.363	1.79471	0.14689	12.218	2.4914e-34	3.07063e-33	ENSMUSG00000059182	Skap2	54353	protein_coding
ENSMUSG00000055546	26.1128	1.79267	0.503014	3.56385	0.00036545	0.000833625	ENSMUSG00000055546	Timd4	276891	protein_coding
ENSMUSG00000018678	326.818	1.7922	0.220993	8.10974	5.07277e-16	2.92283e-15	ENSMUSG00000018678	Sp2	78912	protein_coding
ENSMUSG00000003348	580.818	1.79118	0.147557	12.139	6.56591e-34	7.96982e-33	ENSMUSG00000003348	Mob3a	208228	protein_coding
ENSMUSG00000001025	3393.88	1.7905	0.28321	6.32217	2.57919e-10	1.03789e-09	ENSMUSG00000001025	S100a6	20200	protein_coding
ENSMUSG00000038212	1060.43	1.78617	0.161744	11.0432	2.36363e-28	2.33524e-27	ENSMUSG00000038212	Mfsd14b	66631	protein_coding
ENSMUSG00000030677	786.831	1.78597	0.153486	11.636	2.70368e-31	2.9983e-30	ENSMUSG00000030677	Kif22	110033	protein_coding
ENSMUSG00000016239	35.446	1.78529	0.463628	3.8507	0.000117783	0.000285899	ENSMUSG00000016239	Lonrf3	74365	protein_coding
ENSMUSG00000071516	94.329	1.78431	0.248451	7.18173	6.8835e-13	3.31241e-12	ENSMUSG00000071516	Hist1h2ai	319191	protein_coding
ENSMUSG00000047281	77.8629	1.78282	0.309946	5.75203	8.81776e-09	3.15474e-08	ENSMUSG00000047281	Sfn	55948	protein_coding
ENSMUSG00000038806	586.113	1.78131	0.239842	7.427	1.1109e-13	5.59447e-13	ENSMUSG00000038806	Sde2	208768	protein_coding
ENSMUSG00000034868	1784.96	1.78126	0.126218	14.1126	3.17551e-45	5.66838e-44	ENSMUSG00000034868	Myl12b	67938	protein_coding
ENSMUSG00000024174	151.714	1.78115	0.241394	7.3786	1.59965e-13	7.99743e-13	ENSMUSG00000024174	Pot1b	72836	protein_coding
ENSMUSG00000042535	876.627	1.78104	0.147718	12.057	1.7821e-33	2.12959e-32	ENSMUSG00000042535	Gtpbp1	14904	protein_coding
ENSMUSG00000033355	74.6677	1.78079	0.308475	5.77287	7.79335e-09	2.80024e-08	ENSMUSG00000033355	Rtp4	67775	protein_coding
ENSMUSG00000024404	2745.86	1.78052	0.240072	7.4166	1.20161e-13	6.04215e-13	ENSMUSG00000024404	Riok3	66878	protein_coding
ENSMUSG00000018347	208.042	1.77814	0.316897	5.61109	2.01056e-08	6.98602e-08	ENSMUSG00000018347	Zkscan6	52712	protein_coding
ENSMUSG00000063550	369.837	1.77779	0.165078	10.7694	4.80212e-27	4.54307e-26	ENSMUSG00000063550	Nup98	269966	protein_coding
ENSMUSG00000028211	712.48	1.77709	0.19627	9.05432	1.37427e-19	9.35231e-19	ENSMUSG00000028211	Trp53inp1	60599	protein_coding
ENSMUSG00000102752	114.653	1.77693	0.224065	7.93041	2.18418e-15	1.21547e-14	ENSMUSG00000102752	Gm7694	665574	protein_coding
ENSMUSG00000026622	446.297	1.77593	0.213239	8.32835	8.1978e-17	4.90545e-16	ENSMUSG00000026622	Nek2	18005	protein_coding
ENSMUSG00000081534	1617.69	1.77457	0.214657	8.26699	1.37381e-16	8.13319e-16	ENSMUSG00000081534	Slc48a1	67739	protein_coding
ENSMUSG00000029385	648.734	1.77346	0.242629	7.30937	2.68398e-13	1.32368e-12	ENSMUSG00000029385	Ccng2	12452	protein_coding
ENSMUSG00000030654	2145.06	1.77242	0.179862	9.85435	6.56373e-23	5.16739e-22	ENSMUSG00000030654	Arl6ip1	54208	protein_coding
ENSMUSG00000030254	218.929	1.77147	0.219466	8.0717	6.93264e-16	3.96479e-15	ENSMUSG00000030254	Rad18	58186	protein_coding
ENSMUSG00000027342	2890.54	1.7714	0.125353	14.1313	2.43681e-45	4.37708e-44	ENSMUSG00000027342	Pcna	18538	protein_coding
ENSMUSG00000039480	227.121	1.77135	0.199443	8.88147	6.5983e-19	4.34993e-18	ENSMUSG00000039480	Nt5dc1	319638	protein_coding
ENSMUSG00000021282	5819.54	1.76935	0.264271	6.69519	2.15396e-11	9.36187e-11	ENSMUSG00000021282	Eif5	217869	protein_coding
ENSMUSG00000023087	1155.3	1.76844	0.300534	5.88432	3.99685e-09	1.46636e-08	ENSMUSG00000023087	Noct	12457	protein_coding
ENSMUSG00000037172	206.679	1.76791	0.249759	7.07846	1.45766e-12	6.88214e-12	ENSMUSG00000037172	E330009J07Rik	243780	protein_coding
ENSMUSG00000095105	25.392	1.76762	0.45786	3.86061	0.000113106	0.000275213	ENSMUSG00000095105	Edaradd	171211	protein_coding
ENSMUSG00000028555	30.8701	1.76702	0.60949	2.89918	0.00374136	0.00742047	ENSMUSG00000028555	Ttc39a	230603	protein_coding
ENSMUSG00000018476	1247.68	1.76574	0.272804	6.47256	9.63565e-11	3.99055e-10	ENSMUSG00000018476	Kdm6b	216850	protein_coding
ENSMUSG00000020493	284.054	1.76416	0.26447	6.67053	2.54874e-11	1.10227e-10	ENSMUSG00000020493	Prr11	270906	protein_coding
ENSMUSG00000024397	157.901	1.76392	0.340219	5.18467	2.16396e-07	6.94324e-07	ENSMUSG00000024397	Aif1	11629	protein_coding
ENSMUSG00000020300	1315.7	1.7638	0.170652	10.3357	4.85962e-25	4.23351e-24	ENSMUSG00000020300	Cpeb4	67579	protein_coding
ENSMUSG00000032783	151.613	1.76285	0.270706	6.51206	7.41288e-11	3.08916e-10	ENSMUSG00000032783	Troap	78733	protein_coding
ENSMUSG00000003585	242.019	1.76258	0.32474	5.42766	5.70966e-08	1.92093e-07	ENSMUSG00000003585	Sec14l2	67815	protein_coding
ENSMUSG00000074227	186.268	1.76218	0.206741	8.52361	1.5465e-17	9.59818e-17	ENSMUSG00000074227	Spint2	20733	protein_coding
ENSMUSG00000040663	129.657	1.76181	0.527476	3.34007	0.000837567	0.00182493	ENSMUSG00000040663	Clcf1	56708	protein_coding
ENSMUSG00000039770	1091.05	1.76089	0.283698	6.20691	5.40357e-10	2.1216e-09	ENSMUSG00000039770	Ypel5	383295	protein_coding
ENSMUSG00000025574	1150.55	1.76066	0.138172	12.7425	3.43169e-37	4.67233e-36	ENSMUSG00000025574	Tk1	21877	protein_coding
ENSMUSG00000070327	596.93	1.7586	0.174039	10.1046	5.26924e-24	4.40269e-23	ENSMUSG00000070327	Rnf213	672511	protein_coding
ENSMUSG00000028843	1978.41	1.75837	0.175638	10.0113	1.35926e-23	1.11297e-22	ENSMUSG00000028843	Sh3bgrl3	73723	protein_coding
ENSMUSG00000036777	652.608	1.75796	0.20376	8.62758	6.26627e-18	3.95029e-17	ENSMUSG00000036777	Anln	68743	protein_coding
ENSMUSG00000027959	177.56	1.75717	0.237531	7.39765	1.38616e-13	6.94743e-13	ENSMUSG00000027959	Sass6	72776	protein_coding
ENSMUSG00000031732	322.391	1.75675	0.186365	9.4264	4.24392e-21	3.08856e-20	ENSMUSG00000031732	Phlpp2	244650	protein_coding
ENSMUSG00000037572	612.727	1.7564	0.15408	11.3993	4.21709e-30	4.42661e-29	ENSMUSG00000037572	Wdhd1	218973	protein_coding
ENSMUSG00000003812	449.684	1.75629	0.217019	8.09283	5.82957e-16	3.34349e-15	ENSMUSG00000003812	Dnase2a	13423	protein_coding
ENSMUSG00000022601	334.395	1.75586	0.234334	7.49295	6.73414e-14	3.43184e-13	ENSMUSG00000022601	Zbtb11	271377	protein_coding
ENSMUSG00000074071	73.3241	1.75561	0.437625	4.01169	6.02866e-05	0.000151915	ENSMUSG00000074071	Fam169b	434197	protein_coding
ENSMUSG00000042476	815.835	1.7511	0.171629	10.2029	1.92515e-24	1.63376e-23	ENSMUSG00000042476	Abcb4	18670	protein_coding
ENSMUSG00000049969	531.109	1.75103	0.161545	10.8393	2.24189e-27	2.13609e-26	ENSMUSG00000049969	Plekhf2	71801	protein_coding
ENSMUSG00000045328	720.047	1.75079	0.197863	8.84854	8.86738e-19	5.82091e-18	ENSMUSG00000045328	Cenpe	229841	protein_coding
ENSMUSG00000032035	1471.88	1.74945	0.155537	11.2478	2.37444e-29	2.42629e-28	ENSMUSG00000032035	Ets1	23871	protein_coding
ENSMUSG00000002108	90.6814	1.74868	0.296787	5.89203	3.81488e-09	1.40192e-08	ENSMUSG00000002108	Nr1h3	22259	protein_coding
ENSMUSG00000034390	1376.24	1.74849	0.14494	12.0635	1.64538e-33	1.97446e-32	ENSMUSG00000034390	Cmip	74440	protein_coding
ENSMUSG00000026683	564.702	1.74822	0.197597	8.84741	8.95699e-19	5.87395e-18	ENSMUSG00000026683	Nuf2	66977	protein_coding
ENSMUSG00000014859	1299.99	1.74732	0.148095	11.7986	3.9675e-32	4.52254e-31	ENSMUSG00000014859	E2f4	104394	protein_coding
ENSMUSG00000029521	263.385	1.74729	0.175667	9.94663	2.60876e-23	2.09748e-22	ENSMUSG00000029521	Chek2	50883	protein_coding
ENSMUSG00000008475	3767.19	1.74716	0.166481	10.4946	9.14343e-26	8.18983e-25	ENSMUSG00000008475	Arpc5	67771	protein_coding
ENSMUSG00000004568	495.892	1.7466	0.190838	9.15226	5.57555e-20	3.86258e-19	ENSMUSG00000004568	Arhgef18	102098	protein_coding
ENSMUSG00000015839	1135.54	1.74642	0.174815	9.99009	1.68423e-23	1.36787e-22	ENSMUSG00000015839	Nfe2l2	18024	protein_coding
ENSMUSG00000003119	478.611	1.74628	0.179425	9.73261	2.18897e-22	1.68553e-21	ENSMUSG00000003119	Cdk12	69131	protein_coding
ENSMUSG00000049539	25.0339	1.74605	0.622369	2.80549	0.00502395	0.00974902	ENSMUSG00000049539	Hist1h1a	80838	protein_coding
ENSMUSG00000036718	284.243	1.74541	0.205178	8.50684	1.78739e-17	1.10692e-16	ENSMUSG00000036718	Micall2	231830	protein_coding
ENSMUSG00000029910	641.806	1.74442	0.149966	11.6321	2.82979e-31	3.13122e-30	ENSMUSG00000029910	Mad2l1	56150	protein_coding
ENSMUSG00000064363	39109.9	1.74423	0.293974	5.93327	2.96951e-09	1.09973e-08	ENSMUSG00000064363	mt-Nd4	17719	protein_coding
ENSMUSG00000020525	399.905	1.74324	0.202795	8.59609	8.24767e-18	5.17495e-17	ENSMUSG00000020525	Ppm1d	53892	protein_coding
ENSMUSG00000024892	248.96	1.7431	0.174122	10.0108	1.36655e-23	1.11814e-22	ENSMUSG00000024892	Pcx	18563	protein_coding
ENSMUSG00000050107	121.955	1.74286	0.288641	6.03817	1.55872e-09	5.90356e-09	ENSMUSG00000050107	Haspin	14841	protein_coding
ENSMUSG00000033596	1004.46	1.74132	0.184434	9.44138	3.67886e-21	2.68416e-20	ENSMUSG00000033596	Rfwd3	234736	protein_coding
ENSMUSG00000022033	509.664	1.73924	0.208391	8.34607	7.05742e-17	4.24208e-16	ENSMUSG00000022033	Pbk	52033	protein_coding
ENSMUSG00000018986	40.2525	1.73912	0.383159	4.53889	5.65506e-06	1.59117e-05	ENSMUSG00000018986	Slfn3	20557	protein_coding
ENSMUSG00000024818	182.553	1.73865	0.19072	9.11623	7.77847e-20	5.35351e-19	ENSMUSG00000024818	Slc25a45	107375	protein_coding
ENSMUSG00000033985	139.945	1.73793	0.232075	7.48866	6.9579e-14	3.54137e-13	ENSMUSG00000033985	Tesk2	230661	protein_coding
ENSMUSG00000051235	135.676	1.73785	0.303167	5.7323	9.90776e-09	3.53775e-08	ENSMUSG00000051235	Gen1	209334	protein_coding
ENSMUSG00000046295	228.513	1.73767	0.192323	9.03517	1.63742e-19	1.10979e-18	ENSMUSG00000046295	Ankle1	234396	protein_coding
ENSMUSG00000025573	116.948	1.73739	0.264326	6.5729	4.93461e-11	2.09032e-10	ENSMUSG00000025573	6030468B19Rik	77727	protein_coding
ENSMUSG00000070733	909.76	1.73663	0.122906	14.1298	2.48984e-45	4.46832e-44	ENSMUSG00000070733	Fryl	72313	protein_coding
ENSMUSG00000003541	270.208	1.73479	0.374354	4.63409	3.58509e-06	1.02854e-05	ENSMUSG00000003541	Ier3	15937	protein_coding
ENSMUSG00000062510	207.337	1.73412	0.217302	7.98021	1.46086e-15	8.22087e-15	ENSMUSG00000062510	Nsl1	381318	protein_coding
ENSMUSG00000029178	1562.08	1.73392	0.207518	8.35552	6.51467e-17	3.92763e-16	ENSMUSG00000029178	Klf3	16599	protein_coding
ENSMUSG00000031103	679.963	1.73387	0.134689	12.8732	6.37414e-38	8.88387e-37	ENSMUSG00000031103	Elf4	56501	protein_coding
ENSMUSG00000034023	219.473	1.73385	0.272525	6.36215	1.98947e-10	8.06091e-10	ENSMUSG00000034023	Fancd2	211651	protein_coding
ENSMUSG00000022664	272.472	1.73307	0.178254	9.72247	2.41843e-22	1.85864e-21	ENSMUSG00000022664	Slc35a5	74102	protein_coding
ENSMUSG00000036452	192.707	1.73275	0.196826	8.80346	1.32666e-18	8.61279e-18	ENSMUSG00000036452	Arhgap26	71302	protein_coding
ENSMUSG00000032323	61.769	1.73258	0.469493	3.69033	0.000223964	0.000525362	ENSMUSG00000032323	Cyp11a1	13070	protein_coding
ENSMUSG00000021636	17.6234	1.72996	0.571008	3.02966	0.00244831	0.00499335	ENSMUSG00000021636	Marveld2	218518	protein_coding
ENSMUSG00000029098	386.191	1.72958	0.189154	9.14377	6.03109e-20	4.17095e-19	ENSMUSG00000029098	Acox3	80911	protein_coding
ENSMUSG00000032174	17.0579	1.7291	0.574762	3.00838	0.00262642	0.00533327	ENSMUSG00000032174	Icam5	15898	protein_coding
ENSMUSG00000026737	862.618	1.72897	0.146354	11.8136	3.31988e-32	3.80163e-31	ENSMUSG00000026737	Pip4k2a	18718	protein_coding
ENSMUSG00000002870	1555.64	1.72891	0.221647	7.8003	6.1759e-15	3.35478e-14	ENSMUSG00000002870	Mcm2	17216	protein_coding
ENSMUSG00000032540	720.442	1.72739	0.134543	12.839	9.91919e-38	1.36914e-36	ENSMUSG00000032540	Abhd5	67469	protein_coding
ENSMUSG00000025993	1132.94	1.72661	0.126764	13.6207	3.01779e-42	4.90985e-41	ENSMUSG00000025993	Slc40a1	53945	protein_coding
ENSMUSG00000027242	240.121	1.72601	0.238166	7.24708	4.25858e-13	2.0747e-12	ENSMUSG00000027242	Wdr76	241627	protein_coding
ENSMUSG00000023908	319.642	1.72559	0.192527	8.96285	3.16405e-19	2.11797e-18	ENSMUSG00000023908	Pkmyt1	268930	protein_coding
ENSMUSG00000019866	120.649	1.72491	0.245127	7.03681	1.96689e-12	9.19338e-12	ENSMUSG00000019866	Crybg1	11630	protein_coding
ENSMUSG00000020485	869.017	1.7247	0.243574	7.08082	1.433e-12	6.76889e-12	ENSMUSG00000020485	Supt4a	20922	protein_coding
ENSMUSG00000026896	153.267	1.72446	0.237479	7.26153	3.82741e-13	1.86964e-12	ENSMUSG00000026896	Ifih1	71586	protein_coding
ENSMUSG00000071369	342.866	1.72377	0.229189	7.52117	5.42901e-14	2.78373e-13	ENSMUSG00000071369	Map3k5	26408	protein_coding
ENSMUSG00000004642	1603.04	1.72257	0.14769	11.6634	1.95958e-31	2.18765e-30	ENSMUSG00000004642	Slbp	20492	protein_coding
ENSMUSG00000056749	403.273	1.72201	0.236347	7.28594	3.19441e-13	1.56847e-12	ENSMUSG00000056749	Nfil3	18030	protein_coding
ENSMUSG00000079164	31.1648	1.72141	0.398096	4.3241	1.53153e-05	4.10731e-05	ENSMUSG00000079164	Tlr5	53791	protein_coding
ENSMUSG00000044702	84.4822	1.71996	0.251225	6.84629	7.579e-12	3.3958e-11	ENSMUSG00000044702	Palb2	233826	protein_coding
ENSMUSG00000030748	476.307	1.71991	0.20707	8.30596	9.90154e-17	5.89676e-16	ENSMUSG00000030748	Il4ra	16190	protein_coding
ENSMUSG00000016087	483.905	1.71982	0.162141	10.6069	2.76636e-26	2.52758e-25	ENSMUSG00000016087	Fli1	14247	protein_coding
ENSMUSG00000039187	172.616	1.71959	0.356686	4.82103	1.42819e-06	4.27051e-06	ENSMUSG00000039187	Fanci	208836	protein_coding
ENSMUSG00000003813	2417.82	1.71843	0.161507	10.64	1.94205e-26	1.78419e-25	ENSMUSG00000003813	Rad23a	19358	protein_coding
ENSMUSG00000011960	943.882	1.71364	0.271749	6.30597	2.86385e-10	1.14829e-09	ENSMUSG00000011960	Ccnt1	12455	protein_coding
ENSMUSG00000048271	772.246	1.71347	0.231474	7.40245	1.33699e-13	6.70435e-13	ENSMUSG00000048271	Rbm33	381626	protein_coding
ENSMUSG00000029414	328.368	1.71346	0.245158	6.98921	2.76436e-12	1.27892e-11	ENSMUSG00000029414	Kntc1	208628	protein_coding
ENSMUSG00000021866	655.737	1.71153	0.243179	7.03817	1.94779e-12	9.11029e-12	ENSMUSG00000021866	Anxa11	11744	protein_coding
ENSMUSG00000027187	1882.86	1.71106	0.24968	6.85304	7.2297e-12	3.2422e-11	ENSMUSG00000027187	Cat	12359	protein_coding
ENSMUSG00000025025	932.127	1.71058	0.162276	10.5412	5.57676e-26	5.03568e-25	ENSMUSG00000025025	Mxi1	17859	protein_coding
ENSMUSG00000029802	699.897	1.71017	0.127838	13.3776	8.17482e-41	1.26919e-39	ENSMUSG00000029802	Abcg2	26357	protein_coding
ENSMUSG00000037926	1008.59	1.70986	0.200796	8.5154	1.66015e-17	1.0294e-16	ENSMUSG00000037926	Ssh2	237860	protein_coding
ENSMUSG00000036948	438.678	1.70844	0.169738	10.0651	7.87723e-24	6.51653e-23	ENSMUSG00000036948	BC037034	231807	protein_coding
ENSMUSG00000035696	746.373	1.70764	0.126637	13.4846	1.92827e-41	3.06746e-40	ENSMUSG00000035696	Rnf38	73469	protein_coding
ENSMUSG00000052293	16.1384	1.70656	0.510762	3.34119	0.000834194	0.00181818	ENSMUSG00000052293	Taf9	108143	protein_coding
ENSMUSG00000048756	1467.82	1.7063	0.139944	12.1927	3.39831e-34	4.17043e-33	ENSMUSG00000048756	Foxo3	56484	protein_coding
ENSMUSG00000041064	206.494	1.70602	0.208921	8.16587	3.19116e-16	1.85093e-15	ENSMUSG00000041064	Pif1	208084	protein_coding
ENSMUSG00000024533	711.703	1.70578	0.153203	11.1341	8.55981e-29	8.58467e-28	ENSMUSG00000024533	Spire1	68166	protein_coding
ENSMUSG00000042770	803.861	1.70562	0.153728	11.095	1.326e-28	1.32323e-27	ENSMUSG00000042770	Hebp1	15199	protein_coding
ENSMUSG00000079845	12.1088	1.70524	0.604509	2.82087	0.00478929	0.00933074	ENSMUSG00000079845	Xlr4a	434794	protein_coding
ENSMUSG00000025495	838.11	1.70477	0.127339	13.3877	7.13804e-41	1.11427e-39	ENSMUSG00000025495	Ptdss2	27388	protein_coding
ENSMUSG00000006678	382.341	1.70453	0.301441	5.6546	1.56209e-08	5.4858e-08	ENSMUSG00000006678	Pola1	18968	protein_coding
ENSMUSG00000026672	635.376	1.7042	0.249305	6.83578	8.15584e-12	3.6461e-11	ENSMUSG00000026672	Optn	71648	protein_coding
ENSMUSG00000028480	758.019	1.70252	0.139578	12.1976	3.20127e-34	3.93586e-33	ENSMUSG00000028480	Glipr2	384009	protein_coding
ENSMUSG00000040659	1663.94	1.70051	0.216195	7.86563	3.67249e-15	2.02012e-14	ENSMUSG00000040659	Efhd2	27984	protein_coding
ENSMUSG00000058290	488.278	1.69974	0.201883	8.41947	3.7819e-17	2.31067e-16	ENSMUSG00000058290	Espl1	105988	protein_coding
ENSMUSG00000034883	79.8026	1.69971	0.301807	5.63177	1.78366e-08	6.22354e-08	ENSMUSG00000034883	Lrr1	69706	protein_coding
ENSMUSG00000038213	129.008	1.69798	0.24014	7.07078	1.54063e-12	7.25677e-12	ENSMUSG00000038213	Tapbpl	213233	protein_coding
ENSMUSG00000023852	678.955	1.69693	0.155848	10.8884	1.30933e-27	1.25711e-26	ENSMUSG00000023852	Chd1	12648	protein_coding
ENSMUSG00000027130	721.486	1.69689	0.235651	7.20086	5.98346e-13	2.89251e-12	ENSMUSG00000027130	Slc12a6	107723	protein_coding
ENSMUSG00000038866	286.915	1.69538	0.226008	7.50143	6.31261e-14	3.22359e-13	ENSMUSG00000038866	Zcchc2	227449	protein_coding
ENSMUSG00000035781	1915.42	1.69533	0.160314	10.5751	3.88961e-26	3.52973e-25	ENSMUSG00000035781	R3hdm4	109284	protein_coding
ENSMUSG00000078771	281.856	1.69379	0.202211	8.37635	5.4595e-17	3.31241e-16	ENSMUSG00000078771	Evi2a	14017	protein_coding
ENSMUSG00000026600	469.706	1.6933	0.158088	10.7111	9.0261e-27	8.4238e-26	ENSMUSG00000026600	Soat1	20652	protein_coding
ENSMUSG00000027715	2142.11	1.69215	0.202174	8.36978	5.77268e-17	3.49396e-16	ENSMUSG00000027715	Ccna2	12428	protein_coding
ENSMUSG00000028078	197.877	1.69159	0.225616	7.49763	6.49817e-14	3.31496e-13	ENSMUSG00000028078	Dclk2	70762	protein_coding
ENSMUSG00000029650	120.899	1.69128	0.232799	7.26496	3.7314e-13	1.82497e-12	ENSMUSG00000029650	Slc46a3	71706	protein_coding
ENSMUSG00000090523	1375.46	1.69115	0.130263	12.9826	1.5366e-38	2.19508e-37	ENSMUSG00000090523	Gypc	71683	protein_coding
ENSMUSG00000051220	230.484	1.69076	0.273161	6.18963	6.03072e-10	2.35905e-09	ENSMUSG00000051220	Ercc6l	236930	protein_coding
ENSMUSG00000026688	1032.69	1.68963	0.142166	11.8849	1.41861e-32	1.64611e-31	ENSMUSG00000026688	Mgst3	66447	protein_coding
ENSMUSG00000061175	410.353	1.68839	0.160403	10.5259	6.56139e-26	5.90614e-25	ENSMUSG00000061175	Fnip2	329679	protein_coding
ENSMUSG00000078816	30.0946	1.68796	0.581865	2.90095	0.00372037	0.00738177	ENSMUSG00000078816	Prkcg	18752	protein_coding
ENSMUSG00000069307	60.684	1.68768	0.375254	4.49744	6.87767e-06	1.91687e-05	ENSMUSG00000069307	Hist1h2bq	665596	protein_coding
ENSMUSG00000035596	511.902	1.68718	0.14932	11.2991	1.32637e-29	1.36579e-28	ENSMUSG00000035596	Mboat7	77582	protein_coding
ENSMUSG00000006850	233.156	1.68671	0.316651	5.3267	1.00013e-07	3.29451e-07	ENSMUSG00000006850	Tmco6	71983	protein_coding
ENSMUSG00000032420	369.384	1.68574	0.3429	4.91614	8.82666e-07	2.69031e-06	ENSMUSG00000032420	Nt5e	23959	protein_coding
ENSMUSG00000030759	1092.19	1.68561	0.139248	12.1051	9.92202e-34	1.19999e-32	ENSMUSG00000030759	Far1	67420	protein_coding
ENSMUSG00000041974	211.055	1.68559	0.175283	9.61641	6.81703e-22	5.13469e-21	ENSMUSG00000041974	Spidr	224008	protein_coding
ENSMUSG00000051124	74.67	1.68541	0.27082	6.22336	4.86604e-10	1.91845e-09	ENSMUSG00000051124	Gimap9	317758	protein_coding
ENSMUSG00000024661	21340.1	1.68359	0.259776	6.48095	9.11483e-11	3.77876e-10	ENSMUSG00000024661	Fth1	14319	protein_coding
ENSMUSG00000030641	102.115	1.68341	0.251174	6.70219	2.05325e-11	8.93773e-11	ENSMUSG00000030641	Ddias	74041	protein_coding
ENSMUSG00000041147	242.702	1.68176	0.23898	7.03724	1.96082e-12	9.1691e-12	ENSMUSG00000041147	Brca2	12190	protein_coding
ENSMUSG00000048118	571.032	1.67997	0.156358	10.7443	6.30123e-27	5.93887e-26	ENSMUSG00000048118	Arid4a	238247	protein_coding
ENSMUSG00000029408	131.648	1.67971	0.224217	7.49147	6.81054e-14	3.46989e-13	ENSMUSG00000029408	Abcb9	56325	protein_coding
ENSMUSG00000044068	214.916	1.67971	0.299308	5.61196	2.00053e-08	6.95481e-08	ENSMUSG00000044068	Zrsr1	22183	protein_coding
ENSMUSG00000029580	34646.4	1.67888	0.142794	11.7574	6.47177e-32	7.32297e-31	ENSMUSG00000029580	Actb	11461	protein_coding
ENSMUSG00000072082	616.997	1.67846	0.163158	10.2873	8.0387e-25	6.92767e-24	ENSMUSG00000072082	Ccnf	12449	protein_coding
ENSMUSG00000070305	71.5954	1.67803	0.409781	4.09495	4.22257e-05	0.000108105	ENSMUSG00000070305	Mpzl3	319742	protein_coding
ENSMUSG00000027641	517.96	1.67668	0.232354	7.21605	5.352e-13	2.59728e-12	ENSMUSG00000027641	Rbl1	19650	protein_coding
ENSMUSG00000064090	203.222	1.67568	0.199424	8.4026	4.36708e-17	2.66171e-16	ENSMUSG00000064090	Vrk2	69922	protein_coding
ENSMUSG00000024791	325.418	1.67531	0.186621	8.97712	2.77948e-19	1.86615e-18	ENSMUSG00000024791	Cdca5	67849	protein_coding
ENSMUSG00000050761	161.313	1.67448	0.438352	3.81995	0.000133478	0.000321388	ENSMUSG00000050761	Gp1bb	14724	protein_coding
ENSMUSG00000022360	816.119	1.67409	0.176962	9.46021	3.07316e-21	2.24961e-20	ENSMUSG00000022360	Atad2	70472	protein_coding
ENSMUSG00000021696	52.3974	1.673	0.337511	4.95688	7.16339e-07	2.20415e-06	ENSMUSG00000021696	Elovl7	74559	protein_coding
ENSMUSG00000031833	547.546	1.6727	0.164972	10.1393	3.69895e-24	3.11402e-23	ENSMUSG00000031833	Mast3	546071	protein_coding
ENSMUSG00000034354	1766.56	1.67199	0.163307	10.2383	1.33522e-24	1.14233e-23	ENSMUSG00000034354	Mtmr3	74302	protein_coding
ENSMUSG00000027951	487.724	1.67159	0.176706	9.45974	3.08712e-21	2.259e-20	ENSMUSG00000027951	Adar	56417	protein_coding
ENSMUSG00000028539	26.8658	1.67144	0.494905	3.37729	0.000732044	0.0016062	ENSMUSG00000028539	Artn	11876	protein_coding
ENSMUSG00000044583	86.2356	1.66975	0.303066	5.50953	3.59789e-08	1.22946e-07	ENSMUSG00000044583	Tlr7	170743	protein_coding
ENSMUSG00000035310	288.465	1.6695	0.191839	8.70262	3.24321e-18	2.06929e-17	ENSMUSG00000035310	Lin54	231506	protein_coding
ENSMUSG00000034595	1064.61	1.66869	0.129968	12.8392	9.88551e-38	1.36543e-36	ENSMUSG00000034595	Ppp1r18	76448	protein_coding
ENSMUSG00000042675	1167.74	1.668	0.342367	4.87196	1.10498e-06	3.33844e-06	ENSMUSG00000042675	Ypel3	66090	protein_coding
ENSMUSG00000062825	22854.5	1.66652	0.203237	8.19987	2.40652e-16	1.40559e-15	ENSMUSG00000062825	Actg1	11465	protein_coding
ENSMUSG00000033159	999.963	1.66492	0.222251	7.49119	6.82501e-14	3.47638e-13	ENSMUSG00000033159	Cnppd1	69171	protein_coding
ENSMUSG00000020385	789.967	1.6614	0.362249	4.58634	4.51083e-06	1.28164e-05	ENSMUSG00000020385	Clk4	12750	protein_coding
ENSMUSG00000047250	280.542	1.66038	0.203301	8.16712	3.15839e-16	1.83298e-15	ENSMUSG00000047250	Ptgs1	19224	protein_coding
ENSMUSG00000028028	74.6572	1.65871	0.283703	5.84667	5.0152e-09	1.82826e-08	ENSMUSG00000028028	Alpk1	71481	protein_coding
ENSMUSG00000030279	538.596	1.65822	0.137496	12.0601	1.71608e-33	2.0556e-32	ENSMUSG00000030279	C2cd5	74741	protein_coding
ENSMUSG00000034349	3421	1.6581	0.142006	11.6763	1.68512e-31	1.88546e-30	ENSMUSG00000034349	Smc4	70099	protein_coding
ENSMUSG00000052748	217.76	1.65774	0.210309	7.88244	3.21053e-15	1.7738e-14	ENSMUSG00000052748	Swt1	66875	protein_coding
ENSMUSG00000005233	459.482	1.65759	0.181784	9.11847	7.61905e-20	5.2456e-19	ENSMUSG00000005233	Spc25	66442	protein_coding
ENSMUSG00000078851	156.203	1.65702	0.399939	4.14319	3.42503e-05	8.85003e-05	ENSMUSG00000078851	Hist3h2a	319162	protein_coding
ENSMUSG00000035455	549.502	1.65561	0.165357	10.0123	1.34542e-23	1.10254e-22	ENSMUSG00000035455	Fignl1	60530	protein_coding
ENSMUSG00000053604	593.44	1.6555	0.210164	7.87716	3.34896e-15	1.84672e-14	ENSMUSG00000053604	Rpia	19895	protein_coding
ENSMUSG00000018008	734.972	1.6554	0.161615	10.2429	1.27342e-24	1.09131e-23	ENSMUSG00000018008	Cyth4	72318	protein_coding
ENSMUSG00000044201	154.384	1.65505	0.195065	8.48461	2.16451e-17	1.33223e-16	ENSMUSG00000044201	Cdc25c	12532	protein_coding
ENSMUSG00000000056	986.614	1.65361	0.132821	12.4499	1.39934e-35	1.80579e-34	ENSMUSG00000000056	Narf	67608	protein_coding
ENSMUSG00000038633	1697.54	1.65258	0.189817	8.70618	3.14288e-18	2.00655e-17	ENSMUSG00000038633	Degs1	13244	protein_coding
ENSMUSG00000037313	1081.39	1.65244	0.199366	8.28847	1.14718e-16	6.81168e-16	ENSMUSG00000037313	Tacc3	21335	protein_coding
ENSMUSG00000032462	366.19	1.65192	0.175472	9.41418	4.76786e-21	3.46106e-20	ENSMUSG00000032462	Pik3cb	74769	protein_coding
ENSMUSG00000040565	685.39	1.65146	0.144323	11.4428	2.55525e-30	2.70632e-29	ENSMUSG00000040565	Btaf1	107182	protein_coding
ENSMUSG00000031822	853.542	1.65075	0.133379	12.3763	3.51121e-35	4.47344e-34	ENSMUSG00000031822	Gse1	382034	protein_coding
ENSMUSG00000026283	314.668	1.65052	0.189926	8.69034	3.61355e-18	2.30045e-17	ENSMUSG00000026283	Ing5	66262	protein_coding
ENSMUSG00000002297	477.755	1.64963	0.170647	9.66691	4.16783e-22	3.16546e-21	ENSMUSG00000002297	Dbf4	27214	protein_coding
ENSMUSG00000001228	1393.79	1.64953	0.178948	9.21797	3.02791e-20	2.12484e-19	ENSMUSG00000001228	Uhrf1	18140	protein_coding
ENSMUSG00000068394	160.465	1.64838	0.210141	7.84415	4.35887e-15	2.39308e-14	ENSMUSG00000068394	Cep152	99100	protein_coding
ENSMUSG00000024742	795.745	1.64799	0.210594	7.82546	5.05806e-15	2.76708e-14	ENSMUSG00000024742	Fen1	14156	protein_coding
ENSMUSG00000001627	1332.51	1.64787	0.32144	5.12651	2.95168e-07	9.38354e-07	ENSMUSG00000001627	Ifrd1	15982	protein_coding
ENSMUSG00000047044	319.638	1.6477	0.160807	10.2465	1.22746e-24	1.05328e-23	ENSMUSG00000047044	D030056L22Rik	225995	protein_coding
ENSMUSG00000023345	156.03	1.6475	0.235411	6.99838	2.58939e-12	1.20019e-11	ENSMUSG00000023345	Poc1a	70235	protein_coding
ENSMUSG00000026536	43.9584	1.64743	0.342366	4.8119	1.49504e-06	4.46041e-06	ENSMUSG00000026536	Ifi211	381308	protein_coding
ENSMUSG00000061288	631.878	1.64712	0.168478	9.77646	1.42091e-22	1.10345e-21	ENSMUSG00000061288	Taok3	330177	protein_coding
ENSMUSG00000062382	832.151	1.64607	0.260828	6.31093	2.77358e-10	1.11343e-09	ENSMUSG00000062382	Ftl1-ps1	100862446	protein_coding
ENSMUSG00000034341	1288.65	1.64596	0.199712	8.24168	1.69816e-16	1.0009e-15	ENSMUSG00000034341	Wbp2	22378	protein_coding
ENSMUSG00000066406	1917.47	1.6459	0.169207	9.72716	2.30956e-22	1.77703e-21	ENSMUSG00000066406	Akap13	75547	protein_coding
ENSMUSG00000002147	1073.97	1.64483	0.175321	9.38181	6.485e-21	4.67873e-20	ENSMUSG00000002147	Stat6	20852	protein_coding
ENSMUSG00000034663	736.727	1.64474	0.181599	9.05698	1.34108e-19	9.12958e-19	ENSMUSG00000034663	Bmp2k	140780	protein_coding
ENSMUSG00000002068	497.937	1.64421	0.212488	7.73793	1.01051e-14	5.42294e-14	ENSMUSG00000002068	Ccne1	12447	protein_coding
ENSMUSG00000062210	602.445	1.64245	0.134914	12.1741	4.27333e-34	5.22186e-33	ENSMUSG00000062210	Tnfaip8	106869	protein_coding
ENSMUSG00000048796	146.214	1.64164	0.244889	6.7036	2.03341e-11	8.85523e-11	ENSMUSG00000048796	Cyb561d1	72023	protein_coding
ENSMUSG00000039747	447.758	1.64114	0.161394	10.1686	2.73892e-24	2.31456e-23	ENSMUSG00000039747	Orai2	269717	protein_coding
ENSMUSG00000021982	403.304	1.64043	0.35963	4.56143	5.08075e-06	1.43644e-05	ENSMUSG00000021982	Cdadc1	71891	protein_coding
ENSMUSG00000040751	230.992	1.63857	0.261552	6.26481	3.73289e-10	1.48161e-09	ENSMUSG00000040751	Lat2	56743	protein_coding
ENSMUSG00000039899	383.477	1.63809	0.208658	7.85061	4.14007e-15	2.2742e-14	ENSMUSG00000039899	Fgl2	14190	protein_coding
ENSMUSG00000034731	63.7784	1.63364	0.29725	5.49584	3.88847e-08	1.32536e-07	ENSMUSG00000034731	Dgkh	380921	protein_coding
ENSMUSG00000028393	1605.92	1.63315	0.156458	10.4383	1.65787e-25	1.47115e-24	ENSMUSG00000028393	Alad	17025	protein_coding
ENSMUSG00000043015	148.667	1.63297	0.281748	5.79586	6.79739e-09	2.45294e-08	ENSMUSG00000043015	Nemp2	227094	protein_coding
ENSMUSG00000041040	524.897	1.63214	0.145871	11.1889	4.62026e-29	4.68529e-28	ENSMUSG00000041040	Fam117b	72750	protein_coding
ENSMUSG00000017314	196.655	1.631	0.244111	6.68139	2.36686e-11	1.02516e-10	ENSMUSG00000017314	Mpp2	50997	protein_coding
ENSMUSG00000090946	570.165	1.63092	0.172474	9.456	3.1994e-21	2.33945e-20	ENSMUSG00000090946	Ccdc71l	72123	protein_coding
ENSMUSG00000024646	875.356	1.63065	0.222445	7.33055	2.2921e-13	1.13573e-12	ENSMUSG00000024646	Cyb5a	109672	protein_coding
ENSMUSG00000050708	15303.1	1.62921	0.264152	6.16769	6.92935e-10	2.69635e-09	ENSMUSG00000050708	Ftl1	14325	protein_coding
ENSMUSG00000026355	1790.85	1.62823	0.247905	6.56795	5.10115e-11	2.15722e-10	ENSMUSG00000026355	Mcm6	17219	protein_coding
ENSMUSG00000039145	238.821	1.62742	0.199912	8.14069	3.93044e-16	2.27314e-15	ENSMUSG00000039145	Camk1d	227541	protein_coding
ENSMUSG00000040263	398.388	1.62608	0.303079	5.36521	8.08554e-08	2.68463e-07	ENSMUSG00000040263	Klhdc4	234825	protein_coding
ENSMUSG00000060032	714.237	1.62545	0.194338	8.364	6.0625e-17	3.66274e-16	ENSMUSG00000060032	H2afj	232440	protein_coding
ENSMUSG00000019734	55.3959	1.62529	0.36867	4.40852	1.04079e-05	2.84243e-05	ENSMUSG00000019734	Tmc4	353499	protein_coding
ENSMUSG00000029086	173.613	1.62448	0.288339	5.63393	1.76153e-08	6.15168e-08	ENSMUSG00000029086	Prom1	19126	protein_coding
ENSMUSG00000030207	629.383	1.6236	0.136466	11.8974	1.2205e-32	1.4187e-31	ENSMUSG00000030207	Fam234b	74525	protein_coding
ENSMUSG00000005142	1539.3	1.62093	0.129973	12.4712	1.07145e-35	1.38983e-34	ENSMUSG00000005142	Man2b1	17159	protein_coding
ENSMUSG00000054823	1009.98	1.62044	0.166799	9.71488	2.60544e-22	1.99701e-21	ENSMUSG00000054823	Nsd3	234135	protein_coding
ENSMUSG00000030653	1301.53	1.62019	0.123727	13.0949	3.52157e-39	5.15947e-38	ENSMUSG00000030653	Gm45837	207728	protein_coding
ENSMUSG00000024056	320.93	1.61898	0.158284	10.2283	1.48059e-24	1.26346e-23	ENSMUSG00000024056	Ndc80	67052	protein_coding
ENSMUSG00000033031	468.905	1.61852	0.173106	9.3499	8.77341e-21	6.29799e-20	ENSMUSG00000033031	C330027C09Rik	224171	protein_coding
ENSMUSG00000062753	125.497	1.61848	0.280028	5.77969	7.48383e-09	2.69192e-08	ENSMUSG00000062753	AI413582	106672	protein_coding
ENSMUSG00000005087	2523.18	1.61836	0.125117	12.9348	2.86313e-38	4.04107e-37	ENSMUSG00000005087	Cd44	12505	protein_coding
ENSMUSG00000037966	505.911	1.61728	0.277323	5.83176	5.48445e-09	1.99098e-08	ENSMUSG00000037966	Ninj1	18081	protein_coding
ENSMUSG00000070372	1456.98	1.61631	0.121244	13.331	1.5281e-40	2.35729e-39	ENSMUSG00000070372	Capza1	12340	protein_coding
ENSMUSG00000032849	191.276	1.61608	0.298695	5.41045	6.28673e-08	2.10623e-07	ENSMUSG00000032849	Abcc4	239273	protein_coding
ENSMUSG00000056394	1312.47	1.6158	0.2257	7.15904	8.12416e-13	3.89353e-12	ENSMUSG00000056394	Lig1	16881	protein_coding
ENSMUSG00000021377	3954.58	1.61548	0.186164	8.6777	4.03836e-18	2.56437e-17	ENSMUSG00000021377	Dek	110052	protein_coding
ENSMUSG00000078919	98.7057	1.61513	0.40286	4.00916	6.09343e-05	0.000153393	ENSMUSG00000078919	Dpm1	13480	protein_coding
ENSMUSG00000071637	498.471	1.61456	0.174837	9.23463	2.59181e-20	1.82264e-19	ENSMUSG00000071637	Cebpd	12609	protein_coding
ENSMUSG00000101389	51.6696	1.61249	0.324161	4.97435	6.54681e-07	2.02096e-06	ENSMUSG00000101389	Ms4a4a	666907	protein_coding
ENSMUSG00000020057	224.783	1.61126	0.197908	8.14145	3.90569e-16	2.25948e-15	ENSMUSG00000020057	Dram1	71712	protein_coding
ENSMUSG00000022253	932.63	1.61124	0.159693	10.0896	6.14379e-24	5.11421e-23	ENSMUSG00000022253	Nadk2	68646	protein_coding
ENSMUSG00000059657	725.01	1.60943	0.317715	5.06563	4.07043e-07	1.27979e-06	ENSMUSG00000059657	Stfa2l1	268885	protein_coding
ENSMUSG00000001249	99.3427	1.60847	0.240652	6.68382	2.32797e-11	1.00875e-10	ENSMUSG00000001249	Hpn	15451	protein_coding
ENSMUSG00000018820	455.717	1.6077	0.164573	9.76894	1.53045e-22	1.1853e-21	ENSMUSG00000018820	Zfyve27	319740	protein_coding
ENSMUSG00000071379	495.227	1.60742	0.180678	8.89661	5.75777e-19	3.80708e-18	ENSMUSG00000071379	Hpcal1	53602	protein_coding
ENSMUSG00000029512	1011.97	1.60734	0.298587	5.38315	7.31921e-08	2.43949e-07	ENSMUSG00000029512	Ulk1	22241	protein_coding
ENSMUSG00000041488	84.2827	1.60672	0.26724	6.01229	1.82917e-09	6.89789e-09	ENSMUSG00000041488	Stx3	20908	protein_coding
ENSMUSG00000032652	131.485	1.60672	0.379855	4.22982	2.33881e-05	6.16418e-05	ENSMUSG00000032652	Crebl2	232430	protein_coding
ENSMUSG00000069206	153.579	1.60619	0.305961	5.24965	1.5239e-07	4.95383e-07	ENSMUSG00000069206	Zfp874a	238692	protein_coding
ENSMUSG00000020897	643.161	1.60488	0.235498	6.81482	9.43798e-12	4.2024e-11	ENSMUSG00000020897	Aurkb	20877	protein_coding
ENSMUSG00000036377	228.132	1.60415	0.273449	5.86634	4.4551e-09	1.62852e-08	ENSMUSG00000036377	C530008M17Rik	320827	protein_coding
ENSMUSG00000037020	153.27	1.6035	0.210866	7.60438	2.86272e-14	1.48882e-13	ENSMUSG00000037020	Wdr62	233064	protein_coding
ENSMUSG00000051212	130.846	1.60173	0.240515	6.65957	2.74636e-11	1.18492e-10	ENSMUSG00000051212	Gpr183	321019	protein_coding
ENSMUSG00000023994	780.402	1.60125	0.141181	11.3418	8.14538e-30	8.45939e-29	ENSMUSG00000023994	Nfya	18044	protein_coding
ENSMUSG00000026064	2676.86	1.60036	0.237252	6.74542	1.52588e-11	6.70772e-11	ENSMUSG00000026064	Ptp4a1	19243	protein_coding
ENSMUSG00000032436	802.848	1.60021	0.155128	10.3154	6.00267e-25	5.21568e-24	ENSMUSG00000032436	Cmtm7	102545	protein_coding
[truncated: 5,281 more rows]
