# Supplementary material for: Angiocrine signals regulate quiescence and therapy resistance in bone metastasis
Source: JCI Insight. 2019 Jul 11;4(13):e125679. doi: 10.1172/jci.insight.125679 (PMC6629249; doi:10.1172/jci.insight.125679)
Supplement: Supplemental Table 4 [file jciinsight-4-125679-s018.xlsx]

## Sheet: Sheet 1
Ensembl-ID	baseMean	log2FoldChange	lfcSE	stat	pvalue	padj	ensembl	name	entrezgene	gene_biotype				Differentially regulated genes: Control vs Radiation
ENSMUSG00000044951	985.293	9.85913	1.53648	6.41672	1.39242e-10	1.89112e-09	ENSMUSG00000044951	Mylk4	238564	protein_coding
ENSMUSG00000053093	1752.91	9.79892	1.93829	5.05545	4.29383e-07	3.12601e-06	ENSMUSG00000053093	Myh7	140781	protein_coding
ENSMUSG00000029685	55.8923	9.37967	2.54627	3.68369	0.000229885	0.000943278	ENSMUSG00000029685	Asb15	78910	protein_coding
ENSMUSG00000004939	53.6878	9.32109	1.39549	6.67945	2.39847e-11	3.67743e-10	ENSMUSG00000004939	Nmrk2	69564	protein_coding
ENSMUSG00000021622	1033.77	9.2783	1.85209	5.00963	5.45349e-07	3.87563e-06	ENSMUSG00000021622	Ckmt2	76722	protein_coding
ENSMUSG00000007877	2951.01	8.82111	1.14671	7.69256	1.44219e-14	3.55234e-13	ENSMUSG00000007877	Tcap	21393	protein_coding
ENSMUSG00000057003	24016.8	8.68285	1.4869	5.83957	5.23359e-09	5.42618e-08	ENSMUSG00000057003	Myh4	17884	protein_coding
ENSMUSG00000021898	62.9131	8.58294	1.44205	5.95191	2.65031e-09	2.90522e-08	ENSMUSG00000021898	Asb14	142687	protein_coding
ENSMUSG00000069372	32.022	8.57535	1.44174	5.94792	2.71564e-09	2.97487e-08	ENSMUSG00000069372	Ctxn3	629147	protein_coding
ENSMUSG00000055489	164.985	8.49247	1.0847	7.82934	4.90437e-15	1.29418e-13	ENSMUSG00000055489	Ano5	233246	protein_coding
ENSMUSG00000029158	58.7889	8.48472	1.43358	5.91854	3.24816e-09	3.50065e-08	ENSMUSG00000029158	Yipf7	75581	protein_coding
ENSMUSG00000042895	107.019	8.45438	1.28682	6.56999	5.032e-11	7.34336e-10	ENSMUSG00000042895	Abra	223513	protein_coding
ENSMUSG00000033196	2191.97	8.32425	1.18883	7.00208	2.52198e-12	4.54968e-11	ENSMUSG00000033196	Myh2	17882	protein_coding
ENSMUSG00000049173	26.8831	8.32291	1.48919	5.5889	2.28518e-08	2.1034e-07	ENSMUSG00000049173	Myoz3	170947	protein_coding
ENSMUSG00000027022	1751.82	8.24064	0.961858	8.56742	1.05828e-17	3.89855e-16	ENSMUSG00000027022	Xirp2	241431	protein_coding
ENSMUSG00000051747	4249.57	8.23242	1.34221	6.13349	8.59729e-10	1.01961e-08	ENSMUSG00000051747	Ttn	22138	protein_coding
ENSMUSG00000020216	391.802	8.16343	1.71576	4.7579	1.95616e-06	1.23989e-05	ENSMUSG00000020216	Jsrp1	71912	protein_coding
ENSMUSG00000030730	20157.3	8.1593	1.27699	6.38946	1.66475e-10	2.23546e-09	ENSMUSG00000030730	Atp2a1	11937	protein_coding
ENSMUSG00000003476	23.2908	8.11593	1.56894	5.17288	2.30519e-07	1.76965e-06	ENSMUSG00000003476	Crhr2	12922	protein_coding
ENSMUSG00000038201	210.205	8.10935	1.54935	5.23404	1.65844e-07	1.30813e-06	ENSMUSG00000038201	Kcna7	16495	protein_coding
ENSMUSG00000051985	83.0178	8.08287	1.43033	5.65104	1.5948e-08	1.50881e-07	ENSMUSG00000051985	Igfn1	226438	protein_coding
ENSMUSG00000042717	205.343	8.07647	1.48594	5.43524	5.47226e-08	4.70411e-07	ENSMUSG00000042717	Ppp1r3a	140491	protein_coding
ENSMUSG00000001508	120.002	8.03217	0.984702	8.15696	3.43562e-16	1.05159e-14	ENSMUSG00000001508	Sgca	20391	protein_coding
ENSMUSG00000027470	633.703	8.01894	0.700592	11.4459	2.464e-30	3.20532e-28	ENSMUSG00000027470	Mylk2	228785	protein_coding
ENSMUSG00000026950	2490.52	7.99813	1.17096	6.8304	8.46797e-12	1.39604e-10	ENSMUSG00000026950	Neb	17996	protein_coding
ENSMUSG00000028396	116.071	7.98813	1.89263	4.22064	2.43612e-05	0.000124162	ENSMUSG00000028396	2310002L09Rik	71886	protein_coding
ENSMUSG00000062077	229.891	7.97542	1.34307	5.93818	2.88203e-09	3.13447e-08	ENSMUSG00000062077	Trim54	58522	protein_coding
ENSMUSG00000056900	264.388	7.95426	1.27541	6.23664	4.47073e-10	5.54297e-09	ENSMUSG00000056900	Usp13	72607	protein_coding
ENSMUSG00000018893	3002.88	7.94697	1.22904	6.46601	1.00621e-10	1.3997e-09	ENSMUSG00000018893	Mb	17189	protein_coding
ENSMUSG00000096146	39.1376	7.89472	1.44678	5.45676	4.84906e-08	4.22731e-07	ENSMUSG00000096146	Kcnj11	16514	protein_coding
ENSMUSG00000006457	6216.49	7.80201	1.11985	6.96699	3.23783e-12	5.7172e-11	ENSMUSG00000006457	Actn3	11474	protein_coding
ENSMUSG00000025537	371.735	7.78938	0.722433	10.7821	4.18016e-27	4.1679e-25	ENSMUSG00000025537	Phkg1	18682	protein_coding
ENSMUSG00000044938	296.995	7.75475	0.808166	9.5955	8.35115e-22	4.71373e-20	ENSMUSG00000044938	Klhl31	244923	protein_coding
ENSMUSG00000023153	65.9526	7.75237	1.3507	5.7395	9.49575e-09	9.38917e-08	ENSMUSG00000023153	Tmem52	69671	protein_coding
ENSMUSG00000067653	449.707	7.71948	1.17431	6.57364	4.91e-11	7.17162e-10	ENSMUSG00000067653	Ankrd23	78321	protein_coding
ENSMUSG00000070385	663.926	7.69661	1.21431	6.33827	2.32366e-10	3.03223e-09	ENSMUSG00000070385	Ampd1	229665	protein_coding
ENSMUSG00000005716	9558.7	7.67652	1.23916	6.19495	5.83018e-10	7.08601e-09	ENSMUSG00000005716	Pvalb	19293	protein_coding
ENSMUSG00000030399	17338.4	7.67071	1.20764	6.35182	2.12779e-10	2.79857e-09	ENSMUSG00000030399	Ckm	12715	protein_coding
ENSMUSG00000055027	402.066	7.66352	1.16749	6.56409	5.2353e-11	7.62002e-10	ENSMUSG00000055027	Smyd1	12180	protein_coding
ENSMUSG00000042451	240.363	7.6162	0.759783	10.0242	1.1934e-23	8.42007e-22	ENSMUSG00000042451	Mybph	53311	protein_coding
ENSMUSG00000052135	16.4635	7.61546	1.47965	5.1468	2.64964e-07	2.00633e-06	ENSMUSG00000052135	Foxo6	329934	protein_coding
ENSMUSG00000061723	15797.1	7.58559	1.1864	6.39378	1.61832e-10	2.17663e-09	ENSMUSG00000061723	Tnnt3	21957	protein_coding
ENSMUSG00000090799	86.7025	7.56115	1.09876	6.88155	5.92048e-12	1.00287e-10	ENSMUSG00000090799	Klhl33	546611	protein_coding
ENSMUSG00000024827	15.6513	7.54242	1.50079	5.02565	5.01731e-07	3.59635e-06	ENSMUSG00000024827	Gldc	104174	protein_coding
ENSMUSG00000021768	57.0318	7.54076	1.29717	5.81323	6.12804e-09	6.26631e-08	ENSMUSG00000021768	Dusp13	27389	protein_coding
ENSMUSG00000035606	137.705	7.49175	0.957143	7.8272	4.98837e-15	1.31218e-13	ENSMUSG00000035606	Ky	16716	protein_coding
ENSMUSG00000024803	29.3282	7.47553	1.53105	4.88261	1.04693e-06	6.98581e-06	ENSMUSG00000024803	Ankrd1	107765	protein_coding
ENSMUSG00000049134	1307.02	7.44618	0.98808	7.53601	4.84584e-14	1.11756e-12	ENSMUSG00000049134	Nrap	18175	protein_coding
ENSMUSG00000028834	106.488	7.44308	1.08909	6.8342	8.24619e-12	1.36624e-10	ENSMUSG00000028834	Trim63	433766	protein_coding
ENSMUSG00000047419	1441.17	7.42179	1.01562	7.30764	2.71884e-13	5.59598e-12	ENSMUSG00000047419	Cmya5	76469	protein_coding
ENSMUSG00000071540	341.167	7.42171	0.824921	8.99688	2.32228e-19	1.00699e-17	ENSMUSG00000071540	3425401B19Rik	100504518	protein_coding
ENSMUSG00000056328	5769.81	7.41848	1.36551	5.43276	5.54877e-08	4.7576e-07	ENSMUSG00000056328	Myh1	17879	protein_coding
ENSMUSG00000024471	803.902	7.40912	1.21555	6.09527	1.09256e-09	1.27307e-08	ENSMUSG00000024471	Myot	58916	protein_coding
ENSMUSG00000031461	1139.39	7.40812	1.47184	5.03325	4.82232e-07	3.46853e-06	ENSMUSG00000031461	Myom2	17930	protein_coding
ENSMUSG00000032648	4381.94	7.39669	0.622385	11.8844	1.42612e-32	2.24022e-30	ENSMUSG00000032648	Pygm	19309	protein_coding
ENSMUSG00000047746	257.88	7.39488	0.812597	9.10031	9.0075e-20	4.12043e-18	ENSMUSG00000047746	Fbxo40	207215	protein_coding
ENSMUSG00000029683	281.83	7.39324	1.74203	4.24404	2.19528e-05	0.000112889	ENSMUSG00000029683	Lmod2	93677	protein_coding
ENSMUSG00000031382	102.28	7.37869	1.05257	7.01014	2.38075e-12	4.32234e-11	ENSMUSG00000031382	Asb11	68854	protein_coding
ENSMUSG00000046345	50.8025	7.36987	1.24458	5.92156	3.18903e-09	3.43915e-08	ENSMUSG00000046345	Smco1	69576	protein_coding
ENSMUSG00000022357	13.684	7.34841	1.70029	4.32187	1.54714e-05	8.2246e-05	ENSMUSG00000022357	Klhl38	268807	protein_coding
ENSMUSG00000017817	816.877	7.34177	1.23135	5.96235	2.48639e-09	2.74086e-08	ENSMUSG00000017817	Jph2	59091	protein_coding
ENSMUSG00000007594	26.6669	7.33919	1.41405	5.19018	2.10086e-07	1.62704e-06	ENSMUSG00000007594	Hapln4	330790	protein_coding
ENSMUSG00000005628	340.704	7.30942	0.671512	10.885	1.35863e-27	1.44093e-25	ENSMUSG00000005628	Tmod4	50874	protein_coding
ENSMUSG00000010122	26.0788	7.30457	1.45524	5.01948	5.18125e-07	3.7027e-06	ENSMUSG00000010122	Slc47a1	67473	protein_coding
ENSMUSG00000038403	686.229	7.2769	1.32473	5.49312	3.94895e-08	3.49755e-07	ENSMUSG00000038403	Hfe2	69585	protein_coding
ENSMUSG00000021798	1227.79	7.24588	1.29836	5.5808	2.39414e-08	2.19399e-07	ENSMUSG00000021798	Ldb3	24131	protein_coding
ENSMUSG00000038670	2942.2	7.22037	0.913532	7.9038	2.70537e-15	7.40906e-14	ENSMUSG00000038670	Mybpc2	233199	protein_coding
ENSMUSG00000049641	68.0993	7.2155	2.07511	3.47717	0.000506735	0.00189952	ENSMUSG00000049641	Vgll2	215031	protein_coding
ENSMUSG00000028841	24.3649	7.2053	1.44816	4.97549	6.50845e-07	4.542e-06	ENSMUSG00000028841	Cnksr1	194231	protein_coding
ENSMUSG00000032495	88.0758	7.16332	1.03645	6.91143	4.79801e-12	8.23626e-11	ENSMUSG00000032495	Lrrc2	74249	protein_coding
ENSMUSG00000068697	1488.1	7.16206	1.09954	6.51369	7.33274e-11	1.04001e-09	ENSMUSG00000068697	Myoz1	59011	protein_coding
ENSMUSG00000049719	11.7754	7.13425	1.69591	4.20674	2.5908e-05	0.000131643	ENSMUSG00000049719	Prss46	74306	protein_coding
ENSMUSG00000029361	42.9416	7.12774	1.30554	5.4596	4.7721e-08	4.16458e-07	ENSMUSG00000029361	Nos1	18125	protein_coding
ENSMUSG00000019787	1585.83	7.1141	1.54585	4.60207	4.18319e-06	2.47792e-05	ENSMUSG00000019787	Trdn	76757	protein_coding
ENSMUSG00000068614	961.766	7.09821	1.85926	3.81776	0.000134669	0.000581678	ENSMUSG00000068614	Actc1	11464	protein_coding
ENSMUSG00000028584	22.4551	7.0866	1.50738	4.70127	2.58547e-06	1.59506e-05	ENSMUSG00000028584	Lrrc38	242735	protein_coding
ENSMUSG00000047485	22.3936	7.0828	1.70471	4.15484	3.2551e-05	0.000162423	ENSMUSG00000047485	Klhl34	245683	protein_coding
ENSMUSG00000037681	10.8071	7.01049	1.7411	4.02647	5.66206e-05	0.000268677	ENSMUSG00000037681	Esyt3	272636	protein_coding
ENSMUSG00000044288	10.6829	6.99326	1.56223	4.47646	7.58921e-06	4.2663e-05	ENSMUSG00000044288	Cnr1	12801	protein_coding
ENSMUSG00000044086	170.997	6.95621	1.56544	4.44362	8.84581e-06	4.91792e-05	ENSMUSG00000044086	Lmod3	320502	protein_coding
ENSMUSG00000033044	207.843	6.94307	0.742014	9.35705	8.19922e-21	4.20078e-19	ENSMUSG00000033044	Dhrs7c	68460	protein_coding
ENSMUSG00000079278	129.002	6.91193	1.57317	4.39363	1.11472e-05	6.06378e-05	ENSMUSG00000079278	Tmem233	545798	protein_coding
ENSMUSG00000079434	19.6278	6.89027	1.54848	4.44969	8.59957e-06	4.79061e-05	ENSMUSG00000079434	Neu2	23956	protein_coding
ENSMUSG00000007097	1615.58	6.87269	1.10347	6.22824	4.71714e-10	5.82679e-09	ENSMUSG00000007097	Atp1a2	98660	protein_coding
ENSMUSG00000039891	358.088	6.86553	0.777295	8.8326	1.02271e-18	4.11334e-17	ENSMUSG00000039891	Txlnb	378431	protein_coding
ENSMUSG00000019848	35.8195	6.86329	1.41308	4.85696	1.192e-06	7.88558e-06	ENSMUSG00000019848	Popdc3	78977	protein_coding
ENSMUSG00000016349	1348.03	6.83591	1.08528	6.29877	3.00014e-10	3.82506e-09	ENSMUSG00000016349	Eef1a2	13628	protein_coding
ENSMUSG00000007122	2881.2	6.82582	1.60239	4.25977	2.04635e-05	0.000105721	ENSMUSG00000007122	Casq1	12372	protein_coding
ENSMUSG00000004360	18.5536	6.80783	1.43559	4.7422	2.11413e-06	1.3299e-05	ENSMUSG00000004360	9330159F19Rik	212448	protein_coding
ENSMUSG00000023964	18.3434	6.79363	1.39907	4.85583	1.19883e-06	7.92764e-06	ENSMUSG00000023964	Calcr	12311	protein_coding
ENSMUSG00000061462	952.036	6.78621	0.679863	9.98173	1.83243e-23	1.27133e-21	ENSMUSG00000061462	Obscn	380698	protein_coding
ENSMUSG00000026208	2754.8	6.77367	0.937383	7.22614	4.96908e-13	9.90602e-12	ENSMUSG00000026208	Des	13346	protein_coding
ENSMUSG00000038239	677.167	6.74817	0.649141	10.3955	2.59806e-25	2.18486e-23	ENSMUSG00000038239	Hrc	15464	protein_coding
ENSMUSG00000006221	493.084	6.7451	1.44319	4.67373	2.95775e-06	1.80269e-05	ENSMUSG00000006221	Hspb7	29818	protein_coding
ENSMUSG00000013483	8.9802	6.74322	1.69462	3.97918	6.91529e-05	0.00032101	ENSMUSG00000013483	Card14	170720	protein_coding
ENSMUSG00000017300	9209.68	6.73882	1.3377	5.03763	4.71331e-07	3.39745e-06	ENSMUSG00000017300	Tnnc2	21925	protein_coding
ENSMUSG00000033342	48.9757	6.72709	0.977864	6.87937	6.01186e-12	1.01628e-10	ENSMUSG00000033342	Plppr5	75769	protein_coding
ENSMUSG00000031097	7557.98	6.72504	1.02398	6.56753	5.11584e-11	7.45266e-10	ENSMUSG00000031097	Tnni2	21953	protein_coding
ENSMUSG00000048373	8.84102	6.71826	1.68831	3.97929	6.91218e-05	0.000320956	ENSMUSG00000048373	Fgfbp1	14181	protein_coding
ENSMUSG00000068699	510.812	6.70112	1.2024	5.57311	2.50229e-08	2.28932e-07	ENSMUSG00000068699	Flnc	68794	protein_coding
ENSMUSG00000033491	476.65	6.69703	1.75104	3.82459	0.000130988	0.000566958	ENSMUSG00000033491	Prss35	244954	protein_coding
ENSMUSG00000025216	47.7128	6.68999	1.11949	5.97595	2.28758e-09	2.54106e-08	ENSMUSG00000025216	Lbx1	16814	protein_coding
ENSMUSG00000006542	94.2742	6.67189	0.896606	7.44127	9.97182e-14	2.19922e-12	ENSMUSG00000006542	Prkag3	241113	protein_coding
ENSMUSG00000020475	1667.82	6.6635	0.607623	10.9665	5.53727e-28	6.14674e-26	ENSMUSG00000020475	Pgam2	56012	protein_coding
ENSMUSG00000079588	217.605	6.65727	0.727731	9.14799	5.80047e-20	2.69035e-18	ENSMUSG00000079588	Tmem182	381339	protein_coding
ENSMUSG00000038763	182.557	6.62554	0.839454	7.89268	2.95775e-15	8.07368e-14	ENSMUSG00000038763	Alpk3	116904	protein_coding
ENSMUSG00000026163	8.2778	6.62509	1.64329	4.0316	5.53983e-05	0.000263779	ENSMUSG00000026163	Sphkap	77629	protein_coding
ENSMUSG00000078815	103.807	6.5897	0.918552	7.17401	7.28346e-13	1.41679e-11	ENSMUSG00000078815	Cacng6	54378	protein_coding
ENSMUSG00000025488	355.078	6.58699	0.731214	9.0083	2.09279e-19	9.14619e-18	ENSMUSG00000025488	Cox8b	12869	protein_coding
ENSMUSG00000020836	147.63	6.58378	0.839966	7.83814	4.57251e-15	1.21237e-13	ENSMUSG00000020836	Coro6	216961	protein_coding
ENSMUSG00000074505	176.149	6.57212	0.676152	9.71988	2.48071e-22	1.47522e-20	ENSMUSG00000074505	Fat3	270120	protein_coding
ENSMUSG00000045246	15.7376	6.56739	1.47234	4.46052	8.17615e-06	4.57002e-05	ENSMUSG00000045246	Kcng4	66733	protein_coding
ENSMUSG00000021579	101.901	6.56314	0.959707	6.83869	7.99195e-12	1.32941e-10	ENSMUSG00000021579	Lrrc14b	432779	protein_coding
ENSMUSG00000008658	129.304	6.54186	0.809575	8.08061	6.44461e-16	1.90602e-14	ENSMUSG00000008658	Rbfox1	268859	protein_coding
ENSMUSG00000025172	129.024	6.53931	0.874991	7.47358	7.80445e-14	1.73733e-12	ENSMUSG00000025172	Ankrd2	56642	protein_coding
ENSMUSG00000027895	114.235	6.53515	0.944221	6.92121	4.47801e-12	7.72676e-11	ENSMUSG00000027895	Kcnc4	99738	protein_coding
ENSMUSG00000022525	43.0363	6.53354	1.13369	5.76306	8.2602e-09	8.25079e-08	ENSMUSG00000022525	Hrasls	27281	protein_coding
ENSMUSG00000061877	7.73222	6.52468	1.82276	3.57956	0.000344174	0.0013478	ENSMUSG00000061877	BC048679	210321	protein_coding
ENSMUSG00000042529	28.4187	6.52087	1.3341	4.88783	1.01953e-06	6.82324e-06	ENSMUSG00000042529	Kcnj12	16515	protein_coding
ENSMUSG00000026610	14.9574	6.49279	1.64361	3.95033	7.80432e-05	0.000358383	ENSMUSG00000026610	Esrrg	26381	protein_coding
ENSMUSG00000031972	24291.3	6.48588	1.40652	4.61129	4.0018e-06	2.38063e-05	ENSMUSG00000031972	Acta1	11459	protein_coding
ENSMUSG00000026387	7.51334	6.48344	1.76263	3.67828	0.000234813	0.000962311	ENSMUSG00000026387	Sctr	319229	protein_coding
ENSMUSG00000074771	14.6941	6.46834	1.418	4.5616	5.07652e-06	2.9566e-05	ENSMUSG00000074771	Ankef1	319196	protein_coding
ENSMUSG00000064036	7.40357	6.46305	1.68267	3.84095	0.000122557	0.000535334	ENSMUSG00000064036	Mro	71263	protein_coding
ENSMUSG00000020061	1593.89	6.45774	1.43339	4.50521	6.63068e-06	3.77591e-05	ENSMUSG00000020061	Mybpc1	109272	protein_coding
ENSMUSG00000047990	26.9289	6.44466	1.23679	5.21079	1.88038e-07	1.4672e-06	ENSMUSG00000047990	C2cd4a	244911	protein_coding
ENSMUSG00000063428	26.7434	6.43572	1.43088	4.49774	6.86804e-06	3.89509e-05	ENSMUSG00000063428	Ddo	70503	protein_coding
ENSMUSG00000030401	636.659	6.42716	0.660666	9.7283	2.28374e-22	1.3728e-20	ENSMUSG00000030401	Rtn2	20167	protein_coding
ENSMUSG00000035923	53.147	6.42473	1.08057	5.94572	2.7525e-09	3.01129e-08	ENSMUSG00000035923	Myf6	17878	protein_coding
ENSMUSG00000052374	971.529	6.41447	1.22195	5.24937	1.5262e-07	1.21129e-06	ENSMUSG00000052374	Actn2	11472	protein_coding
ENSMUSG00000036523	26.3323	6.41375	1.27816	5.01797	5.22215e-07	3.72554e-06	ENSMUSG00000036523	Greb1	268527	protein_coding
ENSMUSG00000030996	262.19	6.40781	0.669113	9.57658	1.00313e-21	5.56533e-20	ENSMUSG00000030996	Art1	11870	protein_coding
ENSMUSG00000024059	143.14	6.39912	0.861473	7.42812	1.10154e-13	2.41754e-12	ENSMUSG00000024059	Clip4	78785	protein_coding
ENSMUSG00000075318	13.929	6.38963	1.42004	4.4996	6.8081e-06	3.86372e-05	ENSMUSG00000075318	Scn2a	110876	protein_coding
ENSMUSG00000029335	231.941	6.38472	0.713648	8.9466	3.6661e-19	1.53764e-17	ENSMUSG00000029335	Bmp3	110075	protein_coding
ENSMUSG00000026062	64.6133	6.3841	0.754905	8.45683	2.74751e-17	9.49144e-16	ENSMUSG00000026062	Slc9a2	226999	protein_coding
ENSMUSG00000030592	2002.78	6.37288	0.593872	10.7311	7.27521e-27	6.96204e-25	ENSMUSG00000030592	Ryr1	20190	protein_coding
ENSMUSG00000060600	5587.81	6.36782	0.531207	11.9874	4.13463e-33	6.81642e-31	ENSMUSG00000060600	Eno3	13808	protein_coding
ENSMUSG00000042828	228.694	6.36701	1.40947	4.51733	6.26252e-06	3.58218e-05	ENSMUSG00000042828	Trim72	434246	protein_coding
ENSMUSG00000058975	75.9953	6.35771	0.993544	6.39902	1.56375e-10	2.10834e-09	ENSMUSG00000058975	Kcnc1	16502	protein_coding
ENSMUSG00000061816	9360.77	6.32716	1.49697	4.22664	2.37204e-05	0.000121193	ENSMUSG00000061816	Myl1	17901	protein_coding
ENSMUSG00000030433	37.2142	6.32604	1.13251	5.58584	2.32572e-08	2.13717e-07	ENSMUSG00000030433	Sbk2	381836	protein_coding
ENSMUSG00000050315	628.357	6.3107	0.677246	9.31817	1.18363e-20	5.86524e-19	ENSMUSG00000050315	Synpo2	118449	protein_coding
ENSMUSG00000045761	6.62342	6.30123	2.05731	3.06285	0.00219241	0.00698408	ENSMUSG00000045761	Togaram2	320159	protein_coding
ENSMUSG00000028348	85.1914	6.29749	0.875834	7.19029	6.46556e-13	1.26955e-11	ENSMUSG00000028348	Cavin4	68016	protein_coding
ENSMUSG00000102697	6.52802	6.28339	1.91306	3.28447	0.00102176	0.00356972	ENSMUSG00000102697	Pcdhac2	353237	protein_coding
ENSMUSG00000038204	71.6668	6.27123	0.914699	6.85606	7.07842e-12	1.18813e-10	ENSMUSG00000038204	Asb10	117590	protein_coding
ENSMUSG00000075307	534.429	6.26706	1.17224	5.34623	8.98049e-08	7.41369e-07	ENSMUSG00000075307	Klhl41	228003	protein_coding
ENSMUSG00000026479	12.5026	6.23227	1.47711	4.21923	2.45143e-05	0.000124904	ENSMUSG00000026479	Lamc2	16782	protein_coding
ENSMUSG00000002032	6.27908	6.22508	1.77729	3.50257	0.000460787	0.00175253	ENSMUSG00000002032	Tmem25	71687	protein_coding
ENSMUSG00000037977	45.8354	6.20661	0.993558	6.24685	4.18803e-10	5.20409e-09	ENSMUSG00000037977	6430571L13Rik	235599	protein_coding
ENSMUSG00000049537	6.12227	6.19036	1.82414	3.39357	0.000689879	0.00251305	ENSMUSG00000049537	Tecrl	243078	protein_coding
ENSMUSG00000026418	404.188	6.18385	1.71637	3.60288	0.000314713	0.00124472	ENSMUSG00000026418	Tnni1	21952	protein_coding
ENSMUSG00000091898	549.428	6.18253	1.36057	4.54407	5.51777e-06	3.18462e-05	ENSMUSG00000091898	Tnnc1	21924	protein_coding
ENSMUSG00000028197	221.27	6.1652	1.59062	3.87597	0.000106199	0.000471426	ENSMUSG00000028197	Col24a1	71355	protein_coding
ENSMUSG00000029862	77.907	6.16204	0.862783	7.14205	9.1948e-13	1.75778e-11	ENSMUSG00000029862	Clcn1	12723	protein_coding
ENSMUSG00000060509	55.409	6.15542	0.828961	7.42547	1.12379e-13	2.45567e-12	ENSMUSG00000060509	Xcr1	23832	protein_coding
ENSMUSG00000046828	5.90469	6.1355	1.99562	3.07449	0.00210864	0.00675471	ENSMUSG00000046828	Mettl21e	403183	protein_coding
ENSMUSG00000007033	32.6554	6.13409	1.25144	4.90164	9.50404e-07	6.40695e-06	ENSMUSG00000007033	Hspa1l	15482	protein_coding
ENSMUSG00000040694	442.569	6.12767	1.3082	4.68404	2.8128e-06	1.72508e-05	ENSMUSG00000040694	Apobec2	11811	protein_coding
ENSMUSG00000031376	5.84196	6.12042	1.88014	3.25531	0.00113269	0.00390323	ENSMUSG00000031376	Atp2b3	320707	protein_coding
ENSMUSG00000040287	172.494	6.12024	0.745796	8.20631	2.28087e-16	7.17934e-15	ENSMUSG00000040287	Stac3	237611	protein_coding
ENSMUSG00000026173	64.6935	6.11638	0.838441	7.29495	2.98774e-13	6.11918e-12	ENSMUSG00000026173	Plcd4	18802	protein_coding
ENSMUSG00000045776	64.2457	6.11033	0.897464	6.80844	9.86615e-12	1.61376e-10	ENSMUSG00000045776	Lrtm1	319476	protein_coding
ENSMUSG00000022215	165.7	6.0677	1.61438	3.75852	0.000170922	0.000722889	ENSMUSG00000022215	Fitm1	68680	protein_coding
ENSMUSG00000035296	112.573	6.04814	1.85686	3.25719	0.00112522	0.00388049	ENSMUSG00000035296	Sgcg	24053	protein_coding
ENSMUSG00000032523	92.3636	6.0472	0.888769	6.80402	1.01742e-11	1.65602e-10	ENSMUSG00000032523	Hhatl	74770	protein_coding
ENSMUSG00000036036	5.51331	6.03881	1.8446	3.27377	0.00106123	0.0036906	ENSMUSG00000036036	Zfp57	22715	protein_coding
ENSMUSG00000030554	588.293	6.02818	0.597298	10.0924	5.96752e-24	4.39669e-22	ENSMUSG00000030554	Synm	233335	protein_coding
ENSMUSG00000074595	5.46626	6.02696	1.90045	3.17133	0.00151743	0.00506348	ENSMUSG00000074595	Wfdc6a	209351	protein_coding
ENSMUSG00000018387	5.4349	6.01892	1.95763	3.07459	0.00210791	0.00675366	ENSMUSG00000018387	Shroom1	71774	protein_coding
ENSMUSG00000031075	181.432	6.01756	0.613531	9.80807	1.03936e-22	6.53074e-21	ENSMUSG00000031075	Ano1	101772	protein_coding
ENSMUSG00000074486	2192.97	5.99556	1.04612	5.73124	9.97019e-09	9.8291e-08	ENSMUSG00000074486	Bglap2	12097	protein_coding
ENSMUSG00000040666	463.091	5.98755	0.606699	9.86905	5.66962e-23	3.61704e-21	ENSMUSG00000040666	Sh3bgr	50795	protein_coding
ENSMUSG00000090066	214.1	5.97526	1.7026	3.50948	0.00044898	0.00171114	ENSMUSG00000090066	1110002E22Rik	102634333	protein_coding
ENSMUSG00000044499	5.21667	5.95864	1.86143	3.2011	0.00136902	0.00462198	ENSMUSG00000044499	Hs3st5	319415	protein_coding
ENSMUSG00000027513	57.9524	5.95651	0.842393	7.07094	1.53891e-12	2.86307e-11	ENSMUSG00000027513	Pck1	18534	protein_coding
ENSMUSG00000032401	10.3622	5.95622	1.54461	3.85612	0.000115199	0.000507051	ENSMUSG00000032401	Lctl	235435	protein_coding
ENSMUSG00000067242	10.3315	5.95087	1.48764	4.0002	6.32898e-05	0.000296856	ENSMUSG00000067242	Lgi1	56839	protein_coding
ENSMUSG00000063821	28.7029	5.94263	1.16253	5.11179	3.19116e-07	2.37851e-06	ENSMUSG00000063821	Dupd1	435391	protein_coding
ENSMUSG00000020067	226.434	5.92557	0.790215	7.49869	6.44606e-14	1.45438e-12	ENSMUSG00000020067	Mypn	68802	protein_coding
ENSMUSG00000028773	413.272	5.92309	1.40925	4.20302	2.63382e-05	0.000133747	ENSMUSG00000028773	Fabp3	14077	protein_coding
ENSMUSG00000005220	10.0186	5.90657	1.56967	3.76293	0.000167933	0.000711152	ENSMUSG00000005220	Corin	53419	protein_coding
ENSMUSG00000074218	357.981	5.88882	1.31	4.49529	6.94738e-06	3.93338e-05	ENSMUSG00000074218	Cox7a1	12865	protein_coding
ENSMUSG00000029661	162013	5.87312	1.1788	4.98228	6.2841e-07	4.40019e-06	ENSMUSG00000029661	Col1a2	12843	protein_coding
ENSMUSG00000049939	4.87298	5.86058	1.9111	3.06661	0.00216504	0.00691277	ENSMUSG00000049939	Lrrc4	192198	protein_coding
ENSMUSG00000026817	1552.77	5.86028	0.580192	10.1006	5.4912e-24	4.06373e-22	ENSMUSG00000026817	Ak1	11636	protein_coding
ENSMUSG00000044716	17.7287	5.83017	1.41214	4.12861	3.64962e-05	0.000180165	ENSMUSG00000044716	Dok7	231134	protein_coding
ENSMUSG00000028226	123.854	5.82906	0.766674	7.60304	2.89243e-14	6.85091e-13	ENSMUSG00000028226	Mmp16	17389	protein_coding
ENSMUSG00000027077	113.946	5.82081	1.6862	3.45202	0.000556398	0.00206845	ENSMUSG00000027077	Smtnl1	68678	protein_coding
ENSMUSG00000002831	271.924	5.81313	0.54177	10.7299	7.36861e-27	7.01113e-25	ENSMUSG00000002831	Plin4	57435	protein_coding
ENSMUSG00000026971	26.0325	5.79878	1.26603	4.58027	4.64377e-06	2.72649e-05	ENSMUSG00000026971	Itgb6	16420	protein_coding
ENSMUSG00000001506	181651	5.79759	1.28525	4.51087	6.45617e-06	3.68535e-05	ENSMUSG00000001506	Col1a1	12842	protein_coding
ENSMUSG00000062713	17.3066	5.79423	1.36535	4.24376	2.19807e-05	0.000112998	ENSMUSG00000062713	Sim2	20465	protein_coding
ENSMUSG00000025013	4.60771	5.77887	1.94122	2.97692	0.00291161	0.00894158	ENSMUSG00000025013	Tll2	24087	protein_coding
ENSMUSG00000040752	4.60771	5.77887	1.94122	2.97692	0.00291161	0.00894158	ENSMUSG00000040752	Myh6	17888	protein_coding
ENSMUSG00000052353	169.802	5.77446	1.77004	3.26234	0.00110498	0.00381723	ENSMUSG00000052353	Cemip	80982	protein_coding
ENSMUSG00000030672	8635.55	5.74874	0.935173	6.14725	7.88364e-10	9.38988e-09	ENSMUSG00000030672	Mylpf	17907	protein_coding
ENSMUSG00000022510	8.97365	5.74142	1.53673	3.73614	0.000186865	0.000784144	ENSMUSG00000022510	Trp63	22061	protein_coding
ENSMUSG00000058966	50.0102	5.73603	0.899843	6.37448	1.83579e-10	2.44542e-09	ENSMUSG00000058966	Fam57b	68952	protein_coding
ENSMUSG00000027499	527.811	5.72933	1.27066	4.50893	6.51549e-06	3.71794e-05	ENSMUSG00000027499	Pkia	18767	protein_coding
ENSMUSG00000054978	16.4637	5.7209	1.4862	3.84935	0.000118432	0.000519773	ENSMUSG00000054978	Kbtbd13	74492	protein_coding
ENSMUSG00000041608	343.566	5.71372	0.627554	9.10475	8.64676e-20	3.97727e-18	ENSMUSG00000041608	Entpd3	215446	protein_coding
ENSMUSG00000074483	5315.44	5.71176	0.988056	5.78081	7.43432e-09	7.48874e-08	ENSMUSG00000074483	Bglap	12096	protein_coding
ENSMUSG00000019933	32.6671	5.70629	1.04926	5.43841	5.37576e-08	4.63151e-07	ENSMUSG00000019933	Mrln	69563	protein_coding
ENSMUSG00000031636	267.433	5.7	0.700197	8.14058	3.93399e-16	1.191e-14	ENSMUSG00000031636	Pdlim3	53318	protein_coding
ENSMUSG00000027559	7544.07	5.68875	0.375432	15.1525	7.28943e-52	3.56989e-49	ENSMUSG00000027559	Car3	12350	protein_coding
ENSMUSG00000039376	192.484	5.68799	1.33099	4.27349	1.92433e-05	9.98818e-05	ENSMUSG00000039376	Synpo2l	68760	protein_coding
ENSMUSG00000020805	479.724	5.68374	1.20807	4.70481	2.54101e-06	1.57171e-05	ENSMUSG00000020805	Slc13a5	237831	protein_coding
ENSMUSG00000044647	31.943	5.675	1.01623	5.58438	2.34538e-08	2.15286e-07	ENSMUSG00000044647	Csrnp3	77771	protein_coding
ENSMUSG00000038522	8.48897	5.65916	1.55723	3.63412	0.000278927	0.00112022	ENSMUSG00000038522	Mfsd4b1	215929	protein_coding
ENSMUSG00000020354	23.6236	5.65436	1.03365	5.4703	4.49262e-08	3.93926e-07	ENSMUSG00000020354	Sgcd	24052	protein_coding
ENSMUSG00000028631	15.6206	5.64133	1.37674	4.09759	4.17477e-05	0.000203913	ENSMUSG00000028631	Kcnq4	60613	protein_coding
ENSMUSG00000026407	805.565	5.64041	1.0076	5.59787	2.16997e-08	2.00846e-07	ENSMUSG00000026407	Cacna1s	12292	protein_coding
ENSMUSG00000051980	8.34901	5.63418	1.57591	3.57519	0.000349978	0.00136731	ENSMUSG00000051980	Casr	12374	protein_coding
ENSMUSG00000024972	23.2273	5.62521	1.03696	5.42472	5.8047e-08	4.96681e-07	ENSMUSG00000024972	Lgals12	56072	protein_coding
ENSMUSG00000005124	628.518	5.61894	0.686952	8.17952	2.84986e-16	8.88634e-15	ENSMUSG00000005124	Wisp1	22402	protein_coding
ENSMUSG00000036596	457.905	5.61583	1.40819	3.98797	6.66403e-05	0.000310994	ENSMUSG00000036596	Cpz	242939	protein_coding
ENSMUSG00000045871	45.7782	5.6087	0.999024	5.61418	1.97493e-08	1.84124e-07	ENSMUSG00000045871	Slitrk6	239250	protein_coding
ENSMUSG00000038086	83.7492	5.60567	0.747059	7.50365	6.20642e-14	1.40221e-12	ENSMUSG00000038086	Hspb2	69253	protein_coding
ENSMUSG00000022519	1226.28	5.59971	0.954883	5.86429	4.51049e-09	4.74442e-08	ENSMUSG00000022519	Srl	106393	protein_coding
ENSMUSG00000032060	891.84	5.56937	0.5801	9.60071	7.93972e-22	4.51209e-20	ENSMUSG00000032060	Cryab	12955	protein_coding
ENSMUSG00000026828	52.0546	5.56879	0.856007	6.50554	7.74129e-11	1.09516e-09	ENSMUSG00000026828	Galnt5	241391	protein_coding
ENSMUSG00000026042	6106.28	5.56722	1.10383	5.04357	4.56929e-07	3.30509e-06	ENSMUSG00000026042	Col5a2	12832	protein_coding
ENSMUSG00000031204	22.2201	5.5637	1.23104	4.51951	6.19824e-06	3.54907e-05	ENSMUSG00000031204	Asb12	70392	protein_coding
ENSMUSG00000039103	531.294	5.56076	0.67998	8.17783	2.89001e-16	8.99467e-15	ENSMUSG00000039103	Nexn	68810	protein_coding
ENSMUSG00000054594	103.385	5.55964	0.748901	7.42373	1.1387e-13	2.48499e-12	ENSMUSG00000054594	Oscar	232790	protein_coding
ENSMUSG00000041193	66.4182	5.55963	0.816115	6.81231	9.60447e-12	1.57406e-10	ENSMUSG00000041193	Pla2g5	18784	protein_coding
ENSMUSG00000075324	36.8827	5.55913	0.958775	5.79816	6.70467e-09	6.80728e-08	ENSMUSG00000075324	Fign	60344	protein_coding
ENSMUSG00000054976	29.6253	5.55705	1.1229	4.94883	7.46628e-07	5.14704e-06	ENSMUSG00000054976	Nyap2	241134	protein_coding
ENSMUSG00000027670	123.962	5.54796	1.58483	3.50067	0.000464093	0.00176228	ENSMUSG00000027670	Ocstamp	74614	protein_coding
ENSMUSG00000037139	102.063	5.54116	0.925089	5.98986	2.10017e-09	2.3454e-08	ENSMUSG00000037139	Myom3	242702	protein_coding
ENSMUSG00000054034	14.5578	5.53787	1.46779	3.77293	0.000161339	0.000686723	ENSMUSG00000054034	Tceal5	331532	protein_coding
ENSMUSG00000030278	210.542	5.53069	0.565313	9.78341	1.32666e-22	8.24261e-21	ENSMUSG00000030278	Cidec	14311	protein_coding
ENSMUSG00000027777	21.5476	5.51692	1.08817	5.0699	3.98019e-07	2.91187e-06	ENSMUSG00000027777	Schip1	30953	protein_coding
ENSMUSG00000031448	35.7323	5.5119	1.1006	5.0081	5.4969e-07	3.90148e-06	ENSMUSG00000031448	Adprhl1	234072	protein_coding
ENSMUSG00000078486	200.656	5.51041	0.686391	8.02809	9.90021e-16	2.83641e-14	ENSMUSG00000078486	Perm1	74183	protein_coding
ENSMUSG00000053825	42.9475	5.50972	0.858272	6.41956	1.36672e-10	1.86077e-09	ENSMUSG00000053825	Ppfia2	327814	protein_coding
ENSMUSG00000022758	14.2295	5.50318	1.3155	4.18333	2.87275e-05	0.000144996	ENSMUSG00000022758	P2rx6	18440	protein_coding
ENSMUSG00000025425	14.2354	5.49861	1.40076	3.92545	8.65679e-05	0.000392871	ENSMUSG00000025425	St8sia5	225742	protein_coding
ENSMUSG00000005373	42.4657	5.49241	0.888631	6.18076	6.37939e-10	7.69734e-09	ENSMUSG00000005373	Mlxipl	58805	protein_coding
ENSMUSG00000035745	7.52051	5.48103	1.59204	3.44278	0.000575774	0.00213476	ENSMUSG00000035745	Grin3b	170483	protein_coding
ENSMUSG00000043122	21.0515	5.48094	1.05697	5.18549	2.15444e-07	1.66389e-06	ENSMUSG00000043122	A530016L24Rik	319942	protein_coding
ENSMUSG00000074121	7.44797	5.46293	1.70117	3.21128	0.00132144	0.00447857	ENSMUSG00000074121	Ntf5	78405	protein_coding
ENSMUSG00000072720	311.365	5.45703	0.72499	7.52704	5.19025e-14	1.19204e-12	ENSMUSG00000072720	Myo18b	74376	protein_coding
ENSMUSG00000061603	82.7649	5.45545	0.568067	9.60353	7.72552e-22	4.4054e-20	ENSMUSG00000061603	Akap6	238161	protein_coding
ENSMUSG00000040543	20.4362	5.44055	1.14777	4.7401	2.13612e-06	1.34221e-05	ENSMUSG00000040543	Pitpnm3	327958	protein_coding
ENSMUSG00000031519	102.241	5.43935	0.723151	7.52173	5.40559e-14	1.23558e-12	ENSMUSG00000031519	Asb5	76294	protein_coding
ENSMUSG00000006642	7.31744	5.43873	1.59437	3.41121	0.000646763	0.0023747	ENSMUSG00000006642	Tcf23	69852	protein_coding
ENSMUSG00000028150	54.5713	5.4385	0.781582	6.95832	3.44355e-12	6.05476e-11	ENSMUSG00000028150	Rorc	19885	protein_coding
ENSMUSG00000074001	101.104	5.4303	1.61591	3.36053	0.000777942	0.00280302	ENSMUSG00000074001	Klhl40	72330	protein_coding
ENSMUSG00000059921	54.1216	5.42897	1.03738	5.23336	1.66458e-07	1.31235e-06	ENSMUSG00000059921	Unc5c	22253	protein_coding
ENSMUSG00000079022	1312.93	5.42833	1.22609	4.42734	9.54027e-06	5.27057e-05	ENSMUSG00000079022	Col22a1	69700	protein_coding
ENSMUSG00000048424	13.4938	5.4266	1.52826	3.55084	0.000384004	0.00148699	ENSMUSG00000048424	Ranbp3l	223332	protein_coding
ENSMUSG00000017692	33.8151	5.42622	0.852907	6.36203	1.99103e-10	2.63535e-09	ENSMUSG00000017692	Rhbdl3	246104	protein_coding
ENSMUSG00000079243	81.218	5.42606	0.885003	6.13112	8.72606e-10	1.03341e-08	ENSMUSG00000079243	Xirp1	22437	protein_coding
ENSMUSG00000047819	26.9623	5.42407	1.23609	4.38809	1.1435e-05	6.20824e-05	ENSMUSG00000047819	Tigd4	403175	protein_coding
ENSMUSG00000028464	7130.03	5.41622	0.621278	8.71788	2.83459e-18	1.09765e-16	ENSMUSG00000028464	Tpm2	22004	protein_coding
ENSMUSG00000015843	33.5655	5.41503	0.987977	5.48093	4.2309e-08	3.72942e-07	ENSMUSG00000015843	Rxrg	20183	protein_coding
ENSMUSG00000025129	53.484	5.41422	1.01605	5.32869	9.89234e-08	8.10656e-07	ENSMUSG00000025129	Ppp1r27	68701	protein_coding
ENSMUSG00000040653	119.944	5.40893	0.900446	6.00694	1.89053e-09	2.13854e-08	ENSMUSG00000040653	Ppp1r14c	76142	protein_coding
ENSMUSG00000043333	46.2854	5.39623	0.98791	5.46227	4.70086e-08	4.11103e-07	ENSMUSG00000043333	Rhbdl2	230726	protein_coding
ENSMUSG00000042686	248.577	5.38056	0.667889	8.05607	7.87851e-16	2.31367e-14	ENSMUSG00000042686	Jph1	57339	protein_coding
ENSMUSG00000005950	19.6104	5.37674	1.1216	4.79381	1.63643e-06	1.05368e-05	ENSMUSG00000005950	P2rx5	94045	protein_coding
ENSMUSG00000048416	299.722	5.3758	0.763717	7.039	1.9362e-12	3.55454e-11	ENSMUSG00000048416	Mlf1	17349	protein_coding
ENSMUSG00000022249	7.00446	5.37564	1.63459	3.28868	0.00100657	0.00352481	ENSMUSG00000022249	Ttc23l	75777	protein_coding
ENSMUSG00000033576	91.1533	5.36976	0.613258	8.75612	2.0209e-18	7.95506e-17	ENSMUSG00000033576	Apol6	71939	protein_coding
ENSMUSG00000036745	84.1688	5.35787	0.757715	7.07109	1.5372e-12	2.86307e-11	ENSMUSG00000036745	Ttll7	70892	protein_coding
ENSMUSG00000031489	19.3658	5.35499	1.09532	4.889	1.01351e-06	6.78569e-06	ENSMUSG00000031489	Adrb3	11556	protein_coding
ENSMUSG00000046312	96.6015	5.3537	0.630574	8.4902	2.06281e-17	7.23114e-16	ENSMUSG00000046312	AI464131	329828	protein_coding
ENSMUSG00000040113	12.8562	5.35198	1.5653	3.41914	0.000628185	0.00231312	ENSMUSG00000040113	Mettl11b	240879	protein_coding
ENSMUSG00000002500	490.52	5.34553	1.27822	4.18199	2.88963e-05	0.000145715	ENSMUSG00000002500	Rpl3l	66211	protein_coding
ENSMUSG00000058806	273.573	5.34461	1.5107	3.53783	0.000403426	0.0015546	ENSMUSG00000058806	Col13a1	12817	protein_coding
ENSMUSG00000062694	57.3803	5.34356	0.976858	5.47015	4.49662e-08	3.9407e-07	ENSMUSG00000062694	Cav3	12391	protein_coding
ENSMUSG00000013936	809.291	5.34305	1.14105	4.68259	2.83267e-06	1.73535e-05	ENSMUSG00000013936	Myl2	17906	protein_coding
ENSMUSG00000022629	43.9476	5.31656	0.750055	7.08822	1.35849e-12	2.53875e-11	ENSMUSG00000022629	Kif21a	16564	protein_coding
ENSMUSG00000034488	100.162	5.31527	0.811406	6.55069	5.72707e-11	8.27072e-10	ENSMUSG00000034488	Edil3	13612	protein_coding
ENSMUSG00000024924	444.929	5.31491	0.410973	12.9325	2.9505e-38	6.91955e-36	ENSMUSG00000024924	Vldlr	22359	protein_coding
ENSMUSG00000030043	6.63007	5.29204	1.6171	3.27255	0.00106582	0.00370036	ENSMUSG00000030043	Tacr1	21336	protein_coding
ENSMUSG00000037994	334.717	5.27626	1.15596	4.5644	5.00924e-06	2.92048e-05	ENSMUSG00000037994	Slc9b2	97086	protein_coding
ENSMUSG00000040035	6.55675	5.27549	1.63407	3.22844	0.00124469	0.00424353	ENSMUSG00000040035	Disp2	214240	protein_coding
ENSMUSG00000019577	353.976	5.27531	0.559397	9.43035	4.08704e-21	2.15359e-19	ENSMUSG00000019577	Pdk4	27273	protein_coding
ENSMUSG00000031558	243.581	5.27375	0.660139	7.98884	1.36211e-15	3.85068e-14	ENSMUSG00000031558	Slit2	20563	protein_coding
ENSMUSG00000027887	345.2	5.27014	1.48606	3.54638	0.000390568	0.0015096	ENSMUSG00000027887	Sypl2	17306	protein_coding
ENSMUSG00000041653	12.1726	5.2658	1.30376	4.03892	5.36981e-05	0.000256491	ENSMUSG00000041653	Pnpla3	116939	protein_coding
ENSMUSG00000021991	24.0818	5.25758	1.19188	4.41117	1.02814e-05	5.64022e-05	ENSMUSG00000021991	Cacna2d3	12294	protein_coding
ENSMUSG00000027460	168.143	5.2484	0.453998	11.5604	6.54001e-31	8.92604e-29	ENSMUSG00000027460	Angpt4	11602	protein_coding
ENSMUSG00000000805	6.38556	5.23356	1.67859	3.11783	0.00182186	0.00593392	ENSMUSG00000000805	Car4	12351	protein_coding
ENSMUSG00000032373	124.036	5.23223	1.58131	3.3088	0.000936976	0.00331878	ENSMUSG00000032373	Car12	76459	protein_coding
ENSMUSG00000038170	2585.5	5.22177	0.561399	9.30135	1.38677e-20	6.79148e-19	ENSMUSG00000038170	Pde4dip	83679	protein_coding
ENSMUSG00000032374	907.186	5.20468	0.611166	8.51599	1.65176e-17	5.94025e-16	ENSMUSG00000032374	Plod2	26432	protein_coding
ENSMUSG00000042793	17.3262	5.19617	1.53354	3.38834	0.00070316	0.00255684	ENSMUSG00000042793	Lgr6	329252	protein_coding
ENSMUSG00000029307	804.89	5.19088	1.22783	4.22769	2.36098e-05	0.000120665	ENSMUSG00000029307	Dmp1	13406	protein_coding
ENSMUSG00000039661	51.989	5.19032	0.956998	5.42354	5.84288e-08	4.99178e-07	ENSMUSG00000039661	Dusp26	66959	protein_coding
ENSMUSG00000070047	642.611	5.18369	0.51552	10.0553	8.70825e-24	6.3044e-22	ENSMUSG00000070047	Fat1	14107	protein_coding
ENSMUSG00000060913	45.9143	5.18329	1.04714	4.94995	7.42316e-07	5.12238e-06	ENSMUSG00000060913	Trim55	381485	protein_coding
ENSMUSG00000073375	34.3972	5.18217	1.07563	4.81779	1.45158e-06	9.44891e-06	ENSMUSG00000073375	Lrrc30	240131	protein_coding
ENSMUSG00000050908	6.11455	5.17135	1.64306	3.14739	0.00164735	0.00543384	ENSMUSG00000050908	Tvp23a	383103	protein_coding
ENSMUSG00000063011	28.4684	5.17049	0.91897	5.62639	1.84017e-08	1.72527e-07	ENSMUSG00000063011	Msln	56047	protein_coding
ENSMUSG00000026259	39.732	5.16456	1.04075	4.96234	6.96472e-07	4.83811e-06	ENSMUSG00000026259	Ngef	53972	protein_coding
ENSMUSG00000030495	22.6832	5.16314	0.939617	5.49495	3.90828e-08	3.46337e-07	ENSMUSG00000030495	Slc7a10	53896	protein_coding
ENSMUSG00000050211	16.9254	5.15677	1.34737	3.82729	0.00012956	0.000561212	ENSMUSG00000050211	Pla2g4e	329502	protein_coding
ENSMUSG00000027896	16.8114	5.15025	1.36625	3.76962	0.000163499	0.000694494	ENSMUSG00000027896	Slc16a4	229699	protein_coding
ENSMUSG00000050578	5671.25	5.13223	1.2499	4.1061	4.02387e-05	0.000197121	ENSMUSG00000050578	Mmp13	17386	protein_coding
ENSMUSG00000038233	22.0998	5.12668	0.996277	5.14584	2.66331e-07	2.01484e-06	ENSMUSG00000038233	Fam198a	245050	protein_coding
ENSMUSG00000022456	33.1394	5.12118	0.814572	6.28695	3.23762e-10	4.09648e-09	ENSMUSG00000022456	Sept3	24050	protein_coding
ENSMUSG00000020264	295.65	5.11078	0.508427	10.0521	8.99001e-24	6.4802e-22	ENSMUSG00000020264	Slc36a2	246049	protein_coding
ENSMUSG00000027966	6770.75	5.10984	1.63061	3.1337	0.00172618	0.00566469	ENSMUSG00000027966	Col11a1	12814	protein_coding
ENSMUSG00000020722	147.058	5.10613	0.750196	6.80639	1.00079e-11	1.63214e-10	ENSMUSG00000020722	Cacng1	12299	protein_coding
ENSMUSG00000023336	70.2516	5.09638	0.951874	5.35405	8.60064e-08	7.13549e-07	ENSMUSG00000023336	Wfdc1	67866	protein_coding
ENSMUSG00000021373	215.599	5.08495	0.644886	7.88504	3.14431e-15	8.52702e-14	ENSMUSG00000021373	Cap2	67252	protein_coding
ENSMUSG00000048728	5.77139	5.0849	1.66634	3.05154	0.00227672	0.00722363	ENSMUSG00000048728	Zfp454	237758	protein_coding
ENSMUSG00000024330	8685.93	5.07884	1.46214	3.47356	0.000513605	0.00192224	ENSMUSG00000024330	Col11a2	12815	protein_coding
ENSMUSG00000026564	79.9835	5.07538	0.846814	5.9935	2.0537e-09	2.30433e-08	ENSMUSG00000026564	Dusp27	240892	protein_coding
ENSMUSG00000000182	42.81	5.07416	0.768625	6.60161	4.0673e-11	6.00928e-10	ENSMUSG00000000182	Fgf23	64654	protein_coding
ENSMUSG00000001334	122.478	5.06979	0.735923	6.88902	5.61777e-12	9.5548e-11	ENSMUSG00000001334	Fndc5	384061	protein_coding
ENSMUSG00000022490	85.04	5.06647	0.907663	5.58188	2.37932e-08	2.18281e-07	ENSMUSG00000022490	Ppp1r1a	58200	protein_coding
ENSMUSG00000071317	42.4257	5.06613	1.01449	4.99379	5.92066e-07	4.1685e-06	ENSMUSG00000071317	Bves	23828	protein_coding
ENSMUSG00000020256	132.102	5.06519	1.43998	3.51754	0.000435564	0.0016642	ENSMUSG00000020256	Aldh1l2	216188	protein_coding
ENSMUSG00000027536	15.8964	5.06091	1.09463	4.6234	3.77503e-06	2.25702e-05	ENSMUSG00000027536	Chmp4c	66371	protein_coding
ENSMUSG00000053399	26.2653	5.04979	0.991949	5.09077	3.56606e-07	2.63553e-06	ENSMUSG00000053399	Adamts18	208936	protein_coding
ENSMUSG00000019194	716.012	5.04951	0.487746	10.3527	4.06668e-25	3.31933e-23	ENSMUSG00000019194	Scn1b	20266	protein_coding
ENSMUSG00000044667	20.9793	5.04671	1.02911	4.90398	9.39152e-07	6.34137e-06	ENSMUSG00000044667	Plppr4	229791	protein_coding
ENSMUSG00000029189	83.9675	5.04607	0.86239	5.85127	4.87842e-09	5.08327e-08	ENSMUSG00000029189	Sel1l3	231238	protein_coding
ENSMUSG00000032584	161.449	5.03862	0.671129	7.50768	6.01823e-14	1.36458e-12	ENSMUSG00000032584	Mst1r	19882	protein_coding
ENSMUSG00000018593	58850.6	5.03457	1.12182	4.48784	7.19478e-06	4.06103e-05	ENSMUSG00000018593	Sparc	20692	protein_coding
ENSMUSG00000051043	326.797	5.0307	0.503311	9.99522	1.59932e-23	1.11892e-21	ENSMUSG00000051043	Gprc5c	70355	protein_coding
ENSMUSG00000030098	5.49499	5.00898	1.68777	2.96782	0.0029992	0.00917325	ENSMUSG00000030098	Grip2	243547	protein_coding
ENSMUSG00000050751	45.8278	5.00781	1.10474	4.53303	5.81424e-06	3.34299e-05	ENSMUSG00000050751	Pgbd5	209966	protein_coding
ENSMUSG00000025141	61.2221	5.00147	0.841447	5.94389	2.78338e-09	3.03908e-08	ENSMUSG00000025141	Myadml2	68515	protein_coding
ENSMUSG00000031958	51.0183	5.00084	0.701533	7.12845	1.01508e-12	1.92946e-11	ENSMUSG00000031958	Ldhd	52815	protein_coding
ENSMUSG00000049580	122.257	4.9994	0.583175	8.57274	1.01055e-17	3.73924e-16	ENSMUSG00000049580	Tsku	244152	protein_coding
ENSMUSG00000058897	45.6616	4.99347	0.824431	6.05687	1.38793e-09	1.59712e-08	ENSMUSG00000058897	Col25a1	77018	protein_coding
ENSMUSG00000042010	187.406	4.99103	0.628525	7.94085	2.00797e-15	5.5911e-14	ENSMUSG00000042010	Acacb	100705	protein_coding
ENSMUSG00000070424	30.3218	4.99066	1.01446	4.91952	8.67553e-07	5.89858e-06	ENSMUSG00000070424	Art5	11875	protein_coding
ENSMUSG00000026100	25.1879	4.98728	1.10437	4.51596	6.30307e-06	3.60413e-05	ENSMUSG00000026100	Mstn	17700	protein_coding
ENSMUSG00000030546	166.827	4.98616	0.534771	9.32392	1.12117e-20	5.5727e-19	ENSMUSG00000030546	Plin1	103968	protein_coding
ENSMUSG00000028111	8692.19	4.98489	1.22168	4.08036	4.49656e-05	0.000218287	ENSMUSG00000028111	Ctsk	13038	protein_coding
ENSMUSG00000049241	25.127	4.98188	0.873853	5.70104	1.19077e-08	1.15815e-07	ENSMUSG00000049241	Hcar1	243270	protein_coding
ENSMUSG00000043639	44.9035	4.96668	0.969232	5.12435	2.98565e-07	2.23333e-06	ENSMUSG00000043639	Rbm20	73713	protein_coding
ENSMUSG00000061780	1463.11	4.9633	1.22449	4.05335	5.04893e-05	0.000242346	ENSMUSG00000061780	Cfd	11537	protein_coding
ENSMUSG00000040740	24.7289	4.95334	0.974483	5.08304	3.71441e-07	2.73183e-06	ENSMUSG00000040740	Slc25a34	384071	protein_coding
ENSMUSG00000031312	161.759	4.95174	1.39605	3.54696	0.000389698	0.00150659	ENSMUSG00000031312	Itgb1bp2	26549	protein_coding
ENSMUSG00000045555	9.82774	4.94635	1.51626	3.26221	0.00110547	0.00381811	ENSMUSG00000045555	Mettl24	327747	protein_coding
ENSMUSG00000028116	268.388	4.94594	1.64187	3.01238	0.00259211	0.0080993	ENSMUSG00000028116	Myoz2	59006	protein_coding
ENSMUSG00000078937	24.5096	4.9405	1.10197	4.48332	7.34913e-06	4.14534e-05	ENSMUSG00000078937	Cpt1b	12895	protein_coding
ENSMUSG00000034472	9.76307	4.93772	1.55919	3.16686	0.00154097	0.00513174	ENSMUSG00000034472	Rasd2	75141	protein_coding
ENSMUSG00000036019	126.126	4.92904	0.58668	8.40159	4.4047e-17	1.4907e-15	ENSMUSG00000036019	Tmtc2	278279	protein_coding
ENSMUSG00000062609	9.60443	4.91672	1.51447	3.2465	0.00116835	0.00400787	ENSMUSG00000062609	Kcnj15	16516	protein_coding
ENSMUSG00000022303	144.011	4.91586	0.703904	6.9837	2.87508e-12	5.13659e-11	ENSMUSG00000022303	Dcstamp	75766	protein_coding
ENSMUSG00000032942	81.7354	4.91504	0.815039	6.03043	1.6352e-09	1.86491e-08	ENSMUSG00000032942	Ucp3	22229	protein_coding
ENSMUSG00000051669	9.62519	4.91469	1.4	3.51049	0.00044729	0.00170626	ENSMUSG00000051669	AU021092	239691	protein_coding
ENSMUSG00000091055	33.6298	4.91151	1.02377	4.79749	1.6067e-06	1.03614e-05	ENSMUSG00000091055	Siglec15	620235	protein_coding
ENSMUSG00000037989	66.952	4.90954	0.815266	6.02202	1.72258e-09	1.9592e-08	ENSMUSG00000037989	Wnk2	75607	protein_coding
ENSMUSG00000053646	148.033	4.90758	0.707509	6.93642	4.02151e-12	6.98979e-11	ENSMUSG00000053646	Plxnb1	235611	protein_coding
ENSMUSG00000034460	28.6815	4.90514	0.802095	6.11542	9.63041e-10	1.13006e-08	ENSMUSG00000034460	Six4	20474	protein_coding
ENSMUSG00000028023	14.2904	4.89693	1.38877	3.52608	0.000421758	0.00161664	ENSMUSG00000028023	Pitx2	18741	protein_coding
ENSMUSG00000032355	147	4.89526	0.467799	10.4644	1.25813e-25	1.06883e-23	ENSMUSG00000032355	Mlip	69642	protein_coding
ENSMUSG00000028518	195.084	4.89265	0.708523	6.90543	5.00533e-12	8.57446e-11	ENSMUSG00000028518	Prkaa2	108079	protein_coding
ENSMUSG00000032968	9.44892	4.89017	1.43487	3.40809	0.0006542	0.00239989	ENSMUSG00000032968	Inha	16322	protein_coding
ENSMUSG00000004558	1926.71	4.88597	0.531441	9.19381	3.79153e-20	1.78341e-18	ENSMUSG00000004558	Ndrg2	29811	protein_coding
ENSMUSG00000027015	56.4159	4.88377	0.753971	6.47739	9.33221e-11	1.30252e-09	ENSMUSG00000027015	Cybrd1	73649	protein_coding
ENSMUSG00000079055	280.847	4.88331	1.63947	2.97859	0.00289578	0.00890282	ENSMUSG00000079055	Slc8a3	110893	protein_coding
ENSMUSG00000044646	89.203	4.87974	0.672029	7.2612	3.83666e-13	7.74355e-12	ENSMUSG00000044646	Zbtb7c	207259	protein_coding
ENSMUSG00000031906	1026.81	4.87766	1.39309	3.50133	0.000462938	0.00175914	ENSMUSG00000031906	Smpd3	58994	protein_coding
ENSMUSG00000102252	42.1403	4.87549	0.872896	5.58543	2.33128e-08	2.1411e-07	ENSMUSG00000102252	Snrpn	20646	protein_coding
ENSMUSG00000034768	70.3025	4.87542	0.842296	5.78825	7.11224e-09	7.18168e-08	ENSMUSG00000034768	Asb16	217217	protein_coding
ENSMUSG00000030849	461.196	4.87081	0.530204	9.18667	4.05192e-20	1.89663e-18	ENSMUSG00000030849	Fgfr2	14183	protein_coding
ENSMUSG00000090942	23.3641	4.86979	0.909114	5.35664	8.47847e-08	7.04466e-07	ENSMUSG00000090942	F830016B08Rik	240328	protein_coding
ENSMUSG00000023078	41.9449	4.8664	1.07836	4.51277	6.39878e-06	3.65635e-05	ENSMUSG00000023078	Cxcl13	55985	protein_coding
ENSMUSG00000068748	83.6515	4.86394	0.689234	7.05701	1.70121e-12	3.14394e-11	ENSMUSG00000068748	Ptprz1	19283	protein_coding
ENSMUSG00000054196	424.993	4.86325	1.60359	3.03272	0.00242358	0.00763576	ENSMUSG00000054196	Cthrc1	68588	protein_coding
ENSMUSG00000027257	211.897	4.85599	0.847241	5.73153	9.95261e-09	9.81759e-08	ENSMUSG00000027257	Pacsin3	80708	protein_coding
ENSMUSG00000041548	285.888	4.85368	0.630894	7.69334	1.43347e-14	3.54065e-13	ENSMUSG00000041548	Hspb8	80888	protein_coding
ENSMUSG00000078532	32.2637	4.85198	0.825222	5.87961	4.11245e-09	4.34495e-08	ENSMUSG00000078532	Nkain1	67149	protein_coding
ENSMUSG00000037852	1827.12	4.85102	1.09886	4.41459	1.01202e-05	5.56141e-05	ENSMUSG00000037852	Cpe	12876	protein_coding
ENSMUSG00000025207	9.14103	4.83642	1.41278	3.42335	0.000618547	0.00228166	ENSMUSG00000025207	Sema4g	26456	protein_coding
ENSMUSG00000053199	22.8394	4.83286	1.14991	4.20281	2.63627e-05	0.000133831	ENSMUSG00000053199	Arhgap20	244867	protein_coding
ENSMUSG00000018845	233.387	4.81345	0.662682	7.26358	3.76973e-13	7.61769e-12	ENSMUSG00000018845	Unc45b	217012	protein_coding
ENSMUSG00000010064	62.7874	4.80963	0.756851	6.35479	2.0871e-10	2.75375e-09	ENSMUSG00000010064	Slc38a3	76257	protein_coding
ENSMUSG00000024411	44.6163	4.80373	0.983895	4.88236	1.04823e-06	6.98722e-06	ENSMUSG00000024411	Aqp4	11829	protein_coding
ENSMUSG00000024049	1277.42	4.80184	0.588137	8.16449	3.22789e-16	9.89826e-15	ENSMUSG00000024049	Myom1	17929	protein_coding
ENSMUSG00000041592	151.705	4.79927	0.618224	7.763	8.2946e-15	2.1183e-13	ENSMUSG00000041592	Sdk2	237979	protein_coding
ENSMUSG00000041737	22.2441	4.79356	0.880755	5.44256	5.25197e-08	4.53112e-07	ENSMUSG00000041737	Tmem45b	235135	protein_coding
ENSMUSG00000031791	1050.79	4.7894	0.514986	9.30006	1.40365e-20	6.85403e-19	ENSMUSG00000031791	Tmem38a	74166	protein_coding
ENSMUSG00000038663	203.789	4.7894	0.650775	7.35953	1.84553e-13	3.87027e-12	ENSMUSG00000038663	Fsd2	244091	protein_coding
ENSMUSG00000046070	17.6233	4.78074	0.963814	4.96023	7.04089e-07	4.88287e-06	ENSMUSG00000046070	Igfals	16005	protein_coding
ENSMUSG00000020364	13.1941	4.77865	1.15688	4.13066	3.61731e-05	0.000178835	ENSMUSG00000020364	Zfp354a	21408	protein_coding
ENSMUSG00000090210	276.024	4.77721	0.698728	6.83701	8.08604e-12	1.34263e-10	ENSMUSG00000090210	Itga10	213119	protein_coding
ENSMUSG00000044164	13.0798	4.76947	1.20842	3.94686	7.91828e-05	0.000363016	ENSMUSG00000044164	Rnf182	328234	protein_coding
ENSMUSG00000040254	156.737	4.76938	0.753738	6.32764	2.48934e-10	3.23071e-09	ENSMUSG00000040254	Sema3d	108151	protein_coding
ENSMUSG00000022096	79.0297	4.76868	0.779986	6.1138	9.72873e-10	1.13919e-08	ENSMUSG00000022096	Hr	15460	protein_coding
ENSMUSG00000051456	17.4018	4.76419	1.23766	3.84935	0.000118432	0.000519773	ENSMUSG00000051456	Hspb3	56534	protein_coding
ENSMUSG00000055368	25.9254	4.75679	1.07426	4.42798	9.51175e-06	5.25994e-05	ENSMUSG00000055368	Slc6a2	20538	protein_coding
ENSMUSG00000035686	160.755	4.75558	0.586605	8.10696	5.19006e-16	1.54874e-14	ENSMUSG00000035686	Thrsp	21835	protein_coding
ENSMUSG00000044177	17.188	4.74145	1.2026	3.94268	8.05772e-05	0.000368596	ENSMUSG00000044177	Wfikkn2	278507	protein_coding
ENSMUSG00000030074	72.6066	4.73819	0.762351	6.21524	5.12477e-10	6.30226e-09	ENSMUSG00000030074	Gxylt2	232313	protein_coding
ENSMUSG00000068196	1433.34	4.73744	0.445071	10.6442	1.85498e-26	1.73524e-24	ENSMUSG00000068196	Col8a1	12837	protein_coding
ENSMUSG00000067081	25.7057	4.73604	0.975609	4.85444	1.20726e-06	7.97384e-06	ENSMUSG00000067081	Asb18	208372	protein_coding
ENSMUSG00000063296	38.4189	4.73566	0.821477	5.76481	8.17496e-09	8.17545e-08	ENSMUSG00000063296	Tmem117	320709	protein_coding
ENSMUSG00000032726	25.5747	4.73154	1.00453	4.71018	2.47497e-06	1.53542e-05	ENSMUSG00000032726	Bmp8a	12163	protein_coding
ENSMUSG00000020099	500.485	4.73139	1.16882	4.04801	5.16555e-05	0.000247302	ENSMUSG00000020099	Unc5b	107449	protein_coding
ENSMUSG00000038331	539.214	4.73023	0.642613	7.36093	1.82629e-13	3.83959e-12	ENSMUSG00000038331	Satb2	212712	protein_coding
ENSMUSG00000030513	496.226	4.72637	0.514764	9.18163	4.24624e-20	1.98051e-18	ENSMUSG00000030513	Pcsk6	18553	protein_coding
ENSMUSG00000001333	33.6921	4.71754	1.04737	4.50416	6.66365e-06	3.7882e-05	ENSMUSG00000001333	Sync	68828	protein_coding
ENSMUSG00000001604	238.821	4.70652	0.572809	8.21657	2.09408e-16	6.61643e-15	ENSMUSG00000001604	Tcea3	21401	protein_coding
ENSMUSG00000040310	25.0043	4.70106	0.959446	4.89977	9.59496e-07	6.46301e-06	ENSMUSG00000040310	Alx4	11695	protein_coding
ENSMUSG00000023232	45.6825	4.69678	1.03389	4.54282	5.55073e-06	3.20143e-05	ENSMUSG00000023232	Serinc2	230779	protein_coding
ENSMUSG00000021620	8.29294	4.69343	1.47433	3.18343	0.00145542	0.00488198	ENSMUSG00000021620	Acot12	74156	protein_coding
ENSMUSG00000050953	2195.3	4.67118	0.49086	9.51633	1.79401e-21	9.63615e-20	ENSMUSG00000050953	Gja1	14609	protein_coding
ENSMUSG00000009097	20.4593	4.66824	1.06905	4.36671	1.26134e-05	6.80135e-05	ENSMUSG00000009097	Tbx1	21380	protein_coding
ENSMUSG00000017969	466.731	4.66111	0.620602	7.51062	5.88464e-14	1.33677e-12	ENSMUSG00000017969	Ptgis	19223	protein_coding
ENSMUSG00000029306	6042.62	4.65255	0.511345	9.09865	9.14592e-20	4.17229e-18	ENSMUSG00000029306	Ibsp	15891	protein_coding
ENSMUSG00000026207	258.738	4.65212	0.468683	9.92596	3.21002e-23	2.11265e-21	ENSMUSG00000026207	Speg	11790	protein_coding
ENSMUSG00000024846	12.1661	4.65155	1.38125	3.36763	0.000758159	0.00273842	ENSMUSG00000024846	Cst6	73720	protein_coding
ENSMUSG00000022156	12.0959	4.65028	1.31675	3.53163	0.000413004	0.00158528	ENSMUSG00000022156	Gzme	14942	protein_coding
ENSMUSG00000022987	20.1463	4.64453	0.993553	4.67467	2.94431e-06	1.79581e-05	ENSMUSG00000022987	Zfp641	239652	protein_coding
ENSMUSG00000028949	204.589	4.64311	0.644774	7.20114	5.9709e-13	1.1752e-11	ENSMUSG00000028949	Smarcd3	66993	protein_coding
ENSMUSG00000024304	644.477	4.6391	0.577745	8.02966	9.77417e-16	2.81088e-14	ENSMUSG00000024304	Cdh2	12558	protein_coding
ENSMUSG00000031147	24.0647	4.63578	1.00355	4.61937	3.84909e-06	2.298e-05	ENSMUSG00000031147	Magix	54634	protein_coding
ENSMUSG00000051373	107.787	4.62896	0.665626	6.9543	3.54327e-12	6.21048e-11	ENSMUSG00000051373	Plpp7	227721	protein_coding
ENSMUSG00000033022	465.323	4.62878	0.54403	8.50833	1.76456e-17	6.30508e-16	ENSMUSG00000033022	Cdo1	12583	protein_coding
ENSMUSG00000022098	1424.31	4.6253	0.593364	7.79505	6.43807e-15	1.6646e-13	ENSMUSG00000022098	Bmp1	12153	protein_coding
ENSMUSG00000052516	79.3067	4.62353	0.781776	5.91414	3.3361e-09	3.58153e-08	ENSMUSG00000052516	Robo2	268902	protein_coding
ENSMUSG00000029755	118.663	4.62174	0.790758	5.84469	5.07519e-09	5.27839e-08	ENSMUSG00000029755	Dlx5	13395	protein_coding
ENSMUSG00000028364	5419.83	4.61762	0.532343	8.67414	4.16677e-18	1.58404e-16	ENSMUSG00000028364	Tnc	21923	protein_coding
ENSMUSG00000032366	16428.7	4.61675	0.504506	9.15104	5.63903e-20	2.62278e-18	ENSMUSG00000032366	Tpm1	22003	protein_coding
ENSMUSG00000040118	450.316	4.61639	0.515847	8.94915	3.58243e-19	1.50634e-17	ENSMUSG00000040118	Cacna2d1	12293	protein_coding
ENSMUSG00000030621	82.9702	4.61332	0.695201	6.63595	3.22419e-11	4.81488e-10	ENSMUSG00000030621	Me3	109264	protein_coding
ENSMUSG00000067279	106.285	4.61273	0.657536	7.01518	2.2966e-12	4.18388e-11	ENSMUSG00000067279	Ppp1r3c	53412	protein_coding
ENSMUSG00000025969	1776.61	4.60826	0.532757	8.64983	5.15758e-18	1.94737e-16	ENSMUSG00000025969	Nrp2	18187	protein_coding
ENSMUSG00000027560	15.6809	4.60637	1.04183	4.42144	9.80465e-06	5.40587e-05	ENSMUSG00000027560	Dok5	76829	protein_coding
ENSMUSG00000080115	11.7567	4.60351	1.26181	3.64835	0.000263933	0.00106565	ENSMUSG00000080115	Eef1akmt3	100504608	protein_coding
ENSMUSG00000038319	42.7345	4.59068	0.889074	5.16343	2.42461e-07	1.85279e-06	ENSMUSG00000038319	Kcnh2	16511	protein_coding
ENSMUSG00000033207	108.217	4.58511	0.663308	6.9125	4.76202e-12	8.1829e-11	ENSMUSG00000033207	Mamdc2	71738	protein_coding
ENSMUSG00000024598	110.693	4.56974	0.871997	5.24054	1.60106e-07	1.26587e-06	ENSMUSG00000024598	Fbn2	14119	protein_coding
ENSMUSG00000033998	72.4901	4.56833	0.941692	4.85119	1.22721e-06	8.09276e-06	ENSMUSG00000033998	Kcnk1	16525	protein_coding
ENSMUSG00000031740	1506.73	4.56198	1.18801	3.84001	0.000123028	0.00053683	ENSMUSG00000031740	Mmp2	17390	protein_coding
ENSMUSG00000038526	22.8584	4.55938	1.10023	4.144	3.41294e-05	0.000169284	ENSMUSG00000038526	Car14	23831	protein_coding
ENSMUSG00000036832	41.5696	4.55168	0.901661	5.0481	4.46222e-07	3.23467e-06	ENSMUSG00000036832	Lpar3	65086	protein_coding
ENSMUSG00000032492	965.061	4.54952	1.07569	4.22941	2.34308e-05	0.000119861	ENSMUSG00000032492	Pth1r	19228	protein_coding
ENSMUSG00000041372	45.2559	4.54564	0.918405	4.94949	7.44077e-07	5.13241e-06	ENSMUSG00000041372	B4galnt3	330406	protein_coding
ENSMUSG00000063558	33.9217	4.54421	0.711762	6.38445	1.72013e-10	2.3024e-09	ENSMUSG00000063558	Aox1	11761	protein_coding
ENSMUSG00000036570	359.891	4.53649	0.425797	10.6541	1.66831e-26	1.57835e-24	ENSMUSG00000036570	Fxyd1	56188	protein_coding
ENSMUSG00000001657	22.4691	4.53204	0.826628	5.48256	4.19211e-08	3.70111e-07	ENSMUSG00000001657	Hoxc8	15426	protein_coding
ENSMUSG00000046186	446.699	4.53074	1.12584	4.02432	5.71411e-05	0.00027053	ENSMUSG00000046186	Cd109	235505	protein_coding
ENSMUSG00000049122	14.8833	4.5281	1.16452	3.88838	0.000100914	0.000451125	ENSMUSG00000049122	Frmd3	242506	protein_coding
ENSMUSG00000057614	259.022	4.51928	0.695563	6.4973	8.17756e-11	1.15198e-09	ENSMUSG00000057614	Gnai1	14677	protein_coding
ENSMUSG00000096606	88.3862	4.50912	0.761884	5.91838	3.25136e-09	3.50183e-08	ENSMUSG00000096606	Tpbgl	100503386	protein_coding
ENSMUSG00000060284	668.987	4.50243	1.02715	4.38343	1.16827e-05	6.33234e-05	ENSMUSG00000060284	Sp7	170574	protein_coding
ENSMUSG00000000183	7.32593	4.49946	1.515	2.96994	0.00297861	0.00911766	ENSMUSG00000000183	Fgf6	14177	protein_coding
ENSMUSG00000030470	160.818	4.49735	0.832547	5.40192	6.59297e-08	5.5754e-07	ENSMUSG00000030470	Csrp3	13009	protein_coding
ENSMUSG00000032418	390.9	4.49653	0.389424	11.5466	7.68068e-31	1.03976e-28	ENSMUSG00000032418	Me1	17436	protein_coding
ENSMUSG00000051323	25.5805	4.49651	0.77763	5.78233	7.36726e-09	7.43017e-08	ENSMUSG00000051323	Pcdh19	279653	protein_coding
ENSMUSG00000062542	39.8331	4.48788	0.960396	4.67295	2.96901e-06	1.80823e-05	ENSMUSG00000062542	Syt9	60510	protein_coding
ENSMUSG00000032243	119.794	4.48762	0.553004	8.115	4.85792e-16	1.45484e-14	ENSMUSG00000032243	Itga11	319480	protein_coding
ENSMUSG00000000392	902.519	4.48682	0.548768	8.17616	2.93024e-16	9.10288e-15	ENSMUSG00000000392	Fap	14089	protein_coding
ENSMUSG00000041734	348.034	4.48632	0.470939	9.52633	1.62936e-21	8.78009e-20	ENSMUSG00000041734	Kirrel	170643	protein_coding
ENSMUSG00000046480	354.033	4.48263	0.702565	6.38039	1.76642e-10	2.35679e-09	ENSMUSG00000046480	Scn4b	399548	protein_coding
ENSMUSG00000027796	17.8426	4.46431	1.12532	3.96715	7.27368e-05	0.000335868	ENSMUSG00000027796	Smad9	55994	protein_coding
ENSMUSG00000054555	371.472	4.46386	0.541453	8.24422	1.66237e-16	5.31287e-15	ENSMUSG00000054555	Adam12	11489	protein_coding
ENSMUSG00000028601	31.905	4.45107	0.746946	5.95903	2.53739e-09	2.79062e-08	ENSMUSG00000028601	Echdc2	52430	protein_coding
ENSMUSG00000029095	38.9241	4.44796	0.90383	4.92123	8.60001e-07	5.8592e-06	ENSMUSG00000029095	Ablim2	231148	protein_coding
ENSMUSG00000000753	2323.85	4.44795	0.621432	7.15759	8.2108e-13	1.58055e-11	ENSMUSG00000000753	Serpinf1	20317	protein_coding
ENSMUSG00000057969	137.031	4.43688	0.600302	7.39108	1.45645e-13	3.11714e-12	ENSMUSG00000057969	Sema3b	20347	protein_coding
ENSMUSG00000001510	129.076	4.43119	0.876061	5.05809	4.23482e-07	3.08595e-06	ENSMUSG00000001510	Dlx3	13393	protein_coding
ENSMUSG00000042961	38.3012	4.42189	0.84357	5.24188	1.5895e-07	1.25852e-06	ENSMUSG00000042961	Egflam	268780	protein_coding
ENSMUSG00000003352	203.843	4.4168	1.2363	3.57258	0.000353478	0.00138034	ENSMUSG00000003352	Cacnb3	12297	protein_coding
ENSMUSG00000075590	134.966	4.40965	0.636013	6.93326	4.11247e-12	7.133e-11	ENSMUSG00000075590	Nrbp2	223649	protein_coding
ENSMUSG00000026308	75.7039	4.4068	0.778204	5.66278	1.48938e-08	1.41793e-07	ENSMUSG00000026308	Klhl30	70788	protein_coding
ENSMUSG00000057457	470.879	4.40241	0.588873	7.47599	7.66258e-14	1.70803e-12	ENSMUSG00000057457	Phex	18675	protein_coding
ENSMUSG00000048402	23.9486	4.40011	1.0836	4.06064	4.89379e-05	0.000235851	ENSMUSG00000048402	Gli2	14633	protein_coding
ENSMUSG00000102748	10.2694	4.39768	1.21591	3.61677	0.000298297	0.00118628	ENSMUSG00000102748	Pcdhgb2	93700	protein_coding
ENSMUSG00000043673	6.86187	4.39449	1.42814	3.07708	0.00209036	0.00670132	ENSMUSG00000043673	Kcns3	238076	protein_coding
ENSMUSG00000012017	319.119	4.3881	0.713167	6.15298	7.604e-10	9.0828e-09	ENSMUSG00000012017	Scarf2	224024	protein_coding
ENSMUSG00000067780	169.539	4.38355	0.532244	8.23597	1.78109e-16	5.67053e-15	ENSMUSG00000067780	Pi15	94227	protein_coding
ENSMUSG00000042359	50.8328	4.3799	0.74873	5.84977	4.92242e-09	5.1259e-08	ENSMUSG00000042359	Osbpl6	99031	protein_coding
ENSMUSG00000028399	541.436	4.37857	0.395625	11.0675	1.80404e-28	2.11542e-26	ENSMUSG00000028399	Ptprd	19266	protein_coding
ENSMUSG00000028838	46.8777	4.36322	0.687533	6.3462	2.20702e-10	2.89363e-09	ENSMUSG00000028838	Extl1	56219	protein_coding
ENSMUSG00000034687	20.0751	4.35965	0.847319	5.14523	2.67192e-07	2.02044e-06	ENSMUSG00000034687	Fras1	231470	protein_coding
ENSMUSG00000034295	133.3	4.35589	0.483195	9.01477	1.97279e-19	8.64447e-18	ENSMUSG00000034295	Fhod3	225288	protein_coding
ENSMUSG00000037855	16.6578	4.35554	0.979485	4.44677	8.7173e-06	4.85295e-05	ENSMUSG00000037855	Zfp365	216049	protein_coding
ENSMUSG00000051067	19.9127	4.35168	1.03755	4.19417	2.73874e-05	0.000138694	ENSMUSG00000051067	Lingo3	237403	protein_coding
ENSMUSG00000024990	109.609	4.34725	0.423486	10.2654	1.00894e-24	7.962e-23	ENSMUSG00000024990	Rbp4	19662	protein_coding
ENSMUSG00000022340	16.5721	4.34438	0.992942	4.37526	1.21287e-05	6.55483e-05	ENSMUSG00000022340	Sybu	319613	protein_coding
ENSMUSG00000056486	207.609	4.34179	0.864093	5.02468	5.04268e-07	3.61143e-06	ENSMUSG00000056486	Chn1	108699	protein_coding
ENSMUSG00000039347	52.8884	4.34178	0.802684	5.40908	6.33479e-08	5.37344e-07	ENSMUSG00000039347	Atp6v0e2	76252	protein_coding
ENSMUSG00000031561	19.8092	4.33964	0.848303	5.11567	3.12622e-07	2.33429e-06	ENSMUSG00000031561	Tenm3	23965	protein_coding
ENSMUSG00000032816	105.192	4.33885	0.839509	5.16832	2.36213e-07	1.80919e-06	ENSMUSG00000032816	Igdcc4	56741	protein_coding
ENSMUSG00000024529	1535.98	4.33712	0.53257	8.14375	3.83219e-16	1.16229e-14	ENSMUSG00000024529	Lox	16948	protein_coding
ENSMUSG00000023019	930.563	4.33643	0.450488	9.62608	6.20497e-22	3.59997e-20	ENSMUSG00000023019	Gpd1	14555	protein_coding
ENSMUSG00000036298	49.4268	4.33643	0.652989	6.6409	3.11782e-11	4.6644e-10	ENSMUSG00000036298	Slc2a13	239606	protein_coding
ENSMUSG00000046275	42.9048	4.33642	0.608485	7.12657	1.02897e-12	1.95364e-11	ENSMUSG00000046275	Tusc5	237858	protein_coding
ENSMUSG00000037892	115.088	4.33374	0.583162	7.43147	1.07401e-13	2.3624e-12	ENSMUSG00000037892	Pcdh18	73173	protein_coding
ENSMUSG00000030222	133.765	4.32742	0.801362	5.40007	6.66137e-08	5.62752e-07	ENSMUSG00000030222	Rerg	232441	protein_coding
ENSMUSG00000079355	296.459	4.31811	0.312031	13.8387	1.48808e-43	4.27206e-41	ENSMUSG00000079355	Ackr4	252837	protein_coding
ENSMUSG00000080316	19.6042	4.31636	1.10333	3.91213	9.14841e-05	0.000412819	ENSMUSG00000080316	Spaca6	75202	protein_coding
ENSMUSG00000031565	642.193	4.31437	0.482036	8.95031	3.5447e-19	1.50167e-17	ENSMUSG00000031565	Fgfr1	14182	protein_coding
ENSMUSG00000063142	55.1744	4.31326	0.583843	7.38772	1.4937e-13	3.18459e-12	ENSMUSG00000063142	Kcnma1	16531	protein_coding
ENSMUSG00000034055	532.151	4.30873	0.557015	7.73539	1.03084e-14	2.58502e-13	ENSMUSG00000034055	Phka1	18679	protein_coding
ENSMUSG00000048782	125.67	4.30621	0.773041	5.57048	2.54036e-08	2.32152e-07	ENSMUSG00000048782	Insc	233752	protein_coding
ENSMUSG00000032878	6.45038	4.30592	1.4598	2.94966	0.00318126	0.00963814	ENSMUSG00000032878	Ccdc85a	216613	protein_coding
ENSMUSG00000057719	22.4687	4.29913	1.05345	4.08099	4.48439e-05	0.000217759	ENSMUSG00000057719	Sh3rf2	269016	protein_coding
ENSMUSG00000021835	109.009	4.2938	0.457965	9.37583	6.86315e-21	3.54901e-19	ENSMUSG00000021835	Bmp4	12159	protein_coding
ENSMUSG00000048368	181.513	4.28856	0.712297	6.02075	1.73614e-09	1.97328e-08	ENSMUSG00000048368	Omd	27047	protein_coding
ENSMUSG00000005947	25.6522	4.28791	0.912257	4.70034	2.59732e-06	1.60178e-05	ENSMUSG00000005947	Itgae	16407	protein_coding
ENSMUSG00000032500	9.62373	4.28736	1.25239	3.42335	0.000618546	0.00228166	ENSMUSG00000032500	Dclk3	245038	protein_coding
ENSMUSG00000030785	586.15	4.28242	0.54589	7.84484	4.33502e-15	1.15863e-13	ENSMUSG00000030785	Cox6a2	12862	protein_coding
ENSMUSG00000021318	38.0385	4.27814	0.737912	5.79763	6.72589e-09	6.82467e-08	ENSMUSG00000021318	Gli3	14634	protein_coding
ENSMUSG00000054263	1314.78	4.27054	0.39173	10.9017	1.13102e-27	1.22289e-25	ENSMUSG00000054263	Lifr	16880	protein_coding
ENSMUSG00000049001	88.3672	4.26955	0.451417	9.45809	3.13615e-21	1.65778e-19	ENSMUSG00000049001	Ndnf	68169	protein_coding
ENSMUSG00000063130	66.2199	4.26838	0.865284	4.93292	8.10097e-07	5.54188e-06	ENSMUSG00000063130	Calml3	70405	protein_coding
ENSMUSG00000002908	34.6643	4.26588	0.668299	6.38319	1.7344e-10	2.31592e-09	ENSMUSG00000002908	Kcnn1	84036	protein_coding
ENSMUSG00000025213	335.036	4.26262	0.690417	6.17398	6.65907e-10	8.00579e-09	ENSMUSG00000025213	Kazald1	107250	protein_coding
ENSMUSG00000024647	9.37847	4.25836	1.42122	2.99627	0.002733	0.00846016	ENSMUSG00000024647	Cbln2	12405	protein_coding
ENSMUSG00000056880	9.41662	4.25645	1.37298	3.10015	0.00193425	0.0062599	ENSMUSG00000056880	Gadl1	73748	protein_coding
ENSMUSG00000018126	12.4836	4.25241	1.37209	3.09922	0.00194029	0.00627578	ENSMUSG00000018126	Baiap2l2	207495	protein_coding
ENSMUSG00000043342	15.5323	4.25007	1.3626	3.11909	0.00181409	0.00591356	ENSMUSG00000043342	Hoxd9	15438	protein_coding
ENSMUSG00000036446	1513.32	4.24535	1.02436	4.14437	3.40745e-05	0.000169063	ENSMUSG00000036446	Lum	17022	protein_coding
ENSMUSG00000020173	52.9047	4.24207	0.70381	6.0273	1.66726e-09	1.89888e-08	ENSMUSG00000020173	Cobl	12808	protein_coding
ENSMUSG00000054256	55.5018	4.24101	1.08551	3.90694	9.34741e-05	0.000420772	ENSMUSG00000054256	Msi1	17690	protein_coding
ENSMUSG00000034457	30.9363	4.23726	0.697526	6.0747	1.24221e-09	1.43738e-08	ENSMUSG00000034457	Eda2r	245527	protein_coding
ENSMUSG00000042988	27.8557	4.23639	1.04501	4.05393	5.03651e-05	0.000241889	ENSMUSG00000042988	Notum	77583	protein_coding
ENSMUSG00000022484	107.782	4.23535	0.733808	5.77173	7.84598e-09	7.86062e-08	ENSMUSG00000022484	Hoxc10	209448	protein_coding
ENSMUSG00000060961	21.6091	4.23013	0.882677	4.79238	1.64814e-06	1.05999e-05	ENSMUSG00000060961	Slc4a4	54403	protein_coding
ENSMUSG00000025489	190.053	4.22994	0.825793	5.12228	3.01871e-07	2.25705e-06	ENSMUSG00000025489	Ifitm5	73835	protein_coding
ENSMUSG00000039252	24.555	4.22924	0.933793	4.52909	5.92369e-06	3.40239e-05	ENSMUSG00000039252	Lgi2	246316	protein_coding
ENSMUSG00000027955	260.039	4.22449	0.631222	6.69256	2.19293e-11	3.39038e-10	ENSMUSG00000027955	Fam198b	68659	protein_coding
ENSMUSG00000036856	137.275	4.21982	0.636909	6.62546	3.46166e-11	5.16026e-10	ENSMUSG00000036856	Wnt4	22417	protein_coding
ENSMUSG00000020695	663.33	4.21762	0.644198	6.54708	5.86717e-11	8.45837e-10	ENSMUSG00000020695	Mrc2	17534	protein_coding
ENSMUSG00000006435	162.769	4.21728	0.740504	5.69515	1.23264e-08	1.19332e-07	ENSMUSG00000006435	Neurl1a	18011	protein_coding
ENSMUSG00000053863	54.7466	4.21608	0.916754	4.59893	4.2467e-06	2.51286e-05	ENSMUSG00000053863	Mepe	94111	protein_coding
ENSMUSG00000031548	185.598	4.21166	0.429823	9.79858	1.14182e-22	7.14753e-21	ENSMUSG00000031548	Sfrp1	20377	protein_coding
ENSMUSG00000054675	692.441	4.20604	0.600005	7.01001	2.38299e-12	4.32234e-11	ENSMUSG00000054675	Tmem119	231633	protein_coding
ENSMUSG00000024210	78.8061	4.20253	0.661408	6.35392	2.099e-10	2.76288e-09	ENSMUSG00000024210	Ip6k3	271424	protein_coding
ENSMUSG00000032033	18.0569	4.19882	1.20335	3.48929	0.000484303	0.00182769	ENSMUSG00000032033	Barx2	12023	protein_coding
ENSMUSG00000045326	15.0855	4.19833	0.954495	4.39848	1.09012e-05	5.94939e-05	ENSMUSG00000045326	Fndc7	320181	protein_coding
ENSMUSG00000046818	147.349	4.19664	0.584633	7.17824	7.06168e-13	1.37686e-11	ENSMUSG00000046818	Ddit4l	73284	protein_coding
ENSMUSG00000030739	45.0754	4.19116	0.715758	5.85556	4.75415e-09	4.97245e-08	ENSMUSG00000030739	Myh14	71960	protein_coding
ENSMUSG00000010830	256.647	4.19055	1.38972	3.0154	0.0025664	0.00803103	ENSMUSG00000010830	Kdelr3	105785	protein_coding
ENSMUSG00000027868	341.612	4.18964	0.460027	9.10736	8.44091e-20	3.89334e-18	ENSMUSG00000027868	Tbx15	21384	protein_coding
ENSMUSG00000030852	330.112	4.18853	0.521265	8.03532	9.33338e-16	2.69809e-14	ENSMUSG00000030852	Tacc2	57752	protein_coding
ENSMUSG00000070436	5393.7	4.18528	1.25117	3.34508	0.000822588	0.00295192	ENSMUSG00000070436	Serpinh1	12406	protein_coding
ENSMUSG00000047414	68.7185	4.1852	0.602095	6.95105	3.62567e-12	6.34816e-11	ENSMUSG00000047414	Flrt2	399558	protein_coding
ENSMUSG00000031962	86.0953	4.18115	0.902591	4.63239	3.61471e-06	2.17052e-05	ENSMUSG00000031962	Cdh15	12555	protein_coding
ENSMUSG00000046191	8.9301	4.17797	1.27663	3.27265	0.00106543	0.00369978	ENSMUSG00000046191	Pcdhb20	93891	protein_coding
ENSMUSG00000034771	100.947	4.17449	0.626348	6.66482	2.64994e-11	4.0296e-10	ENSMUSG00000034771	Tle2	21886	protein_coding
ENSMUSG00000035373	47.2921	4.16811	0.724977	5.74931	8.9609e-09	8.90262e-08	ENSMUSG00000035373	Ccl7	20306	protein_coding
ENSMUSG00000075394	14.7514	4.16764	1.08565	3.83885	0.000123614	0.000538963	ENSMUSG00000075394	Hoxc4	15423	protein_coding
ENSMUSG00000036545	826.018	4.16604	0.431189	9.66174	4.38338e-22	2.57907e-20	ENSMUSG00000036545	Adamts2	216725	protein_coding
ENSMUSG00000030077	14.7112	4.15831	0.992519	4.18966	2.79379e-05	0.000141224	ENSMUSG00000030077	Chl1	12661	protein_coding
ENSMUSG00000031700	265.931	4.15085	0.511082	8.12169	4.59744e-16	1.3843e-14	ENSMUSG00000031700	Gpt2	108682	protein_coding
ENSMUSG00000036854	889.156	4.15062	0.618913	6.70631	1.99606e-11	3.11202e-10	ENSMUSG00000036854	Hspb6	243912	protein_coding
ENSMUSG00000019767	11.6409	4.14258	1.04955	3.947	7.91368e-05	0.000363005	ENSMUSG00000019767	Ccdc170	100504234	protein_coding
ENSMUSG00000049303	20.3218	4.13865	0.885435	4.67414	2.95188e-06	1.79977e-05	ENSMUSG00000049303	Syt12	171180	protein_coding
ENSMUSG00000037624	179.797	4.13844	0.414822	9.97644	1.93271e-23	1.32435e-21	ENSMUSG00000037624	Kcnk2	16526	protein_coding
ENSMUSG00000028469	185.41	4.13555	0.42217	9.79595	1.17195e-22	7.30866e-21	ENSMUSG00000028469	Npr2	230103	protein_coding
ENSMUSG00000044017	156.486	4.13104	0.5988	6.89887	5.24171e-12	8.96096e-11	ENSMUSG00000044017	Adgrd1	243277	protein_coding
ENSMUSG00000028766	1764.53	4.12926	1.03515	3.98906	6.63344e-05	0.000309654	ENSMUSG00000028766	Alpl	11647	protein_coding
ENSMUSG00000014776	69.3159	4.12763	0.578807	7.13128	9.94376e-13	1.89227e-11	ENSMUSG00000014776	Nol3	78688	protein_coding
ENSMUSG00000068606	11.5689	4.12693	1.17255	3.51963	0.000432146	0.00165342	ENSMUSG00000068606	Gm4841	225594	protein_coding
ENSMUSG00000027983	20.1148	4.12312	0.831595	4.95808	7.11918e-07	4.92896e-06	ENSMUSG00000027983	Cyp2u1	71519	protein_coding
ENSMUSG00000027254	102.927	4.11645	0.514312	8.0038	1.2064e-15	3.42211e-14	ENSMUSG00000027254	Map1a	17754	protein_coding
ENSMUSG00000001555	1024.24	4.11546	1.3024	3.1599	0.00157824	0.00524015	ENSMUSG00000001555	Fkbp10	14230	protein_coding
ENSMUSG00000031673	1134.51	4.11544	0.350864	11.7295	9.00333e-32	1.33852e-29	ENSMUSG00000031673	Cdh11	12552	protein_coding
ENSMUSG00000032062	11.4373	4.11455	1.15411	3.56514	0.000363669	0.00141615	ENSMUSG00000032062	2310030G06Rik	66952	protein_coding
ENSMUSG00000034463	532.044	4.10948	0.430445	9.54703	1.33464e-21	7.26243e-20	ENSMUSG00000034463	Scara3	219151	protein_coding
ENSMUSG00000026621	82.9304	4.10883	0.539114	7.62144	2.50854e-14	6.0014e-13	ENSMUSG00000026621	Marc1	66112	protein_coding
ENSMUSG00000043458	8.50906	4.10213	1.38963	2.95195	0.00315769	0.00958591	ENSMUSG00000043458	Pcdhb12	93883	protein_coding
ENSMUSG00000041801	428.285	4.09327	0.380308	10.763	5.14515e-27	5.01005e-25	ENSMUSG00000041801	Phlda3	27280	protein_coding
ENSMUSG00000064179	771.765	4.09309	1.04084	3.93248	8.4075e-05	0.0003826	ENSMUSG00000064179	Tnnt1	21955	protein_coding
ENSMUSG00000038173	115.179	4.08592	0.539254	7.57697	3.5371e-14	8.33045e-13	ENSMUSG00000038173	Enpp6	320981	protein_coding
ENSMUSG00000027016	30.8877	4.08546	0.748283	5.45978	4.76728e-08	4.16458e-07	ENSMUSG00000027016	Zfp385b	241494	protein_coding
ENSMUSG00000052974	36.5492	4.08544	0.909198	4.49346	7.00753e-06	3.96205e-05	ENSMUSG00000052974	Cyp2f2	13107	protein_coding
ENSMUSG00000039419	8.45168	4.0849	1.28074	3.18948	0.00142527	0.00479052	ENSMUSG00000039419	Cntnap2	66797	protein_coding
ENSMUSG00000030306	106.501	4.08465	0.589038	6.93444	4.0784e-12	7.08127e-11	ENSMUSG00000030306	Tmtc1	387314	protein_coding
ENSMUSG00000047497	27.909	4.08264	0.924305	4.41698	1.00087e-05	5.50927e-05	ENSMUSG00000047497	Adamts12	239337	protein_coding
ENSMUSG00000020218	559.469	4.07979	1.08543	3.75869	0.000170806	0.000722583	ENSMUSG00000020218	Wif1	24117	protein_coding
ENSMUSG00000032702	139.468	4.07808	0.52542	7.76156	8.38885e-15	2.13909e-13	ENSMUSG00000032702	Kank1	107351	protein_coding
ENSMUSG00000029231	342.867	4.07562	0.474957	8.58102	9.40339e-18	3.49948e-16	ENSMUSG00000029231	Pdgfra	18595	protein_coding
ENSMUSG00000054200	16.6793	4.06768	0.885134	4.59555	4.31612e-06	2.55303e-05	ENSMUSG00000054200	Ffar4	107221	protein_coding
ENSMUSG00000022766	19.327	4.06575	1.082	3.75761	0.000171544	0.000724786	ENSMUSG00000022766	Serpind1	15160	protein_coding
ENSMUSG00000022780	68.629	4.05495	1.05735	3.83503	0.000125548	0.000546109	ENSMUSG00000022780	Meltf	30060	protein_coding
ENSMUSG00000062563	21.981	4.05317	0.786486	5.15352	2.55639e-07	1.94278e-06	ENSMUSG00000062563	Cys1	12879	protein_coding
ENSMUSG00000032340	256.782	4.05034	0.776749	5.21447	1.8434e-07	1.4397e-06	ENSMUSG00000032340	Neo1	18007	protein_coding
ENSMUSG00000024302	110.374	4.04775	0.746494	5.42235	5.88201e-08	5.02263e-07	ENSMUSG00000024302	Dtna	13527	protein_coding
ENSMUSG00000020598	40.97	4.04509	0.74611	5.42157	5.90768e-08	5.04197e-07	ENSMUSG00000020598	Nrcam	319504	protein_coding
ENSMUSG00000001661	27.3059	4.04464	0.753905	5.36492	8.09829e-08	6.74223e-07	ENSMUSG00000001661	Hoxc6	15425	protein_coding
ENSMUSG00000032796	21.805	4.04442	1.1119	3.63738	0.000275422	0.00110828	ENSMUSG00000032796	Lama1	16772	protein_coding
ENSMUSG00000040329	79.3233	4.04292	0.45396	8.90589	5.29613e-19	2.16142e-17	ENSMUSG00000040329	Il7	16196	protein_coding
ENSMUSG00000027230	407.302	4.03782	0.677226	5.96229	2.4872e-09	2.74086e-08	ENSMUSG00000027230	Creb3l1	26427	protein_coding
ENSMUSG00000031253	210.948	4.03208	0.653151	6.17327	6.68905e-10	8.03603e-09	ENSMUSG00000031253	Srpx2	68792	protein_coding
ENSMUSG00000029769	13.5711	4.03145	1.10462	3.64962	0.000262624	0.00106191	ENSMUSG00000029769	Ccdc136	232664	protein_coding
ENSMUSG00000043154	305.288	4.02709	0.566672	7.10657	1.18966e-12	2.24592e-11	ENSMUSG00000043154	Ppp2r3a	235542	protein_coding
ENSMUSG00000029778	37.6838	4.01766	0.732311	5.48628	4.10488e-08	3.62794e-07	ENSMUSG00000029778	Adcyap1r1	11517	protein_coding
ENSMUSG00000051969	18.7889	4.01543	1.0167	3.94948	7.83215e-05	0.000359463	ENSMUSG00000051969	Tlr11	239081	protein_coding
ENSMUSG00000038074	160.471	4.01341	0.686394	5.84709	5.00248e-09	5.20602e-08	ENSMUSG00000038074	Fkbp14	231997	protein_coding
ENSMUSG00000034258	37.14	4.00356	1.0853	3.68891	0.000225216	0.000925714	ENSMUSG00000034258	Flvcr2	217721	protein_coding
ENSMUSG00000056427	212.846	4.0034	0.433541	9.23419	2.60247e-20	1.23811e-18	ENSMUSG00000056427	Slit3	20564	protein_coding
ENSMUSG00000030022	238.068	3.9985	0.657671	6.07979	1.20339e-09	1.39635e-08	ENSMUSG00000030022	Adamts9	101401	protein_coding
ENSMUSG00000051000	79.6654	3.99772	0.506478	7.89317	2.94617e-15	8.05528e-14	ENSMUSG00000051000	Fam160a1	229488	protein_coding
ENSMUSG00000055320	193.085	3.99757	0.682581	5.85655	4.72571e-09	4.94892e-08	ENSMUSG00000055320	Tead1	21676	protein_coding
ENSMUSG00000022610	162.047	3.99751	0.467276	8.55492	1.17946e-17	4.33536e-16	ENSMUSG00000022610	Mapk12	29857	protein_coding
ENSMUSG00000030409	543.389	3.99459	0.334973	11.9251	8.75625e-33	1.38857e-30	ENSMUSG00000030409	Dmpk	13400	protein_coding
ENSMUSG00000029061	205.279	3.98909	0.600462	6.64337	3.06599e-11	4.60341e-10	ENSMUSG00000029061	Mmp23	26561	protein_coding
ENSMUSG00000033849	36.9579	3.98886	0.636023	6.27156	3.57458e-10	4.48859e-09	ENSMUSG00000033849	B3galt2	26878	protein_coding
ENSMUSG00000025348	76.3697	3.98591	0.588638	6.77142	1.27525e-11	2.05758e-10	ENSMUSG00000025348	Itga7	16404	protein_coding
ENSMUSG00000009471	15.744	3.98443	1.21973	3.26665	0.00108829	0.00376895	ENSMUSG00000009471	Myod1	17927	protein_coding
ENSMUSG00000071342	28.966	3.97807	0.885632	4.49178	7.06302e-06	3.99072e-05	ENSMUSG00000071342	Lsmem1	380755	protein_coding
ENSMUSG00000055737	393.096	3.97661	0.400919	9.91874	3.4509e-23	2.24457e-21	ENSMUSG00000055737	Ghr	14600	protein_coding
ENSMUSG00000059173	88.9127	3.9764	0.516499	7.69876	1.37395e-14	3.4044e-13	ENSMUSG00000059173	Pde1a	18573	protein_coding
ENSMUSG00000033060	203.829	3.97316	0.319686	12.4283	1.83405e-35	3.63557e-33	ENSMUSG00000033060	Lmo7	380928	protein_coding
ENSMUSG00000036330	13.0217	3.97033	1.06834	3.71635	0.00020212	0.000841375	ENSMUSG00000036330	Slc18a1	110877	protein_coding
ENSMUSG00000020882	234.493	3.96988	0.580648	6.83699	8.08753e-12	1.34263e-10	ENSMUSG00000020882	Cacnb1	12295	protein_coding
ENSMUSG00000025776	129.678	3.96461	0.871285	4.55031	5.35678e-06	3.10354e-05	ENSMUSG00000025776	Crispld1	83691	protein_coding
ENSMUSG00000024617	243.475	3.95986	0.574705	6.89025	5.56941e-12	9.49193e-11	ENSMUSG00000024617	Camk2a	12322	protein_coding
ENSMUSG00000035041	36.276	3.95757	0.847921	4.66738	3.05068e-06	1.85458e-05	ENSMUSG00000035041	Creb3l3	208677	protein_coding
ENSMUSG00000002249	33.5385	3.95405	0.668458	5.91519	3.31502e-09	3.56348e-08	ENSMUSG00000002249	Tead3	21678	protein_coding
ENSMUSG00000035357	100.247	3.95053	0.683165	5.78268	7.3521e-09	7.41938e-08	ENSMUSG00000035357	Pdzrn3	55983	protein_coding
ENSMUSG00000039835	97.5146	3.95044	0.841272	4.69579	2.65577e-06	1.6354e-05	ENSMUSG00000039835	Nhsl1	215819	protein_coding
ENSMUSG00000031737	69.3503	3.95018	0.783874	5.03931	4.67215e-07	3.37071e-06	ENSMUSG00000031737	Irx5	54352	protein_coding
ENSMUSG00000023092	1528.12	3.94651	0.599883	6.57881	4.74241e-11	6.93292e-10	ENSMUSG00000023092	Fhl1	14199	protein_coding
ENSMUSG00000022199	94.77	3.94506	0.754787	5.22672	1.72548e-07	1.35651e-06	ENSMUSG00000022199	Slc22a17	59049	protein_coding
ENSMUSG00000035352	30.7074	3.93934	0.77521	5.08164	3.74189e-07	2.7484e-06	ENSMUSG00000035352	Ccl12	20293	protein_coding
ENSMUSG00000026834	12.7633	3.93302	1.05101	3.74215	0.000182456	0.000767191	ENSMUSG00000026834	Acvr1c	269275	protein_coding
ENSMUSG00000010660	215.124	3.92899	0.817004	4.80902	1.51671e-06	9.82675e-06	ENSMUSG00000010660	Plcd1	18799	protein_coding
ENSMUSG00000073600	91.5336	3.92711	0.65535	5.99239	2.06785e-09	2.31552e-08	ENSMUSG00000073600	Prob1	381148	protein_coding
ENSMUSG00000020676	10.1624	3.92262	1.30407	3.00797	0.00262995	0.00819909	ENSMUSG00000020676	Ccl11	20292	protein_coding
ENSMUSG00000057897	161.763	3.92197	0.585742	6.69572	2.14617e-11	3.32426e-10	ENSMUSG00000057897	Camk2b	12323	protein_coding
ENSMUSG00000027996	113.879	3.92052	0.403158	9.72452	2.3702e-22	1.41965e-20	ENSMUSG00000027996	Sfrp2	20319	protein_coding
ENSMUSG00000001027	200.996	3.91376	0.735072	5.32432	1.0133e-07	8.2911e-07	ENSMUSG00000001027	Scn4a	110880	protein_coding
ENSMUSG00000024713	110.573	3.9131	0.558389	7.00785	2.42015e-12	4.37545e-11	ENSMUSG00000024713	Pcsk5	18552	protein_coding
ENSMUSG00000037440	7.55707	3.913	1.2947	3.02233	0.00250839	0.00787466	ENSMUSG00000037440	Vnn1	22361	protein_coding
ENSMUSG00000034205	405.769	3.91293	0.717732	5.4518	4.98614e-08	4.33095e-07	ENSMUSG00000034205	Loxl2	94352	protein_coding
ENSMUSG00000022181	37.7496	3.91245	0.769078	5.08719	3.63407e-07	2.67629e-06	ENSMUSG00000022181	C6	12274	protein_coding
ENSMUSG00000039646	268.401	3.91117	0.541263	7.22602	4.97354e-13	9.90602e-12	ENSMUSG00000039646	Vasn	246154	protein_coding
ENSMUSG00000022665	897.542	3.91091	0.520254	7.51731	5.59149e-14	1.2754e-12	ENSMUSG00000022665	Ccdc80	67896	protein_coding
ENSMUSG00000072623	70.2861	3.90996	0.593807	6.58457	4.56194e-11	6.69258e-10	ENSMUSG00000072623	Zfp9	22750	protein_coding
ENSMUSG00000020181	25.1005	3.90825	0.854026	4.57626	4.73357e-06	2.7753e-05	ENSMUSG00000020181	Nav3	260315	protein_coding
ENSMUSG00000032076	491.289	3.90484	0.495212	7.88518	3.14093e-15	8.52702e-14	ENSMUSG00000032076	Cadm1	54725	protein_coding
ENSMUSG00000032207	132.484	3.90325	0.586068	6.66006	2.73725e-11	4.14722e-10	ENSMUSG00000032207	Lipc	15450	protein_coding
ENSMUSG00000097487	54.6258	3.89284	0.636339	6.11756	9.5021e-10	1.11737e-08	ENSMUSG00000097487	Ptges3l	73635	protein_coding
ENSMUSG00000055980	312.272	3.89131	0.387531	10.0413	1.00346e-23	7.17105e-22	ENSMUSG00000055980	Irs1	16367	protein_coding
ENSMUSG00000090084	198.014	3.88981	0.514796	7.55601	4.15611e-14	9.70594e-13	ENSMUSG00000090084	Srpx	51795	protein_coding
ENSMUSG00000022206	34.7803	3.88951	0.871724	4.46186	8.12514e-06	4.54304e-05	ENSMUSG00000022206	Npr3	18162	protein_coding
ENSMUSG00000029334	41.696	3.87836	1.17293	3.30655	0.000944523	0.00334338	ENSMUSG00000029334	Prkg2	19092	protein_coding
ENSMUSG00000044405	27.0996	3.87632	0.672992	5.75983	8.41966e-09	8.38491e-08	ENSMUSG00000044405	Adig	246747	protein_coding
ENSMUSG00000058152	29.3918	3.87171	0.755142	5.12712	2.94203e-07	2.20269e-06	ENSMUSG00000058152	Chsy3	78923	protein_coding
ENSMUSG00000037736	587.806	3.8697	0.618549	6.25609	3.9474e-10	4.91977e-09	ENSMUSG00000037736	Limch1	77569	protein_coding
ENSMUSG00000051367	144.388	3.86877	0.401082	9.64583	5.11941e-22	2.98054e-20	ENSMUSG00000051367	Six1	20471	protein_coding
ENSMUSG00000020312	146.255	3.86834	0.735404	5.26016	1.43932e-07	1.14946e-06	ENSMUSG00000020312	Shc2	216148	protein_coding
ENSMUSG00000028369	141.781	3.86737	0.383468	10.0852	6.42036e-24	4.70949e-22	ENSMUSG00000028369	Svep1	64817	protein_coding
ENSMUSG00000034066	148.671	3.86184	0.579432	6.66486	2.64916e-11	4.0296e-10	ENSMUSG00000034066	Farp2	227377	protein_coding
ENSMUSG00000050556	14.5722	3.86099	0.992262	3.8911	9.9791e-05	0.000446792	ENSMUSG00000050556	Kcnb1	16500	protein_coding
ENSMUSG00000038560	58.2503	3.86068	0.780298	4.9477	7.50945e-07	5.17121e-06	ENSMUSG00000038560	Sp6	83395	protein_coding
ENSMUSG00000030087	53.3417	3.85279	0.676168	5.69798	1.21232e-08	1.17636e-07	ENSMUSG00000030087	Klf15	66277	protein_coding
ENSMUSG00000005958	33.7844	3.85249	0.921969	4.17855	2.93378e-05	0.000147763	ENSMUSG00000005958	Ephb3	13845	protein_coding
ENSMUSG00000027004	65.0833	3.84999	0.766371	5.02367	5.06927e-07	3.62609e-06	ENSMUSG00000027004	Frzb	20378	protein_coding
ENSMUSG00000028919	81.1929	3.83903	1.09509	3.50568	0.000455441	0.00173259	ENSMUSG00000028919	Arhgef19	213649	protein_coding
ENSMUSG00000027102	50.3449	3.83531	0.58485	6.55777	5.46179e-11	7.9358e-10	ENSMUSG00000027102	Hoxd8	15437	protein_coding
ENSMUSG00000041351	71.5442	3.82995	0.681769	5.61767	1.93552e-08	1.80855e-07	ENSMUSG00000041351	Rap1gap	110351	protein_coding
ENSMUSG00000006576	30.9928	3.82893	0.707402	5.41266	6.20944e-08	5.27248e-07	ENSMUSG00000006576	Slc4a3	20536	protein_coding
ENSMUSG00000028444	23.7944	3.8263	0.961436	3.97977	6.89813e-05	0.000320514	ENSMUSG00000028444	Cntfr	12804	protein_coding
ENSMUSG00000000296	23.7613	3.82475	0.930397	4.11089	3.94144e-05	0.000193529	ENSMUSG00000000296	Tpd52l1	21987	protein_coding
ENSMUSG00000074971	123.04	3.82127	0.748295	5.10664	3.27942e-07	2.43884e-06	ENSMUSG00000074971	Fibin	67606	protein_coding
ENSMUSG00000022687	87.7583	3.82071	0.633253	6.03346	1.60483e-09	1.83279e-08	ENSMUSG00000022687	Boc	117606	protein_coding
ENSMUSG00000051379	28.3666	3.81804	0.810312	4.71181	2.45521e-06	1.52373e-05	ENSMUSG00000051379	Flrt3	71436	protein_coding
ENSMUSG00000001348	8369.38	3.81621	0.559127	6.82531	8.77371e-12	1.44359e-10	ENSMUSG00000001348	Acp5	11433	protein_coding
ENSMUSG00000030255	215.273	3.816	0.368371	10.3591	3.80401e-25	3.12022e-23	ENSMUSG00000030255	Sspn	16651	protein_coding
ENSMUSG00000027661	49.5913	3.8129	0.63742	5.98177	2.2072e-09	2.45998e-08	ENSMUSG00000027661	Slc2a10	170441	protein_coding
ENSMUSG00000030499	96.3215	3.81106	0.883251	4.31481	1.59737e-05	8.45718e-05	ENSMUSG00000030499	Kctd15	233107	protein_coding
ENSMUSG00000038248	75.3551	3.80749	0.446538	8.5267	1.50581e-17	5.47452e-16	ENSMUSG00000038248	Sobp	109205	protein_coding
ENSMUSG00000037784	39.8689	3.8067	0.807707	4.71297	2.44126e-06	1.51621e-05	ENSMUSG00000037784	Dzip1l	72507	protein_coding
ENSMUSG00000031284	28.0693	3.80173	0.847314	4.4868	7.23012e-06	4.07959e-05	ENSMUSG00000031284	Pak3	18481	protein_coding
ENSMUSG00000017868	9.41228	3.80106	1.23396	3.08038	0.00206737	0.00663527	ENSMUSG00000017868	Sgk2	27219	protein_coding
ENSMUSG00000028167	46.5327	3.79377	0.820613	4.62309	3.78058e-06	2.25953e-05	ENSMUSG00000028167	Bdh2	69772	protein_coding
ENSMUSG00000025789	16.2649	3.79347	1.18665	3.1968	0.00138963	0.00468205	ENSMUSG00000025789	St8sia2	20450	protein_coding
ENSMUSG00000052852	88.3563	3.78826	0.666517	5.68367	1.31837e-08	1.27259e-07	ENSMUSG00000052852	Reep1	52250	protein_coding
ENSMUSG00000037490	13.9427	3.78345	0.944591	4.00538	6.19166e-05	0.000291235	ENSMUSG00000037490	Slc2a12	353169	protein_coding
ENSMUSG00000021464	18.4797	3.7812	0.973086	3.88579	0.000101999	0.000454845	ENSMUSG00000021464	Ror2	26564	protein_coding
ENSMUSG00000010461	46.2453	3.78059	0.571097	6.61987	3.59526e-11	5.34984e-10	ENSMUSG00000010461	Eya4	14051	protein_coding
ENSMUSG00000027792	9.28749	3.77933	1.28266	2.94648	0.0032141	0.00973053	ENSMUSG00000027792	Bche	12038	protein_coding
ENSMUSG00000057777	32.3272	3.77842	0.719004	5.25507	1.47964e-07	1.17939e-06	ENSMUSG00000057777	Mab21l2	23937	protein_coding
ENSMUSG00000054072	409.306	3.7721	1.20876	3.12064	0.00180456	0.00588595	ENSMUSG00000054072	Iigp1	60440	protein_coding
ENSMUSG00000040717	16.0158	3.76746	1.04281	3.61279	0.00030292	0.00120323	ENSMUSG00000040717	Il17rd	171463	protein_coding
ENSMUSG00000019889	121.563	3.76667	0.55681	6.76473	1.33555e-11	2.14863e-10	ENSMUSG00000019889	Ptprk	19272	protein_coding
ENSMUSG00000019880	139.478	3.76281	0.544454	6.91117	4.80672e-12	8.2427e-11	ENSMUSG00000019880	Rspo3	72780	protein_coding
ENSMUSG00000039601	155.488	3.76077	0.34452	10.916	9.66696e-28	1.05206e-25	ENSMUSG00000039601	Rcan2	53901	protein_coding
ENSMUSG00000040003	73.097	3.76045	0.594424	6.32622	2.51245e-10	3.25309e-09	ENSMUSG00000040003	Magi2	50791	protein_coding
ENSMUSG00000049044	79.8602	3.76003	0.558152	6.73657	1.62169e-11	2.56681e-10	ENSMUSG00000049044	Rapgef4	56508	protein_coding
ENSMUSG00000001131	258.344	3.75394	1.20398	3.11794	0.00182117	0.00593314	ENSMUSG00000001131	Timp1	21857	protein_coding
ENSMUSG00000028427	38.7154	3.7537	0.568694	6.60055	4.09632e-11	6.0468e-10	ENSMUSG00000028427	Aqp7	11832	protein_coding
ENSMUSG00000006958	15.886	3.74863	0.851305	4.40339	1.06572e-05	5.82771e-05	ENSMUSG00000006958	Chrd	12667	protein_coding
ENSMUSG00000069920	146.946	3.74427	0.642124	5.83108	5.5071e-09	5.67443e-08	ENSMUSG00000069920	B3gnt9	97440	protein_coding
ENSMUSG00000034842	119.68	3.74177	0.597582	6.26151	3.81268e-10	4.76613e-09	ENSMUSG00000034842	Art3	109979	protein_coding
ENSMUSG00000046761	13.6075	3.7412	0.975297	3.83596	0.000125076	0.000544197	ENSMUSG00000046761	Fam83h	105732	protein_coding
ENSMUSG00000022754	63.2108	3.74083	0.63289	5.91071	3.40628e-09	3.65216e-08	ENSMUSG00000022754	Tmem45a	56277	protein_coding
ENSMUSG00000025938	40.5273	3.73463	0.817834	4.5665	4.95946e-06	2.89247e-05	ENSMUSG00000025938	Slco5a1	240726	protein_coding
ENSMUSG00000042804	234.492	3.73118	1.26428	2.95124	0.00316499	0.00960106	ENSMUSG00000042804	Gpr153	100129	protein_coding
ENSMUSG00000037541	22.3486	3.73085	1.01351	3.68113	0.000232198	0.000952065	ENSMUSG00000037541	Shank2	210274	protein_coding
ENSMUSG00000030351	26.8282	3.72664	0.953851	3.90694	9.34723e-05	0.000420772	ENSMUSG00000030351	Tspan11	68498	protein_coding
ENSMUSG00000058145	20.0446	3.72579	1.12137	3.32254	0.00089202	0.0031778	ENSMUSG00000058145	Adamts17	233332	protein_coding
ENSMUSG00000040852	80.3778	3.72391	0.48836	7.62534	2.43387e-14	5.83114e-13	ENSMUSG00000040852	Plekhh2	213556	protein_coding
ENSMUSG00000052504	22.2798	3.72182	0.873255	4.26201	2.026e-05	0.000104734	ENSMUSG00000052504	Epha3	13837	protein_coding
ENSMUSG00000028370	122.66	3.72014	0.455465	8.1678	3.14068e-16	9.66646e-15	ENSMUSG00000028370	Pappa	18491	protein_coding
ENSMUSG00000032179	115.93	3.71994	0.397662	9.35452	8.39825e-21	4.28955e-19	ENSMUSG00000032179	Bmp5	12160	protein_coding
ENSMUSG00000030494	35.5338	3.71989	0.876106	4.24594	2.17676e-05	0.000112006	ENSMUSG00000030494	Rhpn2	52428	protein_coding
ENSMUSG00000049555	40.1451	3.71741	0.799401	4.65025	3.31539e-06	2.00234e-05	ENSMUSG00000049555	Tmie	20776	protein_coding
ENSMUSG00000026489	1073.32	3.71434	0.48495	7.65922	1.87073e-14	4.53413e-13	ENSMUSG00000026489	Coq8a	67426	protein_coding
ENSMUSG00000003227	8.89781	3.71015	1.23504	3.00408	0.00266386	0.00828535	ENSMUSG00000003227	Edar	13608	protein_coding
ENSMUSG00000063727	46.4852	3.70886	0.675934	5.48702	4.08765e-08	3.61463e-07	ENSMUSG00000063727	Tnfrsf11b	18383	protein_coding
ENSMUSG00000022656	88.0617	3.70707	0.889727	4.16652	3.0928e-05	0.000154928	ENSMUSG00000022656	Nectin3	58998	protein_coding
ENSMUSG00000070509	48.4808	3.70324	0.61851	5.98735	2.13286e-09	2.38031e-08	ENSMUSG00000070509	Rgma	244058	protein_coding
ENSMUSG00000012889	211.276	3.70288	0.556639	6.65221	2.88722e-11	4.35068e-10	ENSMUSG00000012889	Podnl1	244550	protein_coding
ENSMUSG00000051236	333.868	3.69879	0.43105	8.58087	9.41545e-18	3.49948e-16	ENSMUSG00000051236	Msrb3	320183	protein_coding
ENSMUSG00000069601	107.9	3.6974	0.499345	7.40451	1.3164e-13	2.84667e-12	ENSMUSG00000069601	Ank3	11735	protein_coding
ENSMUSG00000008874	72.3948	3.69623	1.0883	3.39632	0.000682985	0.00249176	ENSMUSG00000008874	Clec3a	403395	protein_coding
ENSMUSG00000045672	485.723	3.69519	1.24568	2.96639	0.00301315	0.00920924	ENSMUSG00000045672	Col27a1	373864	protein_coding
ENSMUSG00000020607	13.0717	3.6891	1.1687	3.15657	0.00159636	0.00529291	ENSMUSG00000020607	Fam84a	105005	protein_coding
ENSMUSG00000026211	183.215	3.68781	0.521401	7.07288	1.51752e-12	2.82958e-11	ENSMUSG00000026211	Obsl1	98733	protein_coding
ENSMUSG00000030486	6.55686	3.68708	1.24839	2.95345	0.00314241	0.00954474	ENSMUSG00000030486	Zfp108	54678	protein_coding
ENSMUSG00000007030	15.2895	3.68694	0.994319	3.708	0.000208901	0.000865978	ENSMUSG00000007030	Vwa7	27762	protein_coding
ENSMUSG00000022231	170.322	3.68601	0.473184	7.7898	6.71127e-15	1.72987e-13	ENSMUSG00000022231	Sema5a	20356	protein_coding
ENSMUSG00000004473	369.481	3.68287	0.541458	6.80176	1.03348e-11	1.68052e-10	ENSMUSG00000004473	Clec11a	20256	protein_coding
ENSMUSG00000046807	28.3302	3.68251	0.832649	4.42264	9.74999e-06	5.37929e-05	ENSMUSG00000046807	Lrrc75b	192734	protein_coding
ENSMUSG00000026640	184.541	3.67856	0.421434	8.72867	2.57677e-18	1.00482e-16	ENSMUSG00000026640	Plxna2	18845	protein_coding
ENSMUSG00000033065	2906.14	3.67726	0.531171	6.92293	4.42407e-12	7.64161e-11	ENSMUSG00000033065	Pfkm	18642	protein_coding
ENSMUSG00000044976	12.9821	3.67553	1.2103	3.03689	0.00239034	0.00754469	ENSMUSG00000044976	Wdr72	546144	protein_coding
ENSMUSG00000033308	19.4061	3.67175	0.946821	3.87797	0.000105331	0.000467948	ENSMUSG00000033308	Dpyd	99586	protein_coding
ENSMUSG00000001802	51.8866	3.67059	0.508292	7.22141	5.14514e-13	1.02356e-11	ENSMUSG00000001802	Lrp3	435965	protein_coding
ENSMUSG00000045103	84.1196	3.66712	0.647287	5.66538	1.46702e-08	1.39904e-07	ENSMUSG00000045103	Dmd	13405	protein_coding
ENSMUSG00000022203	120.324	3.6669	0.793852	4.61912	3.85368e-06	2.29991e-05	ENSMUSG00000022203	Efs	13644	protein_coding
ENSMUSG00000027848	786.202	3.66236	0.651277	5.62336	1.87279e-08	1.75486e-07	ENSMUSG00000027848	Olfml3	99543	protein_coding
ENSMUSG00000033152	141.117	3.65929	0.691154	5.29447	1.19362e-07	9.68402e-07	ENSMUSG00000033152	Podxl2	319655	protein_coding
ENSMUSG00000039084	377.94	3.65772	0.779896	4.69001	2.7319e-06	1.67918e-05	ENSMUSG00000039084	Chad	12643	protein_coding
ENSMUSG00000024678	60.2421	3.65441	0.984308	3.71268	0.00020508	0.000852204	ENSMUSG00000024678	Ms4a4d	66607	protein_coding
ENSMUSG00000028701	10.7171	3.65174	1.14359	3.19322	0.00140695	0.00473465	ENSMUSG00000028701	Lurap1	68075	protein_coding
ENSMUSG00000004951	111.15	3.65103	0.616542	5.92177	3.18487e-09	3.43689e-08	ENSMUSG00000004951	Hspb1	15507	protein_coding
ENSMUSG00000029381	38.2046	3.64236	0.716401	5.08424	3.69091e-07	2.71695e-06	ENSMUSG00000029381	Shroom3	27428	protein_coding
ENSMUSG00000032271	114.525	3.63898	0.364143	9.9933	1.63066e-23	1.13607e-21	ENSMUSG00000032271	Nnmt	18113	protein_coding
ENSMUSG00000034910	74.1749	3.63886	0.50329	7.23014	4.82481e-13	9.64441e-12	ENSMUSG00000034910	Pygo1	72135	protein_coding
ENSMUSG00000051920	97.3527	3.63391	0.379513	9.5752	1.01664e-21	5.60534e-20	ENSMUSG00000051920	Rspo2	239405	protein_coding
ENSMUSG00000059824	359.275	3.63341	0.335988	10.8141	2.95166e-27	2.99684e-25	ENSMUSG00000059824	Dbp	13170	protein_coding
ENSMUSG00000027861	88.313	3.6324	0.954874	3.80406	0.000142345	0.000611818	ENSMUSG00000027861	Casq2	12373	protein_coding
ENSMUSG00000022676	115.988	3.63164	0.441019	8.23466	1.80061e-16	5.72175e-15	ENSMUSG00000022676	Snai2	20583	protein_coding
ENSMUSG00000041577	460.459	3.62859	0.560936	6.4688	9.87821e-11	1.37527e-09	ENSMUSG00000041577	Prelp	116847	protein_coding
ENSMUSG00000048481	18.8158	3.6204	0.972294	3.72356	0.00019643	0.000819737	ENSMUSG00000048481	Mypop	232934	protein_coding
ENSMUSG00000054252	177.009	3.61706	0.887725	4.07452	4.61085e-05	0.000223314	ENSMUSG00000054252	Fgfr3	14184	protein_coding
ENSMUSG00000031286	14.601	3.61325	0.886326	4.07666	4.56879e-05	0.000221599	ENSMUSG00000031286	Glt28d2	320302	protein_coding
ENSMUSG00000019558	314.486	3.61268	0.384848	9.38729	6.15659e-21	3.20354e-19	ENSMUSG00000019558	Slc6a8	102857	protein_coding
ENSMUSG00000000093	184.876	3.61261	0.835395	4.32443	1.52926e-05	8.14316e-05	ENSMUSG00000000093	Tbx2	21385	protein_coding
ENSMUSG00000021782	170.431	3.60883	0.435885	8.27932	1.23883e-16	4.00539e-15	ENSMUSG00000021782	Dlg5	71228	protein_coding
ENSMUSG00000040260	199.212	3.6086	0.520557	6.93219	4.14366e-12	7.17962e-11	ENSMUSG00000040260	Daam2	76441	protein_coding
ENSMUSG00000027603	20.7663	3.60772	0.834625	4.32257	1.54223e-05	8.20173e-05	ENSMUSG00000027603	Ggt7	207182	protein_coding
ENSMUSG00000025666	78.9451	3.60755	0.580276	6.21695	5.0692e-10	6.23852e-09	ENSMUSG00000025666	Tmem47	192216	protein_coding
ENSMUSG00000025964	14.5064	3.60391	0.895598	4.02403	5.7211e-05	0.000270785	ENSMUSG00000025964	Adam23	23792	protein_coding
ENSMUSG00000029392	242.327	3.60121	0.473042	7.61289	2.68041e-14	6.3942e-13	ENSMUSG00000029392	Rilpl1	75695	protein_coding
ENSMUSG00000039239	53.6743	3.60065	0.663825	5.42409	5.8252e-08	4.98179e-07	ENSMUSG00000039239	Tgfb2	21808	protein_coding
ENSMUSG00000050730	80.7561	3.59967	0.516438	6.97019	3.16502e-12	5.60051e-11	ENSMUSG00000050730	Arhgap42	71544	protein_coding
ENSMUSG00000027832	150.184	3.59333	0.558449	6.43448	1.239e-10	1.6952e-09	ENSMUSG00000027832	Ptx3	19288	protein_coding
ENSMUSG00000027488	309.714	3.58696	0.412145	8.70314	3.22812e-18	1.23851e-16	ENSMUSG00000027488	Snta1	20648	protein_coding
ENSMUSG00000052911	463.105	3.58615	0.383691	9.34644	9.06447e-21	4.6016e-19	ENSMUSG00000052911	Lamb2	16779	protein_coding
ENSMUSG00000031169	57.3162	3.58407	0.613517	5.84184	5.16262e-09	5.36597e-08	ENSMUSG00000031169	Porcn	53627	protein_coding
ENSMUSG00000002228	57.454	3.58037	0.568865	6.29389	3.09613e-10	3.93539e-09	ENSMUSG00000002228	Ppm1j	71887	protein_coding
ENSMUSG00000021760	365.325	3.58022	0.422753	8.46882	2.47899e-17	8.63549e-16	ENSMUSG00000021760	Gpx8	69590	protein_coding
ENSMUSG00000026365	2504.23	3.57712	0.402747	8.88182	6.57761e-19	2.65834e-17	ENSMUSG00000026365	Cfh	12628	protein_coding
ENSMUSG00000004892	30.3855	3.57274	1.16275	3.07266	0.00212157	0.006787	ENSMUSG00000004892	Bcan	12032	protein_coding
ENSMUSG00000038764	146.853	3.57157	0.766032	4.66242	3.12507e-06	1.89289e-05	ENSMUSG00000038764	Ptpn3	545622	protein_coding
ENSMUSG00000020092	164.437	3.57115	0.675571	5.28612	1.24938e-07	1.01037e-06	ENSMUSG00000020092	Pald1	27355	protein_coding
ENSMUSG00000031626	199.054	3.57095	0.366867	9.73361	2.16751e-22	1.3124e-20	ENSMUSG00000031626	Sorbs2	234214	protein_coding
ENSMUSG00000036564	80.8299	3.56896	0.86768	4.11322	3.9018e-05	0.000191762	ENSMUSG00000036564	Ndrg4	234593	protein_coding
ENSMUSG00000031375	5740.36	3.56705	0.464444	7.68025	1.58779e-14	3.88227e-13	ENSMUSG00000031375	Bgn	12111	protein_coding
ENSMUSG00000026131	117.616	3.56565	0.375419	9.49778	2.14403e-21	1.14058e-19	ENSMUSG00000026131	Dst	13518	protein_coding
ENSMUSG00000030111	181.695	3.55848	0.747104	4.76303	1.90706e-06	1.21108e-05	ENSMUSG00000030111	A2m	232345	protein_coding
ENSMUSG00000028600	36.4376	3.55831	0.672089	5.29441	1.194e-07	9.68402e-07	ENSMUSG00000028600	Podn	242608	protein_coding
ENSMUSG00000002578	12.0883	3.55203	1.0664	3.33086	0.000865787	0.00309228	ENSMUSG00000002578	Ikzf4	22781	protein_coding
ENSMUSG00000024087	392.103	3.55066	0.343579	10.3343	4.92813e-25	3.98341e-23	ENSMUSG00000024087	Cyp1b1	13078	protein_coding
ENSMUSG00000052957	223.995	3.55058	0.702338	5.05538	4.29543e-07	3.12601e-06	ENSMUSG00000052957	Gas1	14451	protein_coding
ENSMUSG00000072812	32.0456	3.54965	0.866626	4.09594	4.20454e-05	0.000205187	ENSMUSG00000072812	Ahnak2		protein_coding
ENSMUSG00000052373	13.9876	3.54724	1.1575	3.06458	0.00217978	0.00695062	ENSMUSG00000052373	Mpp3	13384	protein_coding
ENSMUSG00000027210	23.9981	3.54714	0.900055	3.94103	8.11324e-05	0.000370831	ENSMUSG00000027210	Meis2	17536	protein_coding
ENSMUSG00000038155	65.9276	3.54305	0.638897	5.54557	2.93004e-08	2.64577e-07	ENSMUSG00000038155	Gstp2	14869	protein_coding
ENSMUSG00000048915	51.9115	3.54286	0.580762	6.10037	1.05822e-09	1.23479e-08	ENSMUSG00000048915	Efna5	13640	protein_coding
ENSMUSG00000026546	29.9345	3.54223	0.725171	4.88469	1.03594e-06	6.92193e-06	ENSMUSG00000026546	Cfap45	71870	protein_coding
ENSMUSG00000022883	65.7253	3.54047	0.59392	5.9612	2.50396e-09	2.75568e-08	ENSMUSG00000022883	Robo1	19876	protein_coding
ENSMUSG00000028641	447.396	3.53949	0.700714	5.05126	4.38915e-07	3.18726e-06	ENSMUSG00000028641	P3h1	56401	protein_coding
ENSMUSG00000028883	67.7518	3.53847	0.498934	7.09206	1.32127e-12	2.47474e-11	ENSMUSG00000028883	Sema3a	20346	protein_coding
ENSMUSG00000015354	170.83	3.53797	0.873449	4.05057	5.10928e-05	0.000244917	ENSMUSG00000015354	Pcolce2	76477	protein_coding
ENSMUSG00000027208	103.446	3.53562	0.37869	9.33647	9.95988e-21	5.01033e-19	ENSMUSG00000027208	Fgf7	14178	protein_coding
ENSMUSG00000066842	9.94624	3.5349	1.10006	3.21338	0.0013118	0.00444955	ENSMUSG00000066842	Hmcn1	545370	protein_coding
ENSMUSG00000019539	1314.27	3.52971	0.597959	5.90292	3.57113e-09	3.81907e-08	ENSMUSG00000019539	Rcn3	52377	protein_coding
ENSMUSG00000020282	114.838	3.52848	0.46597	7.57234	3.66551e-14	8.60853e-13	ENSMUSG00000020282	Rhbdf1	13650	protein_coding
ENSMUSG00000033249	23.7708	3.52309	0.924148	3.81226	0.000137702	0.00059401	ENSMUSG00000033249	Hsf4	26386	protein_coding
ENSMUSG00000027864	267.116	3.51935	0.508228	6.92474	4.36778e-12	7.56008e-11	ENSMUSG00000027864	Ptgfrn	19221	protein_coding
ENSMUSG00000067586	350.733	3.51891	0.418926	8.39983	4.47116e-17	1.51013e-15	ENSMUSG00000067586	S1pr3	13610	protein_coding
ENSMUSG00000052105	23.5764	3.51842	0.786088	4.47586	7.61037e-06	4.27531e-05	ENSMUSG00000052105	Mtcl1	68617	protein_coding
ENSMUSG00000031952	15.7092	3.51441	1.01634	3.4579	0.0005444	0.00202974	ENSMUSG00000031952	Chst5	56773	protein_coding
ENSMUSG00000027805	254.789	3.51371	0.51394	6.83682	8.0972e-12	1.34289e-10	ENSMUSG00000027805	Pfn2	18645	protein_coding
ENSMUSG00000041957	23.4262	3.51256	1.03285	3.40083	0.000671825	0.00245569	ENSMUSG00000041957	Pkp2	67451	protein_coding
ENSMUSG00000025610	31.2583	3.51168	1.00112	3.50774	0.000451924	0.00172078	ENSMUSG00000025610	Map3k7cl	224419	protein_coding
ENSMUSG00000031111	11.7307	3.51097	1.17742	2.98192	0.00286451	0.00881645	ENSMUSG00000031111	Igsf1	209268	protein_coding
ENSMUSG00000024593	38.9806	3.51094	1.08603	3.23281	0.00122577	0.00418503	ENSMUSG00000024593	Megf10	70417	protein_coding
ENSMUSG00000040569	58.6921	3.51007	0.619726	5.66391	1.47964e-08	1.40947e-07	ENSMUSG00000040569	Slc26a7	208890	protein_coding
ENSMUSG00000033948	11.717	3.50991	1.17247	2.99361	0.00275698	0.00852331	ENSMUSG00000033948	Zswim5	74464	protein_coding
ENSMUSG00000024501	755.457	3.50722	0.647016	5.42061	5.93952e-08	5.06395e-07	ENSMUSG00000024501	Dpysl3	22240	protein_coding
ENSMUSG00000031841	101.23	3.505	0.757905	4.6246	3.75327e-06	2.24562e-05	ENSMUSG00000031841	Cdh13	12554	protein_coding
ENSMUSG00000021379	144.012	3.49847	0.371035	9.42895	4.14232e-21	2.17583e-19	ENSMUSG00000021379	Id4	15904	protein_coding
ENSMUSG00000040181	192.175	3.49442	0.294658	11.8592	1.92713e-32	2.97116e-30	ENSMUSG00000040181	Fmo1	14261	protein_coding
ENSMUSG00000036139	28.9607	3.4896	0.805276	4.33342	1.4681e-05	7.84008e-05	ENSMUSG00000036139	Hoxc9	15427	protein_coding
ENSMUSG00000031633	5229.63	3.48926	0.49008	7.11977	1.08105e-12	2.04785e-11	ENSMUSG00000031633	Slc25a4	11739	protein_coding
ENSMUSG00000015094	156.369	3.4885	0.481624	7.24321	4.38182e-13	8.81179e-12	ENSMUSG00000015094	Npdc1	18146	protein_coding
ENSMUSG00000051065	25.048	3.48809	0.805044	4.33279	1.47231e-05	7.86003e-05	ENSMUSG00000051065	Mb21d2	239796	protein_coding
ENSMUSG00000019779	40.5273	3.48799	0.709714	4.91464	8.89474e-07	6.0353e-06	ENSMUSG00000019779	Frk	14302	protein_coding
ENSMUSG00000029228	9.6539	3.4863	1.09697	3.17812	0.00148235	0.00495934	ENSMUSG00000029228	Lnx1	16924	protein_coding
ENSMUSG00000022261	595.293	3.4858	0.376841	9.25004	2.24407e-20	1.07066e-18	ENSMUSG00000022261	Sdc2	15529	protein_coding
ENSMUSG00000046532	112.019	3.48424	0.599856	5.80847	6.30473e-09	6.42866e-08	ENSMUSG00000046532	Ar	11835	protein_coding
ENSMUSG00000033565	301.561	3.48371	0.567625	6.13735	8.3911e-10	9.96578e-09	ENSMUSG00000033565	Rbfox2	93686	protein_coding
ENSMUSG00000016763	30.711	3.48288	1.1018	3.16107	0.00157189	0.00522217	ENSMUSG00000016763	Scube1	64706	protein_coding
ENSMUSG00000033420	483.691	3.47995	0.418009	8.32505	8.4292e-17	2.76834e-15	ENSMUSG00000033420	Antxr1	69538	protein_coding
ENSMUSG00000079625	34.6763	3.47578	0.898116	3.87008	0.000108801	0.000481821	ENSMUSG00000079625	Tm4sf19	277203	protein_coding
ENSMUSG00000091243	15.3377	3.47197	0.871073	3.98585	6.72381e-05	0.000313345	ENSMUSG00000091243	Vgll3	73569	protein_coding
ENSMUSG00000032649	53.2747	3.47072	1.08397	3.20186	0.00136542	0.00461449	ENSMUSG00000032649	Colgalt2	269132	protein_coding
ENSMUSG00000024538	1005.77	3.46756	0.653486	5.30625	1.119e-07	9.11126e-07	ENSMUSG00000024538	Ppic	19038	protein_coding
ENSMUSG00000019929	3253.22	3.46352	0.412372	8.39901	4.50244e-17	1.51761e-15	ENSMUSG00000019929	Dcn	13179	protein_coding
ENSMUSG00000029108	167.45	3.46205	0.579248	5.9768	2.27565e-09	2.5295e-08	ENSMUSG00000029108	Pcdh7	54216	protein_coding
ENSMUSG00000022464	60.5064	3.46124	0.990206	3.49548	0.00047321	0.00179119	ENSMUSG00000022464	Slc38a4	69354	protein_coding
ENSMUSG00000033389	20.8889	3.45848	0.793455	4.35876	1.30803e-05	7.03037e-05	ENSMUSG00000033389	Arhgap44	216831	protein_coding
ENSMUSG00000027820	424.01	3.45592	0.319977	10.8006	3.42144e-27	3.45275e-25	ENSMUSG00000027820	Mme	17380	protein_coding
ENSMUSG00000029718	1155.65	3.45545	0.61246	5.64193	1.68158e-08	1.5864e-07	ENSMUSG00000029718	Pcolce	18542	protein_coding
ENSMUSG00000040998	196.106	3.45544	0.755673	4.57266	4.81567e-06	2.8165e-05	ENSMUSG00000040998	Npnt	114249	protein_coding
ENSMUSG00000026837	2379.21	3.45385	0.480939	7.18147	6.89652e-13	1.3494e-11	ENSMUSG00000026837	Col5a1	12831	protein_coding
ENSMUSG00000024940	460.654	3.45374	0.521587	6.62161	3.55305e-11	5.29176e-10	ENSMUSG00000024940	Ltbp3	16998	protein_coding
ENSMUSG00000031451	2224.86	3.45099	0.370363	9.31786	1.18707e-20	5.86524e-19	ENSMUSG00000031451	Gas6	14456	protein_coding
ENSMUSG00000048126	965.755	3.45035	1.16559	2.96017	0.00307474	0.00936996	ENSMUSG00000048126	Col6a3	12835	protein_coding
ENSMUSG00000015653	18.7888	3.44865	0.975628	3.5348	0.000408084	0.00156929	ENSMUSG00000015653	Steap2	74051	protein_coding
ENSMUSG00000018906	185.385	3.44326	0.744455	4.62521	3.74214e-06	2.23977e-05	ENSMUSG00000018906	P4ha2	18452	protein_coding
ENSMUSG00000018417	396.155	3.43689	0.54707	6.28236	3.33478e-10	4.20662e-09	ENSMUSG00000018417	Myo1b	17912	protein_coding
ENSMUSG00000066607	39.2462	3.43419	0.557354	6.16159	7.20195e-10	8.62731e-09	ENSMUSG00000066607	6030419C18Rik	319477	protein_coding
ENSMUSG00000028264	13.0706	3.43314	0.920166	3.731	0.00019072	0.000798109	ENSMUSG00000028264	Spaca1	67652	protein_coding
ENSMUSG00000023959	205.273	3.42987	0.626661	5.47325	4.41848e-08	3.88039e-07	ENSMUSG00000023959	Clic5	224796	protein_coding
ENSMUSG00000031760	206.22	3.42945	0.714664	4.79869	1.59709e-06	1.03034e-05	ENSMUSG00000031760	Mt3	17751	protein_coding
ENSMUSG00000042379	757.216	3.4293	0.4232	8.10326	5.35051e-16	1.59376e-14	ENSMUSG00000042379	Esm1	71690	protein_coding
ENSMUSG00000013076	665.982	3.42569	0.495155	6.91843	4.56677e-12	7.85551e-11	ENSMUSG00000013076	Amotl1	75723	protein_coding
ENSMUSG00000016128	42.7573	3.42493	0.558911	6.12787	8.90635e-10	1.05326e-08	ENSMUSG00000016128	Stard13	243362	protein_coding
ENSMUSG00000013419	249.953	3.42305	0.61558	5.5607	2.68702e-08	2.44757e-07	ENSMUSG00000013419	Zfp651	270210	protein_coding
ENSMUSG00000031748	27.7695	3.42159	0.831535	4.11479	3.87534e-05	0.000190555	ENSMUSG00000031748	Gnao1	14681	protein_coding
ENSMUSG00000000693	199.745	3.41827	0.51774	6.60229	4.04853e-11	5.98686e-10	ENSMUSG00000000693	Loxl3	16950	protein_coding
ENSMUSG00000046318	33.0945	3.40815	0.615807	5.53445	3.12207e-08	2.81003e-07	ENSMUSG00000046318	Ccbe1	320924	protein_coding
ENSMUSG00000027849	42.151	3.40796	0.931016	3.66048	0.000251746	0.00102364	ENSMUSG00000027849	Syt6	54524	protein_coding
ENSMUSG00000037709	47.8604	3.40727	0.517299	6.58666	4.49831e-11	6.61136e-10	ENSMUSG00000037709	Fam13a	58909	protein_coding
ENSMUSG00000025812	121.252	3.40695	0.42789	7.96221	1.68995e-15	4.74525e-14	ENSMUSG00000025812	Pard3	93742	protein_coding
ENSMUSG00000057604	167.189	3.40641	0.671142	5.07554	3.8639e-07	2.83177e-06	ENSMUSG00000057604	Lmcd1	30937	protein_coding
ENSMUSG00000046743	65.9573	3.40578	0.653779	5.20938	1.89478e-07	1.47706e-06	ENSMUSG00000046743	Fat4	329628	protein_coding
ENSMUSG00000022197	172.565	3.40446	0.439582	7.74477	9.57567e-15	2.41217e-13	ENSMUSG00000022197	Pdzd2	68070	protein_coding
ENSMUSG00000048537	305.464	3.4023	0.519896	6.54419	5.98207e-11	8.60911e-10	ENSMUSG00000048537	Phldb1	102693	protein_coding
ENSMUSG00000014158	97.0163	3.40162	0.698973	4.8666	1.13535e-06	7.53176e-06	ENSMUSG00000014158	Trpv4	63873	protein_coding
ENSMUSG00000058070	200.884	3.40088	0.569232	5.97451	2.30784e-09	2.56015e-08	ENSMUSG00000058070	Eml1	68519	protein_coding
ENSMUSG00000102918	166.368	3.4007	0.524399	6.48494	8.87672e-11	1.24311e-09	ENSMUSG00000102918	Pcdhgc3	93706	protein_coding
ENSMUSG00000029096	323.395	3.40067	0.544977	6.24001	4.37529e-10	5.42869e-09	ENSMUSG00000029096	Htra3	78558	protein_coding
ENSMUSG00000031209	126.275	3.39935	0.40041	8.48967	2.07229e-17	7.24911e-16	ENSMUSG00000031209	Heph	15203	protein_coding
ENSMUSG00000036904	58.3706	3.39507	0.584985	5.80369	6.48722e-09	6.59858e-08	ENSMUSG00000036904	Fzd8	14370	protein_coding
ENSMUSG00000042439	72.8011	3.3906	0.48382	7.00798	2.41779e-12	4.37545e-11	ENSMUSG00000042439	Zfp532	328977	protein_coding
ENSMUSG00000031637	10.9062	3.38902	1.03077	3.28787	0.00100949	0.00353325	ENSMUSG00000031637	Lrp2bp	67620	protein_coding
ENSMUSG00000040703	27.3242	3.38817	0.878758	3.85564	0.000115428	0.000507791	ENSMUSG00000040703	Cyp2s1	74134	protein_coding
ENSMUSG00000047238	63.5691	3.38767	0.532584	6.36083	2.00664e-10	2.6539e-09	ENSMUSG00000047238	Mageh1	75625	protein_coding
ENSMUSG00000024909	352.205	3.38362	0.668745	5.05966	4.2001e-07	3.06199e-06	ENSMUSG00000024909	Efemp2	58859	protein_coding
ENSMUSG00000029166	90.5814	3.38266	0.40525	8.34709	6.99632e-17	2.32063e-15	ENSMUSG00000029166	Mapre3	100732	protein_coding
ENSMUSG00000044534	18.0794	3.38027	0.911732	3.70753	0.000209294	0.000867007	ENSMUSG00000044534	Ackr2	59289	protein_coding
ENSMUSG00000027833	270.787	3.37981	0.544494	6.20726	5.39176e-10	6.5868e-09	ENSMUSG00000027833	Shox2	20429	protein_coding
ENSMUSG00000029070	592.266	3.37691	0.57688	5.85374	4.80628e-09	5.01752e-08	ENSMUSG00000029070	Mxra8	74761	protein_coding
ENSMUSG00000026321	98.9689	3.37365	0.502894	6.70847	1.96678e-11	3.07367e-10	ENSMUSG00000026321	Tnfrsf11a	21934	protein_coding
ENSMUSG00000028597	154.46	3.37362	0.72682	4.64161	3.45707e-06	2.08262e-05	ENSMUSG00000028597	Gpx7	67305	protein_coding
ENSMUSG00000061410	221.066	3.37141	0.452329	7.45345	9.09305e-14	2.01609e-12	ENSMUSG00000061410	Zcchc14	142682	protein_coding
ENSMUSG00000028019	215.199	3.36692	0.363396	9.26514	1.94813e-20	9.37524e-19	ENSMUSG00000028019	Pdgfc	54635	protein_coding
ENSMUSG00000025791	1018.87	3.35798	0.497611	6.7482	1.49691e-11	2.39203e-10	ENSMUSG00000025791	Pgm2	72157	protein_coding
ENSMUSG00000040606	79.8951	3.35509	0.702542	4.77564	1.79139e-06	1.14417e-05	ENSMUSG00000040606	Kazn	71529	protein_coding
ENSMUSG00000027859	14.254	3.35461	0.826548	4.05857	4.93731e-05	0.000237536	ENSMUSG00000027859	Ngf	18049	protein_coding
ENSMUSG00000035735	14.1827	3.35212	1.10381	3.03686	0.00239059	0.00754469	ENSMUSG00000035735	Dagla	269060	protein_coding
ENSMUSG00000034839	42.535	3.34848	0.632249	5.29614	1.18273e-07	9.602e-07	ENSMUSG00000034839	Larp6	67557	protein_coding
ENSMUSG00000054580	12.419	3.34804	0.974387	3.43605	0.000590256	0.00218406	ENSMUSG00000054580	Pla2r1	18779	protein_coding
ENSMUSG00000053647	22.9271	3.34241	0.915305	3.65168	0.000260525	0.00105599	ENSMUSG00000053647	Gper1	76854	protein_coding
ENSMUSG00000026888	107.678	3.34158	0.552981	6.04285	1.51417e-09	1.73639e-08	ENSMUSG00000026888	Grb14	50915	protein_coding
ENSMUSG00000029781	1304.71	3.33819	0.488624	6.83181	8.38487e-12	1.38371e-10	ENSMUSG00000029781	Fkbp9	27055	protein_coding
ENSMUSG00000035948	10.4963	3.32937	1.12339	2.96368	0.00303981	0.00927541	ENSMUSG00000035948	Acss3	380660	protein_coding
ENSMUSG00000036867	138.471	3.32831	0.457168	7.28027	3.33142e-13	6.78965e-12	ENSMUSG00000036867	Smad6	17130	protein_coding
ENSMUSG00000000567	62.5337	3.32155	1.12578	2.95046	0.00317302	0.00961841	ENSMUSG00000000567	Sox9	20682	protein_coding
ENSMUSG00000022479	284.114	3.32107	0.568628	5.8405	5.20446e-09	5.4027e-08	ENSMUSG00000022479	Vdr	22337	protein_coding
ENSMUSG00000037206	690.836	3.3167	0.55371	5.98995	2.09902e-09	2.3454e-08	ENSMUSG00000037206	Islr	26968	protein_coding
ENSMUSG00000020473	282.846	3.31511	0.536162	6.18303	6.28825e-10	7.59287e-09	ENSMUSG00000020473	Aebp1	11568	protein_coding
ENSMUSG00000048616	13.9103	3.31438	0.831961	3.98382	6.78167e-05	0.000315864	ENSMUSG00000048616	Nog	18121	protein_coding
ENSMUSG00000021765	123.393	3.3122	0.347275	9.53769	1.46049e-21	7.89566e-20	ENSMUSG00000021765	Fst	14313	protein_coding
ENSMUSG00000058571	138.779	3.3109	0.367786	9.00226	2.21124e-19	9.63858e-18	ENSMUSG00000058571	Gpc6	23888	protein_coding
ENSMUSG00000078719	22.5504	3.3095	0.851546	3.88647	0.000101713	0.000453813	ENSMUSG00000078719	Msmp	100039672	protein_coding
ENSMUSG00000018378	336.176	3.30687	0.384172	8.60779	7.44799e-18	2.78689e-16	ENSMUSG00000018378	Cuedc1	103841	protein_coding
ENSMUSG00000028402	205.369	3.30328	0.399803	8.26227	1.42927e-16	4.58551e-15	ENSMUSG00000028402	Mpdz	17475	protein_coding
ENSMUSG00000059412	63.7394	3.30287	0.93067	3.54892	0.000386816	0.00149718	ENSMUSG00000059412	Fxyd2	11936	protein_coding
ENSMUSG00000021536	69.1244	3.30111	0.565557	5.83692	5.31731e-09	5.49895e-08	ENSMUSG00000021536	Adcy2	210044	protein_coding
ENSMUSG00000036395	22.4499	3.29961	0.731415	4.51126	6.44433e-06	3.67985e-05	ENSMUSG00000036395	Glb1l2	244757	protein_coding
ENSMUSG00000028358	43.0024	3.29784	0.574379	5.74157	9.38002e-09	9.28026e-08	ENSMUSG00000028358	Zfp618	72701	protein_coding
ENSMUSG00000038132	118.244	3.28907	0.65571	5.01603	5.27491e-07	3.75835e-06	ENSMUSG00000038132	Rbm24	666794	protein_coding
ENSMUSG00000031639	68.5656	3.28894	0.453415	7.25371	4.05521e-13	8.16484e-12	ENSMUSG00000031639	Tlr3	142980	protein_coding
ENSMUSG00000086596	105.629	3.28692	1.0545	3.11704	0.00182677	0.00594791	ENSMUSG00000086596	Susd5	382111	protein_coding
ENSMUSG00000022894	326.709	3.28578	0.385784	8.51714	1.63542e-17	5.89426e-16	ENSMUSG00000022894	Adamts5	23794	protein_coding
ENSMUSG00000040711	619.815	3.2849	0.593527	5.53455	3.12028e-08	2.80994e-07	ENSMUSG00000040711	Sh3pxd2b	268396	protein_coding
ENSMUSG00000038244	159.902	3.27986	0.408008	8.03872	9.07813e-16	2.63804e-14	ENSMUSG00000038244	Mical2	320878	protein_coding
ENSMUSG00000032625	23.7724	3.27538	0.777344	4.21355	2.51389e-05	0.000127969	ENSMUSG00000032625	Thsd7a	330267	protein_coding
ENSMUSG00000002732	280.322	3.26948	0.592457	5.51851	3.41893e-08	3.05739e-07	ENSMUSG00000002732	Fkbp7	14231	protein_coding
ENSMUSG00000032875	185.459	3.26402	0.361914	9.01878	1.90194e-19	8.35599e-18	ENSMUSG00000032875	Arhgef17	207212	protein_coding
ENSMUSG00000060206	43.7682	3.26354	0.65571	4.97711	6.45414e-07	4.50788e-06	ENSMUSG00000060206	Zfp462	242466	protein_coding
ENSMUSG00000044043	11.7726	3.2626	0.981229	3.32501	0.00088414	0.00315242	ENSMUSG00000044043	Pcdhb14	93885	protein_coding
ENSMUSG00000051984	21.9413	3.26207	0.755763	4.31626	1.58697e-05	8.4128e-05	ENSMUSG00000051984	Sec31b	240667	protein_coding
ENSMUSG00000025170	32.015	3.26202	0.602051	5.41818	6.02102e-08	5.12818e-07	ENSMUSG00000025170	Rab40b	217371	protein_coding
ENSMUSG00000006403	38.5434	3.2596	0.896215	3.63708	0.000275747	0.00110878	ENSMUSG00000006403	Adamts4	240913	protein_coding
ENSMUSG00000045180	58.7897	3.25606	0.517637	6.29024	3.16983e-10	4.02293e-09	ENSMUSG00000045180	Shroom2	110380	protein_coding
ENSMUSG00000050052	67.1817	3.25515	0.440056	7.39712	1.39165e-13	2.99385e-12	ENSMUSG00000050052	Tdrp	72148	protein_coding
ENSMUSG00000055493	132.461	3.25335	0.546414	5.954	2.61667e-09	2.87212e-08	ENSMUSG00000055493	Epm2a	13853	protein_coding
ENSMUSG00000026674	430.184	3.25321	0.371057	8.76741	1.82815e-18	7.23674e-17	ENSMUSG00000026674	Ddr2	18214	protein_coding
ENSMUSG00000023826	11.7364	3.25071	0.894596	3.63372	0.000279367	0.00112144	ENSMUSG00000023826	Park2	50873	protein_coding
ENSMUSG00000025151	1203.38	3.2505	0.574662	5.65637	1.54612e-08	1.46776e-07	ENSMUSG00000025151	Maged1	94275	protein_coding
ENSMUSG00000073555	82.3153	3.25036	0.613126	5.3013	1.14983e-07	9.34855e-07	ENSMUSG00000073555	Gm4951	240327	protein_coding
ENSMUSG00000022440	496.57	3.24923	0.668636	4.85949	1.17691e-06	7.79197e-06	ENSMUSG00000022440	C1qtnf6	72709	protein_coding
ENSMUSG00000037035	38.3246	3.24623	0.913856	3.55223	0.000381981	0.00148019	ENSMUSG00000037035	Inhbb	16324	protein_coding
ENSMUSG00000060568	150.086	3.24497	0.534726	6.06847	1.29132e-09	1.49111e-08	ENSMUSG00000060568	Fam78b	226610	protein_coding
ENSMUSG00000035274	23.2242	3.2435	0.992468	3.26812	0.00108265	0.00375096	ENSMUSG00000035274	Tpbg	21983	protein_coding
ENSMUSG00000027386	49.8752	3.24348	0.741408	4.37475	1.2157e-05	6.56633e-05	ENSMUSG00000027386	Fbln7	70370	protein_coding
ENSMUSG00000010476	194.648	3.2421	0.346846	9.34737	8.98579e-21	4.57561e-19	ENSMUSG00000010476	Ebf3	13593	protein_coding
ENSMUSG00000050248	53.2327	3.23993	0.504734	6.41908	1.37101e-10	1.86356e-09	ENSMUSG00000050248	Evc2	68525	protein_coding
ENSMUSG00000022146	73.1175	3.2396	0.462091	7.01074	2.37061e-12	4.30928e-11	ENSMUSG00000022146	Osmr	18414	protein_coding
ENSMUSG00000028017	38.2801	3.23902	0.711999	4.54919	5.38524e-06	3.11786e-05	ENSMUSG00000028017	Egf	13645	protein_coding
ENSMUSG00000042104	33.2076	3.23656	0.605832	5.34234	9.1754e-08	7.56334e-07	ENSMUSG00000042104	Uggt2	66435	protein_coding
ENSMUSG00000000938	76.1492	3.23499	0.50313	6.42974	1.27825e-10	1.7446e-09	ENSMUSG00000000938	Hoxa10	15395	protein_coding
ENSMUSG00000020654	383.216	3.23483	0.379724	8.51891	1.61067e-17	5.81762e-16	ENSMUSG00000020654	Adcy3	104111	protein_coding
ENSMUSG00000042734	24.8044	3.23292	0.795434	4.06435	4.81668e-05	0.000232471	ENSMUSG00000042734	Ttc9	69480	protein_coding
ENSMUSG00000036334	66.0838	3.23211	0.612087	5.28048	1.28849e-07	1.03746e-06	ENSMUSG00000036334	Igsf10	242050	protein_coding
ENSMUSG00000060923	157.046	3.23104	0.506051	6.38482	1.71604e-10	2.30063e-09	ENSMUSG00000060923	Acyp2	75572	protein_coding
ENSMUSG00000032725	77.5776	3.23014	0.55764	5.79251	6.93415e-09	7.01888e-08	ENSMUSG00000032725	Folr2	14276	protein_coding
ENSMUSG00000037712	449.941	3.23006	0.555007	5.81985	5.89013e-09	6.03177e-08	ENSMUSG00000037712	Fermt2	218952	protein_coding
ENSMUSG00000026586	432.624	3.22821	0.58654	5.50381	3.71672e-08	3.3077e-07	ENSMUSG00000026586	Prrx1	18933	protein_coding
ENSMUSG00000030249	478.986	3.21883	0.406501	7.91838	2.40634e-15	6.64476e-14	ENSMUSG00000030249	Abcc9	20928	protein_coding
ENSMUSG00000022094	218.291	3.2176	0.493918	6.51444	7.29628e-11	1.03572e-09	ENSMUSG00000022094	Slc39a14	213053	protein_coding
ENSMUSG00000030701	47.5922	3.21657	0.599159	5.36848	7.94014e-08	6.63711e-07	ENSMUSG00000030701	Plekhb1	27276	protein_coding
ENSMUSG00000033453	32.6397	3.2081	0.570127	5.62699	1.83382e-08	1.72125e-07	ENSMUSG00000033453	Adamts15	235130	protein_coding
ENSMUSG00000091345	9.78666	3.20771	0.985852	3.25374	0.00113897	0.00391999	ENSMUSG00000091345	Col6a5	665033	protein_coding
ENSMUSG00000036957	16.3247	3.20683	0.776574	4.12946	3.63623e-05	0.000179611	ENSMUSG00000036957	Lrfn3	233067	protein_coding
ENSMUSG00000035172	98.9747	3.20128	0.4556	7.02652	2.11752e-12	3.86186e-11	ENSMUSG00000035172	Plekhh3	217198	protein_coding
ENSMUSG00000031734	87.6738	3.20055	0.458338	6.98295	2.89054e-12	5.15867e-11	ENSMUSG00000031734	Irx3	16373	protein_coding
ENSMUSG00000020889	182.886	3.19599	0.392041	8.15217	3.57457e-16	1.08812e-14	ENSMUSG00000020889	Nr1d1	217166	protein_coding
ENSMUSG00000003617	755.535	3.19587	0.365256	8.74965	2.14012e-18	8.38476e-17	ENSMUSG00000003617	Cp	12870	protein_coding
ENSMUSG00000071604	61.5606	3.19487	0.446328	7.15811	8.17953e-13	1.57636e-11	ENSMUSG00000071604	Fam189a2	381217	protein_coding
ENSMUSG00000028238	563.503	3.19452	0.455558	7.01233	2.34389e-12	4.26537e-11	ENSMUSG00000028238	Atp6v0d2	242341	protein_coding
ENSMUSG00000048078	94.1197	3.19421	0.566191	5.64158	1.68499e-08	1.58782e-07	ENSMUSG00000048078	Tenm4	23966	protein_coding
ENSMUSG00000052698	285.719	3.19338	0.412087	7.74927	9.24193e-15	2.33618e-13	ENSMUSG00000052698	Tln2	70549	protein_coding
ENSMUSG00000032006	127.699	3.19275	0.575611	5.54672	2.91077e-08	2.6298e-07	ENSMUSG00000032006	Pdgfd	71785	protein_coding
ENSMUSG00000038205	333.383	3.19196	0.467068	6.83403	8.25598e-12	1.3665e-10	ENSMUSG00000038205	Prkab2	108097	protein_coding
ENSMUSG00000049872	21.0232	3.19163	0.684312	4.66399	3.10135e-06	1.88263e-05	ENSMUSG00000049872	Fam26e	103511	protein_coding
ENSMUSG00000022816	2534.67	3.18884	0.578678	5.51057	3.5767e-08	3.1882e-07	ENSMUSG00000022816	Fstl1	14314	protein_coding
ENSMUSG00000039496	40.3217	3.18852	0.8155	3.9099	9.23344e-05	0.000416205	ENSMUSG00000039496	Cdnf	227526	protein_coding
ENSMUSG00000036617	127.107	3.18499	0.414002	7.69317	1.43531e-14	3.54065e-13	ENSMUSG00000036617	Etl4	208618	protein_coding
ENSMUSG00000029304	8365.52	3.18263	0.553148	5.75367	8.73265e-09	8.68622e-08	ENSMUSG00000029304	Spp1	20750	protein_coding
ENSMUSG00000026249	3447.54	3.18101	0.332176	9.57628	1.00604e-21	5.56533e-20	ENSMUSG00000026249	Serpine2	20720	protein_coding
ENSMUSG00000029122	67.3888	3.1802	0.429637	7.40206	1.34088e-13	2.89016e-12	ENSMUSG00000029122	Evc	59056	protein_coding
ENSMUSG00000036103	472.427	3.18011	0.431479	7.37025	1.70305e-13	3.60782e-12	ENSMUSG00000036103	Colec12	140792	protein_coding
ENSMUSG00000031373	45.0306	3.17939	0.537591	5.91414	3.33611e-09	3.58153e-08	ENSMUSG00000031373	Car5b	56078	protein_coding
ENSMUSG00000033377	70.4359	3.17759	0.522163	6.08542	1.16183e-09	1.35095e-08	ENSMUSG00000033377	Palmd	114301	protein_coding
ENSMUSG00000043943	31.9707	3.17285	0.604633	5.24757	1.54119e-07	1.22144e-06	ENSMUSG00000043943	Naalad2	72560	protein_coding
ENSMUSG00000030170	54.1476	3.17045	0.631797	5.01814	5.21734e-07	3.7237e-06	ENSMUSG00000030170	Wnt5b	22419	protein_coding
ENSMUSG00000075588	33.499	3.16878	0.651145	4.86648	1.13602e-06	7.53321e-06	ENSMUSG00000075588	Hoxb2	103889	protein_coding
ENSMUSG00000026620	79.6143	3.1663	0.392186	8.07347	6.83256e-16	2.01361e-14	ENSMUSG00000026620	Mark1	226778	protein_coding
ENSMUSG00000025656	31.8455	3.1655	0.564722	5.60541	2.07762e-08	1.92727e-07	ENSMUSG00000025656	Arhgef9	236915	protein_coding
ENSMUSG00000031298	11.106	3.16258	0.959644	3.29557	0.000982211	0.00345329	ENSMUSG00000031298	Adgrg2	237175	protein_coding
ENSMUSG00000023411	66.4035	3.16245	0.795631	3.97477	7.04465e-05	0.00032647	ENSMUSG00000023411	Nfatc4	73181	protein_coding
ENSMUSG00000055003	15.9004	3.1619	0.855674	3.69522	0.000219696	0.000905039	ENSMUSG00000055003	Lrtm2	211187	protein_coding
ENSMUSG00000062929	599.312	3.1601	0.47413	6.66506	2.64549e-11	4.0296e-10	ENSMUSG00000062929	Cfl2	12632	protein_coding
ENSMUSG00000001270	2253.81	3.15954	0.512829	6.161	7.2286e-10	8.65301e-09	ENSMUSG00000001270	Ckb	12709	protein_coding
ENSMUSG00000050295	273.793	3.15834	0.348689	9.05776	1.33152e-19	5.99221e-18	ENSMUSG00000050295	Foxc1	17300	protein_coding
ENSMUSG00000031963	31.6515	3.15788	0.5906	5.3469	8.94736e-08	7.39367e-07	ENSMUSG00000031963	Bmper	73230	protein_coding
ENSMUSG00000029999	19.006	3.15305	0.735997	4.28405	1.83518e-05	9.57306e-05	ENSMUSG00000029999	Tgfa	21802	protein_coding
ENSMUSG00000095440	25.211	3.15134	0.710936	4.43266	9.30788e-06	5.15587e-05	ENSMUSG00000095440	Fignl2	668225	protein_coding
ENSMUSG00000050390	100.547	3.14734	0.534121	5.89257	3.80234e-09	4.04813e-08	ENSMUSG00000050390	C77080	97130	protein_coding
ENSMUSG00000032064	39.3696	3.14577	0.665212	4.72897	2.25662e-06	1.41153e-05	ENSMUSG00000032064	Dixdc1	330938	protein_coding
ENSMUSG00000000266	84.5854	3.14292	0.564719	5.56545	2.61473e-08	2.38564e-07	ENSMUSG00000000266	Mid2	23947	protein_coding
ENSMUSG00000002105	307.166	3.1403	0.460972	6.81235	9.60205e-12	1.57406e-10	ENSMUSG00000002105	Slc39a13	68427	protein_coding
ENSMUSG00000021567	65.5329	3.13942	0.748275	4.19555	2.7221e-05	0.000137936	ENSMUSG00000021567	Nkd2	72293	protein_coding
ENSMUSG00000048706	37.4249	3.13553	0.896116	3.49902	0.000466971	0.001772	ENSMUSG00000048706	Lurap1l	52829	protein_coding
ENSMUSG00000025608	247.097	3.13495	0.291034	10.7718	4.67991e-27	4.61095e-25	ENSMUSG00000025608	Podxl	27205	protein_coding
ENSMUSG00000039058	55.8897	3.13199	0.916784	3.41628	0.000634829	0.00233345	ENSMUSG00000039058	Ak5	229949	protein_coding
ENSMUSG00000041828	82.6589	3.13163	0.401795	7.7941	6.48699e-15	1.67465e-13	ENSMUSG00000041828	Abca8a	217258	protein_coding
ENSMUSG00000029090	177.14	3.12539	0.457995	6.82407	8.84982e-12	1.45467e-10	ENSMUSG00000029090	Adgra3	70693	protein_coding
ENSMUSG00000031990	61.8197	3.11967	0.515398	6.05294	1.42223e-09	1.63434e-08	ENSMUSG00000031990	Jam3	83964	protein_coding
ENSMUSG00000016995	46.1892	3.11763	0.834502	3.73592	0.00018703	0.000784641	ENSMUSG00000016995	Matn4	17183	protein_coding
ENSMUSG00000024907	13.9479	3.11653	0.97735	3.18876	0.00142885	0.00480156	ENSMUSG00000024907	Gal	14419	protein_coding
ENSMUSG00000025856	223.637	3.11568	0.413187	7.54061	4.67792e-14	1.08334e-12	ENSMUSG00000025856	Pdgfa	18590	protein_coding
ENSMUSG00000011305	21.7089	3.11127	0.978414	3.17991	0.00147323	0.00493476	ENSMUSG00000011305	Plin5	66968	protein_coding
ENSMUSG00000023191	256.501	3.11067	0.567437	5.48195	4.20652e-08	3.71185e-07	ENSMUSG00000023191	P3h3	14789	protein_coding
ENSMUSG00000021994	46.0455	3.10903	0.608868	5.10625	3.2861e-07	2.44272e-06	ENSMUSG00000021994	Wnt5a	22418	protein_coding
ENSMUSG00000047963	73.7532	3.1084	0.5521	5.63014	1.80066e-08	1.69203e-07	ENSMUSG00000047963	Stbd1	52331	protein_coding
ENSMUSG00000032024	254.623	3.10704	0.446403	6.96016	3.39888e-12	5.98254e-11	ENSMUSG00000032024	Clmp	71566	protein_coding
ENSMUSG00000015709	26.0528	3.10675	0.725208	4.28395	1.83604e-05	9.57306e-05	ENSMUSG00000015709	Arnt2	11864	protein_coding
ENSMUSG00000031217	241.111	3.10646	0.462987	6.7096	1.95163e-11	3.05707e-10	ENSMUSG00000031217	Efnb1	13641	protein_coding
ENSMUSG00000019966	604.767	3.10633	0.334323	9.2914	1.52274e-20	7.39216e-19	ENSMUSG00000019966	Kitl	17311	protein_coding
ENSMUSG00000042340	12.2912	3.10263	0.913984	3.39462	0.00068724	0.00250509	ENSMUSG00000042340	Ctf1	13019	protein_coding
ENSMUSG00000039914	476.426	3.09527	0.443576	6.978	2.99422e-12	5.32658e-11	ENSMUSG00000039914	Coq10a	210582	protein_coding
ENSMUSG00000021745	109.7	3.09468	0.456881	6.7735	1.25706e-11	2.03019e-10	ENSMUSG00000021745	Ptprg	19270	protein_coding
ENSMUSG00000067786	50.3648	3.0939	0.567669	5.45019	5.03152e-08	4.36581e-07	ENSMUSG00000067786	Nnat	18111	protein_coding
ENSMUSG00000050910	169.865	3.09233	0.795545	3.88706	0.000101467	0.000452955	ENSMUSG00000050910	Cdr2l	237988	protein_coding
ENSMUSG00000030717	462.629	3.09222	0.423863	7.29534	2.97916e-13	6.10911e-12	ENSMUSG00000030717	Nupr1	56312	protein_coding
ENSMUSG00000038143	78.9879	3.09159	0.624719	4.94878	7.46817e-07	5.14704e-06	ENSMUSG00000038143	Stox2	71069	protein_coding
ENSMUSG00000047443	101.991	3.0888	0.338561	9.12333	7.2854e-20	3.3697e-18	ENSMUSG00000047443	Erfe	227358	protein_coding
ENSMUSG00000032122	676.879	3.08545	0.400821	7.69783	1.38392e-14	3.42402e-13	ENSMUSG00000032122	Slc37a2	56857	protein_coding
ENSMUSG00000015568	3872.79	3.08343	0.276643	11.1459	7.50141e-29	8.92186e-27	ENSMUSG00000015568	Lpl	16956	protein_coding
ENSMUSG00000026748	302.422	3.08082	0.285551	10.789	3.87896e-27	3.89087e-25	ENSMUSG00000026748	Plxdc2	67448	protein_coding
ENSMUSG00000044042	42.2861	3.0783	0.597837	5.14907	2.61786e-07	1.98317e-06	ENSMUSG00000044042	Fmn1	14260	protein_coding
ENSMUSG00000008999	31.6796	3.07605	0.926113	3.32146	0.000895485	0.00318809	ENSMUSG00000008999	Bmp7	12162	protein_coding
ENSMUSG00000019124	53.984	3.0703	0.784516	3.91362	9.09216e-05	0.000410392	ENSMUSG00000019124	Scrn1	69938	protein_coding
ENSMUSG00000029436	29.9796	3.07025	0.762345	4.02738	5.64022e-05	0.000267947	ENSMUSG00000029436	Mmp17	23948	protein_coding
ENSMUSG00000026941	9.02206	3.06912	1.01684	3.01828	0.00254211	0.00796549	ENSMUSG00000026941	Mamdc4	381352	protein_coding
ENSMUSG00000074259	58.2628	3.06567	0.939138	3.26434	0.00109718	0.0037942	ENSMUSG00000074259	Gramd2	546134	protein_coding
ENSMUSG00000050530	172.443	3.06542	0.373172	8.21448	2.13086e-16	6.71987e-15	ENSMUSG00000050530	Fam171a1	269233	protein_coding
ENSMUSG00000031596	118.251	3.06361	0.410241	7.46784	8.15231e-14	1.81234e-12	ENSMUSG00000031596	Slc7a2	11988	protein_coding
ENSMUSG00000035713	29.9836	3.0621	0.701538	4.36485	1.27213e-05	6.85439e-05	ENSMUSG00000035713	Usp35	244144	protein_coding
ENSMUSG00000021319	239.428	3.06097	0.269557	11.3555	6.96087e-30	8.52246e-28	ENSMUSG00000021319	Sfrp4	20379	protein_coding
ENSMUSG00000058254	263.027	3.05987	0.482063	6.34745	2.18917e-10	2.87476e-09	ENSMUSG00000058254	Tspan7	21912	protein_coding
ENSMUSG00000029669	103.007	3.05839	0.363155	8.42171	3.71027e-17	1.26598e-15	ENSMUSG00000029669	Tspan12	269831	protein_coding
ENSMUSG00000042918	19.3699	3.05601	0.899913	3.3959	0.000684033	0.00249449	ENSMUSG00000042918	Mamstr	74490	protein_coding
ENSMUSG00000031808	217.28	3.05388	0.318332	9.59338	8.5246e-22	4.79537e-20	ENSMUSG00000031808	Slc27a1	26457	protein_coding
ENSMUSG00000070576	68.5859	3.05329	0.739593	4.12834	3.65397e-05	0.000180327	ENSMUSG00000070576	Mn1	433938	protein_coding
ENSMUSG00000049404	17.7769	3.05133	0.96515	3.16151	0.00156955	0.00521545	ENSMUSG00000049404	Rarres1	109222	protein_coding
ENSMUSG00000054203	53.6657	3.05059	0.620953	4.91275	8.98096e-07	6.08636e-06	ENSMUSG00000054203	Ifi205	226695	protein_coding
ENSMUSG00000022661	497.143	3.04414	0.462245	6.58555	4.53196e-11	6.65447e-10	ENSMUSG00000022661	Cd200	17470	protein_coding
ENSMUSG00000016382	374.644	3.04214	0.552956	5.5016	3.76361e-08	3.34585e-07	ENSMUSG00000016382	Pls3	102866	protein_coding
ENSMUSG00000037098	134.509	3.04091	0.377661	8.05195	8.1486e-16	2.38457e-14	ENSMUSG00000037098	Rab11fip3	215445	protein_coding
ENSMUSG00000025813	94.7923	3.04073	0.68648	4.42945	9.44738e-06	5.22619e-05	ENSMUSG00000025813	Homer2	26557	protein_coding
ENSMUSG00000072941	125.587	3.04037	0.474973	6.40114	1.5422e-10	2.08098e-09	ENSMUSG00000072941	Sod3	20657	protein_coding
ENSMUSG00000071847	76.7819	3.03877	0.421188	7.21476	5.40306e-13	1.06975e-11	ENSMUSG00000071847	Apcdd1	494504	protein_coding
ENSMUSG00000027412	20.611	3.037	0.734198	4.1365	3.52651e-05	0.000174554	ENSMUSG00000027412	Lpin3	64899	protein_coding
ENSMUSG00000051726	10.3258	3.03601	0.932367	3.25624	0.00112897	0.00389123	ENSMUSG00000051726	Kcnf1	382571	protein_coding
ENSMUSG00000035799	74.8521	3.03578	0.761604	3.98603	6.71878e-05	0.000313198	ENSMUSG00000035799	Twist1	22160	protein_coding
ENSMUSG00000049521	223.383	3.03525	0.497188	6.10483	1.02911e-09	1.2025e-08	ENSMUSG00000049521	Cdc42ep1	104445	protein_coding
ENSMUSG00000020303	27.8776	3.03465	0.872606	3.47768	0.000505765	0.00189631	ENSMUSG00000020303	Stc2	20856	protein_coding
ENSMUSG00000032334	353.153	3.03417	0.298678	10.1587	3.03184e-24	2.31574e-22	ENSMUSG00000032334	Loxl1	16949	protein_coding
ENSMUSG00000028024	151.538	3.03272	0.299313	10.1323	3.97252e-24	3.00666e-22	ENSMUSG00000028024	Enpep	13809	protein_coding
ENSMUSG00000023885	253.328	3.03216	0.712485	4.25575	2.08349e-05	0.0001075	ENSMUSG00000023885	Thbs2	21826	protein_coding
ENSMUSG00000028780	64.1337	3.0235	0.839241	3.60266	0.000314975	0.00124546	ENSMUSG00000028780	Sema3c	20348	protein_coding
ENSMUSG00000019326	166.615	3.02248	0.309245	9.77375	1.45952e-22	8.96773e-21	ENSMUSG00000019326	Aoc3	11754	protein_coding
ENSMUSG00000047591	19.0217	3.02053	0.84333	3.58166	0.000341412	0.00133919	ENSMUSG00000047591	Mafa	378435	protein_coding
ENSMUSG00000015852	34.9879	3.02028	0.617194	4.89356	9.90292e-07	6.64358e-06	ENSMUSG00000015852	Fcrls	80891	protein_coding
ENSMUSG00000020620	20.4496	3.01854	0.72743	4.1496	3.33057e-05	0.000165792	ENSMUSG00000020620	Abca8b	27404	protein_coding
ENSMUSG00000036218	24.7513	3.01523	0.642639	4.69196	2.70605e-06	1.66452e-05	ENSMUSG00000036218	Pdzrn4	239618	protein_coding
ENSMUSG00000038967	489.608	3.0151	0.475962	6.33476	2.37712e-10	3.09471e-09	ENSMUSG00000038967	Pdk2	18604	protein_coding
ENSMUSG00000031486	172.88	3.0149	0.446858	6.74689	1.51047e-11	2.40908e-10	ENSMUSG00000031486	Adgra2	78560	protein_coding
ENSMUSG00000046727	148.762	3.01488	0.691329	4.361	1.29472e-05	6.96331e-05	ENSMUSG00000046727	Cystm1	66060	protein_coding
ENSMUSG00000019278	221.198	3.01432	0.392962	7.67078	1.70959e-14	4.16785e-13	ENSMUSG00000019278	Dpep1	13479	protein_coding
ENSMUSG00000024620	418.896	3.01422	0.315564	9.55187	1.27377e-21	6.9768e-20	ENSMUSG00000024620	Pdgfrb	18596	protein_coding
ENSMUSG00000043079	374.224	3.01256	0.424014	7.10484	1.20459e-12	2.27153e-11	ENSMUSG00000043079	Synpo	104027	protein_coding
ENSMUSG00000040987	11.6234	3.00749	0.92258	3.25986	0.00111466	0.00384588	ENSMUSG00000040987	Mill2	243864	protein_coding
ENSMUSG00000048332	360.938	3.00727	0.30467	9.87056	5.58545e-23	3.57705e-21	ENSMUSG00000048332	Lhfp	108927	protein_coding
ENSMUSG00000038552	34.4703	3.00054	0.985051	3.04607	0.00231853	0.00733951	ENSMUSG00000038552	Fndc4	64339	protein_coding
ENSMUSG00000056214	260.429	2.99963	0.589539	5.08809	3.61685e-07	2.66596e-06	ENSMUSG00000056214	Pard6g	93737	protein_coding
ENSMUSG00000052920	27.459	2.99794	0.636636	4.70904	2.48891e-06	1.54231e-05	ENSMUSG00000052920	Prkg1	19091	protein_coding
ENSMUSG00000031398	35.914	2.99717	0.80348	3.73024	0.0001913	0.000800334	ENSMUSG00000031398	Plxna3	18846	protein_coding
ENSMUSG00000033788	145.256	2.99621	0.450418	6.65206	2.89012e-11	4.35112e-10	ENSMUSG00000033788	Dysf	26903	protein_coding
ENSMUSG00000056679	11.457	2.98971	0.976327	3.0622	0.00219719	0.00699663	ENSMUSG00000056679	Gpr173	70771	protein_coding
ENSMUSG00000029673	47.0996	2.98362	0.693982	4.29927	1.71364e-05	8.99837e-05	ENSMUSG00000029673	Auts2		protein_coding
ENSMUSG00000017978	25.6638	2.98216	0.794953	3.75137	0.000175874	0.00074101	ENSMUSG00000017978	Cadps2	320405	protein_coding
ENSMUSG00000031465	54.2714	2.98181	0.539429	5.52771	3.24429e-08	2.91059e-07	ENSMUSG00000031465	Angpt2	11601	protein_coding
ENSMUSG00000050105	48.4103	2.97833	0.577574	5.15661	2.51461e-07	1.91365e-06	ENSMUSG00000050105	Grrp1	72690	protein_coding
ENSMUSG00000090622	11.401	2.97686	0.942922	3.15706	0.00159368	0.00528506	ENSMUSG00000090622	A930033H14Rik	320700	protein_coding
ENSMUSG00000021136	133.949	2.97632	0.319687	9.31009	1.27722e-20	6.27347e-19	ENSMUSG00000021136	Smoc1	64075	protein_coding
ENSMUSG00000035878	11.3737	2.97118	0.928446	3.20016	0.0013735	0.00463239	ENSMUSG00000035878	Hykk	235386	protein_coding
ENSMUSG00000031099	69.3624	2.97066	0.737274	4.02925	5.59551e-05	0.000265975	ENSMUSG00000031099	Smarca1	93761	protein_coding
ENSMUSG00000025586	26.8674	2.96481	0.773386	3.83354	0.000126312	0.000548999	ENSMUSG00000025586	Cpeb1	12877	protein_coding
ENSMUSG00000039873	39.6053	2.96376	0.572896	5.17329	2.30006e-07	1.76681e-06	ENSMUSG00000039873	Neurl2	415115	protein_coding
ENSMUSG00000035104	38.0303	2.96081	0.601265	4.9243	8.46621e-07	5.77749e-06	ENSMUSG00000035104	Eva1a	232146	protein_coding
ENSMUSG00000037225	33.8592	2.96068	0.581388	5.09243	3.53506e-07	2.61378e-06	ENSMUSG00000037225	Fgf2	14173	protein_coding
ENSMUSG00000019874	16.8606	2.95898	0.995836	2.97135	0.00296492	0.00907851	ENSMUSG00000019874	Fabp7	12140	protein_coding
ENSMUSG00000068696	33.823	2.95357	0.625152	4.72456	2.3061e-06	1.43816e-05	ENSMUSG00000068696	Gpr88	64378	protein_coding
ENSMUSG00000053110	273.142	2.95178	0.409703	7.20468	5.81806e-13	1.14647e-11	ENSMUSG00000053110	Yap1	22601	protein_coding
ENSMUSG00000084883	16.7953	2.95136	0.832263	3.54618	0.000390854	0.00151035	ENSMUSG00000084883	Ccdc85c	668158	protein_coding
ENSMUSG00000047712	81.0935	2.9508	0.621093	4.75098	2.02433e-06	1.27892e-05	ENSMUSG00000047712	Ust	338362	protein_coding
ENSMUSG00000045007	12.6067	2.95022	0.888879	3.31903	0.000903307	0.0032122	ENSMUSG00000045007	Tubg2	103768	protein_coding
ENSMUSG00000048486	152.443	2.9457	0.418037	7.0465	1.83468e-12	3.37561e-11	ENSMUSG00000048486	Fitm2	228859	protein_coding
ENSMUSG00000035407	37.638	2.94455	0.733956	4.01188	6.02364e-05	0.000284107	ENSMUSG00000035407	Kank4	242553	protein_coding
ENSMUSG00000043259	33.4941	2.94373	0.579967	5.07568	3.86113e-07	2.83098e-06	ENSMUSG00000043259	Fam13c	71721	protein_coding
ENSMUSG00000042428	20.7884	2.93598	0.910157	3.2258	0.00125622	0.0042802	ENSMUSG00000042428	Mgat3	17309	protein_coding
ENSMUSG00000025723	59.7129	2.93447	0.651805	4.50207	6.72949e-06	3.82172e-05	ENSMUSG00000025723	Nmb	68039	protein_coding
ENSMUSG00000039607	129.038	2.93438	0.452211	6.48896	8.64286e-11	1.21342e-09	ENSMUSG00000039607	Rbms3	207181	protein_coding
ENSMUSG00000034462	184.558	2.93185	0.359622	8.15259	3.56219e-16	1.08634e-14	ENSMUSG00000034462	Pkd2	18764	protein_coding
ENSMUSG00000055912	49.9577	2.93182	0.463559	6.32459	2.53908e-10	3.28247e-09	ENSMUSG00000055912	Tmem150a	232086	protein_coding
ENSMUSG00000050821	94.5554	2.93175	0.441105	6.64638	3.00384e-11	4.51824e-10	ENSMUSG00000050821	Fam131a	78408	protein_coding
ENSMUSG00000042254	223.607	2.9225	0.732397	3.99033	6.59826e-05	0.000308184	ENSMUSG00000042254	Cilp	214425	protein_coding
ENSMUSG00000035258	148.972	2.92234	0.350787	8.3308	8.02975e-17	2.64236e-15	ENSMUSG00000035258	Abi3bp	320712	protein_coding
ENSMUSG00000034520	31.5285	2.91925	0.883408	3.30453	0.000951368	0.00336046	ENSMUSG00000034520	Gjc1	14615	protein_coding
ENSMUSG00000024245	50.7728	2.91046	0.522818	5.56686	2.59374e-08	2.36778e-07	ENSMUSG00000024245	Tmem178	68027	protein_coding
ENSMUSG00000034435	16.4506	2.91032	0.735961	3.95444	7.67135e-05	0.000353064	ENSMUSG00000034435	Tmem30b	238257	protein_coding
ENSMUSG00000022995	333.582	2.9048	0.565956	5.13255	2.8585e-07	2.14787e-06	ENSMUSG00000022995	Enah	13800	protein_coding
ENSMUSG00000020241	1183.46	2.90227	0.574177	5.05466	4.31169e-07	3.13511e-06	ENSMUSG00000020241	Col6a2	12834	protein_coding
ENSMUSG00000059201	13.6356	2.90034	0.915017	3.16971	0.0015259	0.00508867	ENSMUSG00000059201	Lep	16846	protein_coding
ENSMUSG00000025887	77.5916	2.89967	0.38584	7.5152	5.68245e-14	1.29437e-12	ENSMUSG00000025887	Casp12	12364	protein_coding
ENSMUSG00000026604	179.466	2.89898	0.41119	7.05022	1.78634e-12	3.29031e-11	ENSMUSG00000026604	Ptpn14	19250	protein_coding
ENSMUSG00000091586	12.2311	2.89894	0.88576	3.27283	0.00106477	0.00369904	ENSMUSG00000091586	Cyp4f17	208285	protein_coding
ENSMUSG00000024076	84.4191	2.89728	0.675305	4.29032	1.78414e-05	9.33323e-05	ENSMUSG00000024076	Vit	74199	protein_coding
ENSMUSG00000013236	970.482	2.8962	0.445922	6.49487	8.31043e-11	1.16774e-09	ENSMUSG00000013236	Ptprs	19280	protein_coding
ENSMUSG00000024736	97.4097	2.89398	0.744456	3.88738	0.000101331	0.000452593	ENSMUSG00000024736	Tmem132a	98170	protein_coding
ENSMUSG00000038195	48.8412	2.88809	0.586786	4.92187	8.57218e-07	5.84688e-06	ENSMUSG00000038195	Rilp	280408	protein_coding
ENSMUSG00000008136	220.035	2.88652	0.322466	8.95139	3.51019e-19	1.49102e-17	ENSMUSG00000008136	Fhl2	14200	protein_coding
ENSMUSG00000031955	180.056	2.88487	0.812982	3.54851	0.000387416	0.00149881	ENSMUSG00000031955	Bcar1	12927	protein_coding
ENSMUSG00000028195	473.739	2.88049	0.556269	5.17824	2.23988e-07	1.72588e-06	ENSMUSG00000028195	Cyr61	16007	protein_coding
ENSMUSG00000062098	112.968	2.88028	0.4948	5.82111	5.8459e-09	5.99754e-08	ENSMUSG00000062098	Btbd3	228662	protein_coding
ENSMUSG00000046387	20.1792	2.87844	0.673474	4.27401	1.91985e-05	9.97112e-05	ENSMUSG00000046387	Pcdhb17	93888	protein_coding
ENSMUSG00000028036	96.2291	2.87031	0.463412	6.19386	5.87074e-10	7.13011e-09	ENSMUSG00000028036	Ptgfr	19220	protein_coding
ENSMUSG00000027188	34.7702	2.86957	0.721723	3.976	7.00843e-05	0.000324881	ENSMUSG00000027188	Pamr1	210622	protein_coding
ENSMUSG00000040502	18.7339	2.86932	0.737613	3.89	0.000100244	0.000448702	ENSMUSG00000040502	March9	216438	protein_coding
ENSMUSG00000022389	554.372	2.86647	0.266809	10.7435	6.35669e-27	6.11822e-25	ENSMUSG00000022389	Tef	21685	protein_coding
ENSMUSG00000051331	24.009	2.86536	0.630338	4.54576	5.47386e-06	3.16477e-05	ENSMUSG00000051331	Cacna1c	12288	protein_coding
ENSMUSG00000000957	1452.05	2.86353	0.662652	4.32132	1.55099e-05	8.2352e-05	ENSMUSG00000000957	Mmp14	17387	protein_coding
ENSMUSG00000074766	54.6635	2.86327	0.42632	6.71623	1.86489e-11	2.93501e-10	ENSMUSG00000074766	Ism1	319909	protein_coding
ENSMUSG00000004105	330.823	2.86188	0.534728	5.35203	8.69748e-08	7.20865e-07	ENSMUSG00000004105	Angptl2	26360	protein_coding
ENSMUSG00000021217	18.5995	2.85955	0.740304	3.86267	0.000112153	0.000494952	ENSMUSG00000021217	Tshz3	243931	protein_coding
ENSMUSG00000022878	1329.26	2.85944	0.571961	4.99936	5.75212e-07	4.06161e-06	ENSMUSG00000022878	Adipoq	11450	protein_coding
ENSMUSG00000024247	204.293	2.85922	0.532617	5.36824	7.95071e-08	6.64262e-07	ENSMUSG00000024247	Pkdcc	106522	protein_coding
ENSMUSG00000018672	322.016	2.85892	0.718057	3.98146	6.84929e-05	0.000318658	ENSMUSG00000018672	Copz2	56358	protein_coding
ENSMUSG00000025738	26.4609	2.85743	0.882535	3.23776	0.00120474	0.00412166	ENSMUSG00000025738	Fbxl16	214931	protein_coding
ENSMUSG00000040146	46.4359	2.8566	0.573099	4.98448	6.21278e-07	4.35575e-06	ENSMUSG00000040146	Rgl3	71746	protein_coding
ENSMUSG00000007207	21.2154	2.8546	0.921388	3.09816	0.00194729	0.00629721	ENSMUSG00000007207	Stx1a	20907	protein_coding
ENSMUSG00000045838	53.0144	2.8527	0.483692	5.89775	3.68491e-09	3.92634e-08	ENSMUSG00000045838	A430105I19Rik	214239	protein_coding
ENSMUSG00000008575	471.79	2.85171	0.46045	6.19331	5.89123e-10	7.14978e-09	ENSMUSG00000008575	Nfib	18028	protein_coding
ENSMUSG00000029417	219.151	2.85004	0.851245	3.34808	0.000813728	0.00292202	ENSMUSG00000029417	Cxcl9	17329	protein_coding
ENSMUSG00000002771	17.1956	2.84908	0.858415	3.319	0.000903414	0.0032122	ENSMUSG00000002771	Grin2d	14814	protein_coding
ENSMUSG00000021186	761.45	2.84907	0.479216	5.94527	2.76006e-09	3.01689e-08	ENSMUSG00000021186	Fbln5	23876	protein_coding
ENSMUSG00000036667	119.597	2.8458	0.755047	3.76903	0.000163883	0.000695949	ENSMUSG00000036667	Tcaf1	77574	protein_coding
ENSMUSG00000053414	22.3353	2.84194	0.760648	3.73621	0.000186814	0.000784129	ENSMUSG00000053414	Hunk	26559	protein_coding
ENSMUSG00000046598	153.644	2.83922	0.502026	5.65552	1.55375e-08	1.47415e-07	ENSMUSG00000046598	Bdh1	71911	protein_coding
ENSMUSG00000030281	40.6997	2.83809	0.548089	5.17815	2.24099e-07	1.72594e-06	ENSMUSG00000030281	Il17rc	171095	protein_coding
ENSMUSG00000025150	179.883	2.83633	0.505725	5.60844	2.04155e-08	1.89592e-07	ENSMUSG00000025150	Cbr2	12409	protein_coding
ENSMUSG00000021200	310.463	2.83471	0.596816	4.74971	2.03705e-06	1.28529e-05	ENSMUSG00000021200	Asb2	65256	protein_coding
ENSMUSG00000070044	83.5027	2.83271	0.718398	3.94309	8.04386e-05	0.000368064	ENSMUSG00000070044	Fam149a	212326	protein_coding
ENSMUSG00000042485	93.184	2.83087	0.505894	5.59577	2.19644e-08	2.02958e-07	ENSMUSG00000042485	Mustn1	66175	protein_coding
ENSMUSG00000001507	30.0849	2.82769	0.569951	4.96129	7.00262e-07	4.85836e-06	ENSMUSG00000001507	Itga3	16400	protein_coding
ENSMUSG00000053062	98.0275	2.82761	0.444351	6.36347	1.97251e-10	2.61499e-09	ENSMUSG00000053062	Jam2	67374	protein_coding
ENSMUSG00000022246	458.371	2.8275	0.539424	5.2417	1.59106e-07	1.25916e-06	ENSMUSG00000022246	Rai14	75646	protein_coding
ENSMUSG00000020262	141.167	2.82635	0.44675	6.32647	2.50826e-10	3.2502e-09	ENSMUSG00000020262	Adarb1	110532	protein_coding
ENSMUSG00000087385	14.3691	2.82488	0.8153	3.46483	0.000530558	0.00198168	ENSMUSG00000087385	Frg2f1	433752	protein_coding
ENSMUSG00000036782	107.993	2.82382	0.55761	5.06416	4.10209e-07	2.99842e-06	ENSMUSG00000036782	Klhl13	67455	protein_coding
ENSMUSG00000063455	35.098	2.82221	0.705118	4.00246	6.26876e-05	0.000294446	ENSMUSG00000063455	D630045J12Rik	330286	protein_coding
ENSMUSG00000060548	473.003	2.82181	0.380364	7.41872	1.18258e-13	2.57401e-12	ENSMUSG00000060548	Tnfrsf19	29820	protein_coding
ENSMUSG00000044461	106.268	2.82104	0.723262	3.90044	9.60192e-05	0.000430832	ENSMUSG00000044461	Shisa2	219134	protein_coding
ENSMUSG00000048458	40.3138	2.82009	0.533625	5.28478	1.25859e-07	1.01732e-06	ENSMUSG00000048458	Fam212b	109050	protein_coding
ENSMUSG00000040147	57.2012	2.81943	0.54348	5.18774	2.12864e-07	1.64626e-06	ENSMUSG00000040147	Maob	109731	protein_coding
ENSMUSG00000028037	93.9045	2.81902	0.886309	3.18062	0.00146958	0.00492452	ENSMUSG00000028037	Ifi44	99899	protein_coding
ENSMUSG00000032717	146.287	2.81896	0.899784	3.13294	0.00173067	0.00567719	ENSMUSG00000032717	Mdfi	17240	protein_coding
ENSMUSG00000005360	66.3472	2.81896	0.479087	5.88403	4.00401e-09	4.24114e-08	ENSMUSG00000005360	Slc1a3	20512	protein_coding
ENSMUSG00000002059	151.446	2.81472	0.483065	5.82678	5.65063e-09	5.80794e-08	ENSMUSG00000002059	Rab34	19376	protein_coding
ENSMUSG00000032289	117.955	2.81116	0.401744	6.9974	2.60751e-12	4.69379e-11	ENSMUSG00000032289	Thsd4	207596	protein_coding
ENSMUSG00000019487	192.86	2.811	0.315225	8.91744	4.77205e-19	1.9766e-17	ENSMUSG00000019487	Trip10	106628	protein_coding
ENSMUSG00000042035	357.3	2.8109	0.25617	10.9728	5.16501e-28	5.81099e-26	ENSMUSG00000042035	Igsf3	78908	protein_coding
ENSMUSG00000031790	51.5975	2.81046	0.766887	3.66476	0.000247567	0.00100862	ENSMUSG00000031790	Mmp15	17388	protein_coding
ENSMUSG00000031750	48.9789	2.8053	0.772557	3.63119	0.000282117	0.00113085	ENSMUSG00000031750	Il34	76527	protein_coding
ENSMUSG00000021950	96.6257	2.80414	0.712854	3.93368	8.36547e-05	0.000380895	ENSMUSG00000021950	Anxa8	11752	protein_coding
ENSMUSG00000038668	146.612	2.80409	0.470295	5.9624	2.4856e-09	2.74086e-08	ENSMUSG00000038668	Lpar1	14745	protein_coding
ENSMUSG00000029126	68.1187	2.80238	0.498611	5.62037	1.90544e-08	1.78245e-07	ENSMUSG00000029126	Nsg1	18196	protein_coding
ENSMUSG00000020121	57.6822	2.80222	0.774192	3.61954	0.000295124	0.00117534	ENSMUSG00000020121	Srgap1	117600	protein_coding
ENSMUSG00000037003	218.034	2.7958	0.3482	8.02929	9.80412e-16	2.81463e-14	ENSMUSG00000037003	Tns2	209039	protein_coding
ENSMUSG00000031283	328.462	2.7928	0.572004	4.88248	1.0476e-06	6.98581e-06	ENSMUSG00000031283	Chrdl1	83453	protein_coding
ENSMUSG00000041362	197.046	2.79182	0.415864	6.7133	1.90266e-11	2.99161e-10	ENSMUSG00000041362	Shtn1	71653	protein_coding
ENSMUSG00000022040	111.583	2.79099	0.384532	7.25814	3.92445e-13	7.91114e-12	ENSMUSG00000022040	Ephx2	13850	protein_coding
ENSMUSG00000030695	18115	2.78775	0.454307	6.13628	8.44759e-10	1.00257e-08	ENSMUSG00000030695	Aldoa	11674	protein_coding
ENSMUSG00000062980	108.54	2.78631	0.332357	8.38351	5.1374e-17	1.72466e-15	ENSMUSG00000062980	Cped1	214642	protein_coding
ENSMUSG00000029207	155.461	2.78507	0.337874	8.24294	1.68027e-16	5.3598e-15	ENSMUSG00000029207	Apbb2	11787	protein_coding
ENSMUSG00000032714	105.47	2.78163	0.416018	6.68631	2.28861e-11	3.52522e-10	ENSMUSG00000032714	Syde1	71709	protein_coding
ENSMUSG00000031520	129.711	2.78054	0.402704	6.90467	5.03188e-12	8.61108e-11	ENSMUSG00000031520	Vegfc	22341	protein_coding
ENSMUSG00000019102	16.5359	2.77432	0.859456	3.228	0.00124658	0.00424822	ENSMUSG00000019102	Aldh3a1	11670	protein_coding
ENSMUSG00000055235	92.4121	2.77341	0.391019	7.09277	1.31454e-12	2.46492e-11	ENSMUSG00000055235	Wdr86	269633	protein_coding
ENSMUSG00000021943	93.6133	2.77275	0.592421	4.68037	2.86364e-06	1.75239e-05	ENSMUSG00000021943	Gdf10	14560	protein_coding
ENSMUSG00000027204	558.234	2.77148	0.358731	7.7258	1.11152e-14	2.77898e-13	ENSMUSG00000027204	Fbn1	14118	protein_coding
ENSMUSG00000045725	12.6337	2.77012	0.842342	3.28859	0.0010069	0.0035252	ENSMUSG00000045725	Prr15	78004	protein_coding
ENSMUSG00000045095	45.4397	2.76987	0.533729	5.18965	2.10685e-07	1.63092e-06	ENSMUSG00000045095	Magi1	14924	protein_coding
ENSMUSG00000041845	63.0364	2.76834	0.600459	4.61037	4.01961e-06	2.38952e-05	ENSMUSG00000041845	Rhod	11854	protein_coding
ENSMUSG00000009614	107.064	2.76642	0.697814	3.9644	7.35808e-05	0.000339577	ENSMUSG00000009614	Sardh	192166	protein_coding
ENSMUSG00000032419	22.6229	2.76601	0.84078	3.28981	0.00100253	0.0035114	ENSMUSG00000032419	Tbx18	76365	protein_coding
ENSMUSG00000033149	114.665	2.76422	0.359457	7.68997	1.47165e-14	3.61424e-13	ENSMUSG00000033149	Phldb2	208177	protein_coding
ENSMUSG00000039765	44.0442	2.76378	0.506055	5.46143	4.72317e-08	4.12837e-07	ENSMUSG00000039765	Cc2d2a	231214	protein_coding
ENSMUSG00000025911	73.1064	2.76342	0.523248	5.28127	1.28289e-07	1.03345e-06	ENSMUSG00000025911	Adhfe1	76187	protein_coding
ENSMUSG00000006219	183.303	2.76005	0.390483	7.06829	1.56852e-12	2.90602e-11	ENSMUSG00000006219	Fblim1	74202	protein_coding
ENSMUSG00000045667	249.398	2.75972	0.660242	4.17987	2.91681e-05	0.000146997	ENSMUSG00000045667	Smtnl2	276829	protein_coding
ENSMUSG00000021779	49.0351	2.75906	0.631348	4.37012	1.24181e-05	6.70037e-05	ENSMUSG00000021779	Thrb	21834	protein_coding
ENSMUSG00000074896	297.998	2.75597	0.789862	3.48918	0.0004845	0.00182769	ENSMUSG00000074896	Ifit3	15959	protein_coding
ENSMUSG00000042826	21.3046	2.7495	0.689699	3.98653	6.70469e-05	0.000312717	ENSMUSG00000042826	Fgf11	14166	protein_coding
ENSMUSG00000074206	37.4948	2.74661	0.584125	4.70209	2.57512e-06	1.58985e-05	ENSMUSG00000074206	Adh6b	100417514	protein_coding
ENSMUSG00000038400	306.058	2.74609	0.470367	5.83818	5.27734e-09	5.46353e-08	ENSMUSG00000038400	Pmepa1	65112	protein_coding
ENSMUSG00000075592	79.698	2.74397	0.411392	6.66998	2.55847e-11	3.90835e-10	ENSMUSG00000075592	Nynrin	277154	protein_coding
ENSMUSG00000027200	241.632	2.74377	0.327859	8.36877	5.82204e-17	1.94274e-15	ENSMUSG00000027200	Sema6d	214968	protein_coding
ENSMUSG00000026153	68.4333	2.74219	0.434883	6.30558	2.87123e-10	3.66914e-09	ENSMUSG00000026153	Fam135a	68187	protein_coding
ENSMUSG00000090231	22.4033	2.73787	0.911188	3.00472	0.00265822	0.00827019	ENSMUSG00000090231	Cfb	14962	protein_coding
ENSMUSG00000061815	95.668	2.73557	0.655179	4.1753	2.97589e-05	0.000149703	ENSMUSG00000061815	Rufy4	435626	protein_coding
ENSMUSG00000001119	1240.71	2.73442	0.547472	4.99463	5.89482e-07	4.15381e-06	ENSMUSG00000001119	Col6a1	12833	protein_coding
ENSMUSG00000079110	126.438	2.73015	0.613298	4.45159	8.5237e-06	4.74994e-05	ENSMUSG00000079110	Capn3	12335	protein_coding
ENSMUSG00000007783	49.5329	2.73	0.629315	4.33805	1.43752e-05	7.68169e-05	ENSMUSG00000007783	Cpt1c	78070	protein_coding
ENSMUSG00000022150	481.317	2.72974	0.326721	8.35497	6.54519e-17	2.17533e-15	ENSMUSG00000022150	Dab2	13132	protein_coding
ENSMUSG00000012705	25.9292	2.72456	0.69222	3.93597	8.28612e-05	0.000377799	ENSMUSG00000012705	Retn	57264	protein_coding
ENSMUSG00000031523	308.579	2.72388	0.42321	6.43624	1.22469e-10	1.67977e-09	ENSMUSG00000031523	Dlc1	50768	protein_coding
ENSMUSG00000096188	247.22	2.72375	0.453075	6.01169	1.83604e-09	2.08255e-08	ENSMUSG00000096188	Cmtm4	97487	protein_coding
ENSMUSG00000020614	65.1493	2.72278	0.505482	5.3865	7.1841e-08	6.02936e-07	ENSMUSG00000020614	Fam20a	208659	protein_coding
ENSMUSG00000002688	18.3834	2.72078	0.836901	3.25102	0.00114991	0.00395519	ENSMUSG00000002688	Prkd1	18760	protein_coding
ENSMUSG00000040841	55.2889	2.71967	0.502143	5.41613	6.09035e-08	5.17929e-07	ENSMUSG00000040841	Six5	20475	protein_coding
ENSMUSG00000034485	491.382	2.71931	0.510146	5.33046	9.79666e-08	8.04129e-07	ENSMUSG00000034485	Uaca	72565	protein_coding
ENSMUSG00000051107	47.883	2.71338	0.639669	4.24185	2.21688e-05	0.00011393	ENSMUSG00000051107	Gm15440		protein_coding
ENSMUSG00000029403	19.5687	2.7088	0.664782	4.07471	4.60707e-05	0.000223295	ENSMUSG00000029403	Cdkl2	53886	protein_coding
ENSMUSG00000019997	626.517	2.7065	0.429739	6.29801	3.01487e-10	3.84091e-09	ENSMUSG00000019997	Ctgf	14219	protein_coding
ENSMUSG00000027253	534.881	2.70481	0.433987	6.23246	4.59156e-10	5.68855e-09	ENSMUSG00000027253	Lrp4	228357	protein_coding
ENSMUSG00000028541	94.4658	2.70245	0.90865	2.97414	0.00293815	0.00900315	ENSMUSG00000028541	B4galt2	53418	protein_coding
ENSMUSG00000040289	100.253	2.69769	0.774296	3.48405	0.00049388	0.00185718	ENSMUSG00000040289	Hey1	15213	protein_coding
ENSMUSG00000053460	113.913	2.69665	0.513415	5.25238	1.5015e-07	1.19396e-06	ENSMUSG00000053460	Ggcx	56316	protein_coding
ENSMUSG00000032431	567.882	2.68721	0.413059	6.50563	7.73696e-11	1.09516e-09	ENSMUSG00000032431	Crtap	56693	protein_coding
ENSMUSG00000059901	80.6487	2.68649	0.616885	4.35492	1.33115e-05	7.15228e-05	ENSMUSG00000059901	Adamts14	237360	protein_coding
ENSMUSG00000017446	125.251	2.68642	0.42859	6.26804	3.65614e-10	4.57732e-09	ENSMUSG00000017446	C1qtnf1	56745	protein_coding
ENSMUSG00000012428	461.954	2.68613	0.264099	10.1709	2.67414e-24	2.06144e-22	ENSMUSG00000012428	Steap4	117167	protein_coding
ENSMUSG00000049791	88.0389	2.68393	0.376183	7.13464	9.70386e-13	1.85085e-11	ENSMUSG00000049791	Fzd4	14366	protein_coding
ENSMUSG00000023886	176.38	2.68367	0.645509	4.15745	3.21824e-05	0.000160682	ENSMUSG00000023886	Smoc2	64074	protein_coding
ENSMUSG00000020027	292.939	2.68201	0.41926	6.397	1.58455e-10	2.13465e-09	ENSMUSG00000020027	Socs2	216233	protein_coding
ENSMUSG00000056313	91.0725	2.6794	0.722632	3.70784	0.000209036	0.000866266	ENSMUSG00000056313	Tcim	69068	protein_coding
ENSMUSG00000038738	17.9669	2.67878	0.850701	3.14891	0.00163881	0.00540887	ENSMUSG00000038738	Shank1	243961	protein_coding
ENSMUSG00000070867	77.9171	2.67606	0.42178	6.34468	2.2289e-10	2.92002e-09	ENSMUSG00000070867	Trabd2b	666048	protein_coding
ENSMUSG00000051934	69.2817	2.676	0.765886	3.494	0.000475847	0.00179953	ENSMUSG00000051934	Spats2	72572	protein_coding
ENSMUSG00000026825	98.955	2.67464	0.820458	3.25994	0.00111436	0.00384564	ENSMUSG00000026825	Dnm1	13429	protein_coding
ENSMUSG00000036459	91.9031	2.67408	0.59577	4.48844	7.17468e-06	4.05105e-05	ENSMUSG00000036459	Wtip	101543	protein_coding
ENSMUSG00000029762	60.9059	2.67385	0.556841	4.80183	1.57222e-06	1.01627e-05	ENSMUSG00000029762	Akr1b8	14187	protein_coding
ENSMUSG00000032194	264.126	2.67379	0.39647	6.74399	1.54098e-11	2.45305e-10	ENSMUSG00000032194	Kank2	235041	protein_coding
ENSMUSG00000023495	113.502	2.67331	0.530677	5.03755	4.71534e-07	3.39745e-06	ENSMUSG00000023495	Pcbp4	59092	protein_coding
ENSMUSG00000044674	95.5753	2.67166	0.388787	6.87178	6.3404e-12	1.06965e-10	ENSMUSG00000044674	Fzd1	14362	protein_coding
ENSMUSG00000025140	134.704	2.66996	0.670374	3.98279	6.81096e-05	0.000317052	ENSMUSG00000025140	Pycr1	209027	protein_coding
ENSMUSG00000031434	39.346	2.66976	0.617796	4.32142	1.55027e-05	8.23399e-05	ENSMUSG00000031434	Morc4	75746	protein_coding
ENSMUSG00000030770	309.936	2.66963	0.435895	6.12448	9.09803e-10	1.07441e-08	ENSMUSG00000030770	Parva	57342	protein_coding
ENSMUSG00000035969	97.8446	2.66883	0.425322	6.27486	3.4996e-10	4.39788e-09	ENSMUSG00000035969	Rusc2	100213	protein_coding
ENSMUSG00000057286	29.8507	2.66374	0.584427	4.55786	5.16769e-06	3.00235e-05	ENSMUSG00000057286	St6galnac2	20446	protein_coding
ENSMUSG00000018012	35.6797	2.6631	0.788166	3.37886	0.000727862	0.00263815	ENSMUSG00000018012	Rac3	170758	protein_coding
ENSMUSG00000021390	329.937	2.66157	0.390972	6.80758	9.92566e-12	1.62032e-10	ENSMUSG00000021390	Ogn	18295	protein_coding
ENSMUSG00000033722	31.954	2.66083	0.842782	3.1572	0.00159292	0.0052836	ENSMUSG00000033722	BC034090	207792	protein_coding
ENSMUSG00000049532	50.8915	2.66059	0.774351	3.4359	0.000590589	0.00218434	ENSMUSG00000049532	Sall2	50524	protein_coding
ENSMUSG00000089774	124.737	2.66002	0.406486	6.54395	5.99157e-11	8.61534e-10	ENSMUSG00000089774	Slc5a3	53881	protein_coding
ENSMUSG00000025265	72.2747	2.65966	0.734395	3.62156	0.000292831	0.00116761	ENSMUSG00000025265	Fgd1	14163	protein_coding
ENSMUSG00000017667	24.9032	2.65722	0.770798	3.44737	0.000566082	0.00210139	ENSMUSG00000017667	Zfp334	228876	protein_coding
ENSMUSG00000027954	82.8664	2.65628	0.589656	4.5048	6.64362e-06	3.7794e-05	ENSMUSG00000027954	Efna1	13636	protein_coding
ENSMUSG00000040690	309.383	2.65614	0.684328	3.88139	0.000103863	0.000462165	ENSMUSG00000040690	Col16a1	107581	protein_coding
ENSMUSG00000027408	210.61	2.65601	0.405438	6.55097	5.71628e-11	8.26949e-10	ENSMUSG00000027408	Cpxm1	56264	protein_coding
ENSMUSG00000048040	20.1432	2.65566	0.811302	3.27333	0.00106288	0.00369402	ENSMUSG00000048040	Arxes2	76976	protein_coding
ENSMUSG00000043822	51.028	2.65564	0.664831	3.99446	6.48432e-05	0.000303438	ENSMUSG00000043822	Adamtsl5	66548	protein_coding
ENSMUSG00000040562	154.156	2.65512	0.30202	8.79119	1.47989e-18	5.90929e-17	ENSMUSG00000040562	Gstm2	14863	protein_coding
ENSMUSG00000026589	95.846	2.65442	0.627236	4.23193	2.31694e-05	0.000118706	ENSMUSG00000026589	Sec16b	89867	protein_coding
ENSMUSG00000005973	648.426	2.64674	0.404771	6.53886	6.1991e-11	8.89072e-10	ENSMUSG00000005973	Rcn1	19672	protein_coding
ENSMUSG00000039063	21.3064	2.64596	0.767869	3.44585	0.000569258	0.00211248	ENSMUSG00000039063	Echdc3	67856	protein_coding
ENSMUSG00000050382	41.119	2.64329	0.675697	3.91194	9.15576e-05	0.000413039	ENSMUSG00000050382	Kif7	16576	protein_coding
ENSMUSG00000033855	46.8242	2.63546	0.506575	5.20251	1.96612e-07	1.52981e-06	ENSMUSG00000033855	Ston1	77057	protein_coding
ENSMUSG00000004791	47.8673	2.63497	0.694371	3.79476	0.000147788	0.00063325	ENSMUSG00000004791	Pgf	18654	protein_coding
ENSMUSG00000024299	346.927	2.63198	0.555106	4.7414	2.12243e-06	1.33461e-05	ENSMUSG00000024299	Adamts10	224697	protein_coding
ENSMUSG00000060002	429.98	2.63112	0.308413	8.53114	1.44911e-17	5.27989e-16	ENSMUSG00000060002	Chpt1	212862	protein_coding
ENSMUSG00000024998	31.5241	2.62942	0.573494	4.58491	4.54186e-06	2.67704e-05	ENSMUSG00000024998	Plce1	74055	protein_coding
ENSMUSG00000004891	113.638	2.625	0.803005	3.26898	0.00107938	0.00374119	ENSMUSG00000004891	Nes	18008	protein_coding
ENSMUSG00000033278	130.141	2.6219	0.412259	6.35984	2.0197e-10	2.66905e-09	ENSMUSG00000033278	Ptprm	19274	protein_coding
ENSMUSG00000055305	16.2784	2.62112	0.703883	3.7238	0.000196248	0.000819219	ENSMUSG00000055305	Zfp93	22755	protein_coding
ENSMUSG00000022875	149.336	2.62062	0.651693	4.02125	5.78908e-05	0.000273691	ENSMUSG00000022875	Kng1	16644	protein_coding
ENSMUSG00000034898	30.2702	2.6165	0.706148	3.70532	0.000211124	0.000872964	ENSMUSG00000034898	Filip1	70598	protein_coding
ENSMUSG00000047793	97.2996	2.61583	0.539257	4.85079	1.22968e-06	8.10585e-06	ENSMUSG00000047793	Sned1	208777	protein_coding
ENSMUSG00000062312	59.0207	2.61536	0.467795	5.59084	2.25977e-08	2.08231e-07	ENSMUSG00000062312	Erbb2	13866	protein_coding
ENSMUSG00000049929	20.8253	2.61471	0.808861	3.23259	0.00122674	0.00418748	ENSMUSG00000049929	Lpar4	78134	protein_coding
ENSMUSG00000028698	91.2795	2.6098	0.389083	6.70757	1.97887e-11	3.08811e-10	ENSMUSG00000028698	Pik3r3	18710	protein_coding
ENSMUSG00000023007	70.3075	2.60548	0.416291	6.25879	3.87976e-10	4.84635e-09	ENSMUSG00000023007	Prpf40b	54614	protein_coding
ENSMUSG00000018339	2629.49	2.60272	0.5063	5.14067	2.73757e-07	2.06446e-06	ENSMUSG00000018339	Gpx3	14778	protein_coding
ENSMUSG00000033295	192.169	2.60188	0.490979	5.29937	1.16202e-07	9.443e-07	ENSMUSG00000033295	Ptprf	19268	protein_coding
ENSMUSG00000001036	138.654	2.59613	0.332929	7.79784	6.29737e-15	1.63075e-13	ENSMUSG00000001036	Epn2	13855	protein_coding
ENSMUSG00000044303	16.0438	2.59597	0.716567	3.62278	0.000291451	0.00116378	ENSMUSG00000044303	Cdkn2a	12578	protein_coding
ENSMUSG00000014329	347.233	2.59573	0.544196	4.76984	1.84375e-06	1.17446e-05	ENSMUSG00000014329	Bicc1	83675	protein_coding
ENSMUSG00000022505	169.436	2.59502	0.341964	7.58856	3.23482e-14	7.62931e-13	ENSMUSG00000022505	Emp2	13731	protein_coding
ENSMUSG00000041420	85.5428	2.59164	0.597093	4.34043	1.42201e-05	7.61103e-05	ENSMUSG00000041420	Meis3	17537	protein_coding
ENSMUSG00000024242	220.057	2.58939	0.472892	5.47564	4.35941e-08	3.83458e-07	ENSMUSG00000024242	Map4k3	225028	protein_coding
ENSMUSG00000014599	564.359	2.58872	0.372909	6.94195	3.86726e-12	6.75694e-11	ENSMUSG00000014599	Csf1	12977	protein_coding
ENSMUSG00000015468	97.8789	2.58549	0.537674	4.80865	1.51953e-06	9.84121e-06	ENSMUSG00000015468	Notch4	18132	protein_coding
ENSMUSG00000008734	60.3232	2.58342	0.434405	5.94704	2.73034e-09	2.98901e-08	ENSMUSG00000008734	Gprc5b	64297	protein_coding
ENSMUSG00000019899	53.2507	2.58252	0.864946	2.98575	0.00282879	0.00872102	ENSMUSG00000019899	Lama2	16773	protein_coding
ENSMUSG00000023972	216.252	2.58212	0.828773	3.11559	0.00183577	0.00597137	ENSMUSG00000023972	Ptk7	71461	protein_coding
ENSMUSG00000020122	70.3716	2.57839	0.444161	5.80509	6.43318e-09	6.55162e-08	ENSMUSG00000020122	Egfr	13649	protein_coding
ENSMUSG00000045287	114.696	2.57473	0.568878	4.52597	6.01184e-06	3.44945e-05	ENSMUSG00000045287	Rtn4rl1	237847	protein_coding
ENSMUSG00000021775	452.245	2.57417	0.339786	7.57585	3.56777e-14	8.39081e-13	ENSMUSG00000021775	Nr1d2	353187	protein_coding
ENSMUSG00000034675	147.78	2.5736	0.748068	3.44033	0.000580996	0.00215173	ENSMUSG00000034675	Dbn1	56320	protein_coding
ENSMUSG00000044807	79.0756	2.57191	0.525965	4.88989	1.0089e-06	6.76187e-06	ENSMUSG00000044807	Zfp354c	30944	protein_coding
ENSMUSG00000030208	916.661	2.56727	0.480884	5.33864	9.36447e-08	7.70394e-07	ENSMUSG00000030208	Emp1	13730	protein_coding
ENSMUSG00000038422	12.438	2.56552	0.869263	2.95137	0.00316369	0.00959887	ENSMUSG00000038422	Hdhd3	72748	protein_coding
ENSMUSG00000032192	60.7708	2.56432	0.432591	5.92782	3.06974e-09	3.32343e-08	ENSMUSG00000032192	Gnb5	14697	protein_coding
ENSMUSG00000031137	89.8005	2.56294	0.641632	3.9944	6.48572e-05	0.000303438	ENSMUSG00000031137	Fgf13	14168	protein_coding
ENSMUSG00000073591	16.8638	2.56237	0.724298	3.53773	0.000403577	0.00155483	ENSMUSG00000073591	Pcdhb22	93893	protein_coding
ENSMUSG00000027656	193.753	2.56188	0.518281	4.94304	7.69155e-07	5.28132e-06	ENSMUSG00000027656	Wisp2	22403	protein_coding
ENSMUSG00000032997	197.707	2.56094	0.411564	6.22246	4.89419e-10	6.0276e-09	ENSMUSG00000032997	Chpf	74241	protein_coding
ENSMUSG00000033208	143.651	2.56037	0.472787	5.41549	6.11215e-08	5.19517e-07	ENSMUSG00000033208	S100b	20203	protein_coding
ENSMUSG00000034714	135.807	2.55974	0.405043	6.31967	2.62131e-10	3.37828e-09	ENSMUSG00000034714	Ttyh2	117160	protein_coding
ENSMUSG00000058056	240.15	2.55391	0.498327	5.12498	2.97577e-07	2.22694e-06	ENSMUSG00000058056	Palld	72333	protein_coding
ENSMUSG00000036862	78.1373	2.55184	0.702807	3.63092	0.000282409	0.00113174	ENSMUSG00000036862	Dchs1	233651	protein_coding
ENSMUSG00000001870	379.083	2.55113	0.380923	6.69723	2.12409e-11	3.29314e-10	ENSMUSG00000001870	Ltbp1	268977	protein_coding
ENSMUSG00000037621	42.4912	2.55055	0.514565	4.95671	7.1695e-07	4.96174e-06	ENSMUSG00000037621	Atoh8	71093	protein_coding
ENSMUSG00000032238	151.686	2.54793	0.403993	6.30687	2.84731e-10	3.64137e-09	ENSMUSG00000032238	Rora	19883	protein_coding
ENSMUSG00000028957	128.358	2.54406	0.365044	6.96919	3.1876e-12	5.63448e-11	ENSMUSG00000028957	Per3	18628	protein_coding
ENSMUSG00000038530	169.448	2.54319	0.296542	8.57615	9.81046e-18	3.63817e-16	ENSMUSG00000038530	Rgs4	19736	protein_coding
ENSMUSG00000032826	57.7722	2.53994	0.518123	4.9022	9.47711e-07	6.39139e-06	ENSMUSG00000032826	Ank2	109676	protein_coding
ENSMUSG00000021806	215.647	2.53934	0.809546	3.13675	0.00170833	0.00561276	ENSMUSG00000021806	Nid2	18074	protein_coding
ENSMUSG00000074170	96.6585	2.53921	0.341866	7.4275	1.10672e-13	2.42474e-12	ENSMUSG00000074170	Plekhf1	72287	protein_coding
ENSMUSG00000044134	136.545	2.53902	0.497462	5.10395	3.32644e-07	2.46902e-06	ENSMUSG00000044134	Fam109a	231717	protein_coding
ENSMUSG00000062012	16.6894	2.53885	0.813753	3.11993	0.00180892	0.00589902	ENSMUSG00000062012	Zfp13	22654	protein_coding
ENSMUSG00000035934	78.7606	2.53768	0.552918	4.58961	4.44078e-06	2.62118e-05	ENSMUSG00000035934	Pknox2	208076	protein_coding
ENSMUSG00000020821	1622.43	2.5368	0.358789	7.07045	1.54432e-12	2.86991e-11	ENSMUSG00000020821	Kif1c	16562	protein_coding
ENSMUSG00000033350	161.713	2.53434	0.309642	8.18475	2.72864e-16	8.54034e-15	ENSMUSG00000033350	Chst2	54371	protein_coding
ENSMUSG00000078716	46.5647	2.53315	0.477485	5.3052	1.12547e-07	9.15493e-07	ENSMUSG00000078716	Tmem8b	242409	protein_coding
ENSMUSG00000027322	418.078	2.53175	0.524678	4.82535	1.39758e-06	9.11679e-06	ENSMUSG00000027322	Siglec1	20612	protein_coding
ENSMUSG00000035829	19.8874	2.53159	0.837871	3.02146	0.00251557	0.00789125	ENSMUSG00000035829	Ppp1r26	241289	protein_coding
ENSMUSG00000033763	409.274	2.53017	0.487115	5.1942	2.05599e-07	1.59675e-06	ENSMUSG00000033763	Mtss1l	244654	protein_coding
ENSMUSG00000022122	45.1807	2.52767	0.608492	4.15399	3.26729e-05	0.000162983	ENSMUSG00000022122	Ednrb	13618	protein_coding
ENSMUSG00000030772	116.78	2.52766	0.473459	5.33871	9.36094e-08	7.70394e-07	ENSMUSG00000030772	Dkk3	50781	protein_coding
ENSMUSG00000038168	85.2257	2.52719	0.486503	5.19461	2.05152e-07	1.59402e-06	ENSMUSG00000038168	P3h2	210530	protein_coding
ENSMUSG00000024535	55.1637	2.52697	0.479713	5.26768	1.38162e-07	1.10709e-06	ENSMUSG00000024535	Snx24	69226	protein_coding
ENSMUSG00000020105	30.8471	2.52661	0.634905	3.97951	6.90561e-05	0.00032074	ENSMUSG00000020105	Lrig3	320398	protein_coding
ENSMUSG00000030616	79.257	2.52559	0.481085	5.24977	1.52288e-07	1.20923e-06	ENSMUSG00000030616	Sytl2	83671	protein_coding
ENSMUSG00000038702	62.6011	2.52516	0.681379	3.70596	0.00021059	0.00087162	ENSMUSG00000038702	Dsel	319901	protein_coding
ENSMUSG00000003355	150.276	2.52132	0.629161	4.00743	6.13827e-05	0.000289051	ENSMUSG00000003355	Fkbp11	66120	protein_coding
ENSMUSG00000004383	98.8375	2.51715	0.360599	6.98047	2.942e-12	5.24488e-11	ENSMUSG00000004383	Large1	16795	protein_coding
ENSMUSG00000043518	37.353	2.51686	0.520993	4.83089	1.35923e-06	8.90693e-06	ENSMUSG00000043518	Rai2	24004	protein_coding
ENSMUSG00000010051	54.9111	2.51636	0.629134	3.99971	6.34199e-05	0.000297383	ENSMUSG00000010051	Hyal1	15586	protein_coding
ENSMUSG00000043391	165.326	2.51631	0.429844	5.854	4.79899e-09	5.01304e-08	ENSMUSG00000043391	2510009E07Rik	72190	protein_coding
ENSMUSG00000042286	603.306	2.51332	0.396164	6.34415	2.23658e-10	2.92777e-09	ENSMUSG00000042286	Stab1	192187	protein_coding
ENSMUSG00000051359	60.0134	2.51068	0.630789	3.98022	6.8852e-05	0.000320149	ENSMUSG00000051359	Ncald	52589	protein_coding
ENSMUSG00000066191	22.9105	2.50902	0.73634	3.40741	0.000655815	0.00240528	ENSMUSG00000066191	Anks6	75691	protein_coding
ENSMUSG00000070469	33.8864	2.50869	0.4945	5.07319	3.91206e-07	2.86454e-06	ENSMUSG00000070469	Adamtsl3	269959	protein_coding
ENSMUSG00000034911	141.557	2.50658	0.541467	4.62924	3.67004e-06	2.19978e-05	ENSMUSG00000034911	Ushbp1	234395	protein_coding
ENSMUSG00000019718	39.2047	2.50624	0.725817	3.453	0.000554394	0.00206192	ENSMUSG00000019718	L3hypdh	67217	protein_coding
ENSMUSG00000047747	105.679	2.50465	0.479431	5.2242	1.74907e-07	1.37312e-06	ENSMUSG00000047747	Rnf150	330812	protein_coding
ENSMUSG00000029156	263.208	2.50354	0.382087	6.55227	5.66676e-11	8.21212e-10	ENSMUSG00000029156	Sgcb	24051	protein_coding
ENSMUSG00000050666	157.734	2.50218	0.402789	6.21213	5.22712e-10	6.40447e-09	ENSMUSG00000050666	Vstm4	320736	protein_coding
ENSMUSG00000033542	81.5636	2.50215	0.416483	6.00782	1.8804e-09	2.12852e-08	ENSMUSG00000033542	Arhgef5	54324	protein_coding
ENSMUSG00000036278	309.149	2.50116	0.444804	5.62306	1.87603e-08	1.75609e-07	ENSMUSG00000036278	Macrod1	107227	protein_coding
ENSMUSG00000038264	430.195	2.50099	0.44983	5.55987	2.69981e-08	2.45654e-07	ENSMUSG00000038264	Sema7a	20361	protein_coding
ENSMUSG00000045039	240.205	2.49958	0.311086	8.035	9.35765e-16	2.70042e-14	ENSMUSG00000045039	Megf8	269878	protein_coding
ENSMUSG00000020627	14.1317	2.49795	0.769866	3.24466	0.00117591	0.00403049	ENSMUSG00000020627	Klhl29	208439	protein_coding
ENSMUSG00000042515	22.7869	2.49765	0.658798	3.79122	0.000149911	0.000641525	ENSMUSG00000042515	Mum1l1	245631	protein_coding
ENSMUSG00000030555	54.1938	2.49762	0.545217	4.58095	4.62858e-06	2.71854e-05	ENSMUSG00000030555	Ttc23	67009	protein_coding
ENSMUSG00000024168	70.4916	2.49721	0.756898	3.29927	0.000969379	0.00341539	ENSMUSG00000024168	Tmem204	407831	protein_coding
ENSMUSG00000050199	171.695	2.49327	0.641859	3.88445	0.000102563	0.000457111	ENSMUSG00000050199	Lgr4	107515	protein_coding
ENSMUSG00000006205	270.885	2.49268	0.579336	4.30265	1.68766e-05	8.88719e-05	ENSMUSG00000006205	Htra1	56213	protein_coding
ENSMUSG00000010307	547.203	2.48981	0.304628	8.17328	3.00117e-16	9.30585e-15	ENSMUSG00000010307	Tmem86a	67893	protein_coding
ENSMUSG00000047473	16.1852	2.48347	0.777798	3.19295	0.00140829	0.00473821	ENSMUSG00000047473	Zfp30	22693	protein_coding
ENSMUSG00000032547	434.887	2.48287	0.602317	4.12221	3.75259e-05	0.000184865	ENSMUSG00000032547	Ryk	20187	protein_coding
ENSMUSG00000024440	52.7764	2.48261	0.602225	4.1224	3.74944e-05	0.000184764	ENSMUSG00000024440	Pcdh12	53601	protein_coding
ENSMUSG00000059810	569.413	2.48201	0.333143	7.45029	9.3134e-14	2.0622e-12	ENSMUSG00000059810	Rgs3	50780	protein_coding
ENSMUSG00000023349	290.254	2.4797	0.312207	7.9425	1.98152e-15	5.53594e-14	ENSMUSG00000023349	Clec4n	56620	protein_coding
ENSMUSG00000069806	18.2448	2.47955	0.793146	3.12622	0.00177071	0.00578801	ENSMUSG00000069806	Cacng7	81904	protein_coding
ENSMUSG00000061353	10760.9	2.4771	0.383784	6.45441	1.08644e-10	1.50502e-09	ENSMUSG00000061353	Cxcl12	20315	protein_coding
ENSMUSG00000019975	244.44	2.47439	0.404518	6.11689	9.54213e-10	1.12128e-08	ENSMUSG00000019975	Ikbip	67454	protein_coding
ENSMUSG00000031980	262.297	2.47333	0.308157	8.02622	1.00526e-15	2.8711e-14	ENSMUSG00000031980	Agt	11606	protein_coding
ENSMUSG00000048763	18.2382	2.47237	0.708999	3.48713	0.000488238	0.00183929	ENSMUSG00000048763	Hoxb3	15410	protein_coding
ENSMUSG00000002900	239.203	2.46673	0.645634	3.82062	0.000133114	0.00057541	ENSMUSG00000002900	Lamb1	16777	protein_coding
ENSMUSG00000020377	45.8907	2.45918	0.68703	3.57943	0.00034434	0.00134813	ENSMUSG00000020377	Ltc4s	17001	protein_coding
ENSMUSG00000027611	39.3067	2.45662	0.507138	4.84409	1.2719e-06	8.36433e-06	ENSMUSG00000027611	Procr	19124	protein_coding
ENSMUSG00000035107	84.9442	2.45638	0.42401	5.7932	6.90588e-09	6.99451e-08	ENSMUSG00000035107	Dcbld2	73379	protein_coding
ENSMUSG00000024968	203.591	2.45594	0.556626	4.41219	1.02331e-05	5.61607e-05	ENSMUSG00000024968	Rcor2	104383	protein_coding
ENSMUSG00000039474	110.626	2.45487	0.482505	5.08776	3.6232e-07	2.66947e-06	ENSMUSG00000039474	Wfs1	22393	protein_coding
ENSMUSG00000071656	18.0164	2.45466	0.742961	3.3039	0.000953511	0.00336703	ENSMUSG00000071656	Lrrn4cl	68852	protein_coding
ENSMUSG00000020086	73.0468	2.4526	0.701963	3.49392	0.00047598	0.00179963	ENSMUSG00000020086	H2afy2	404634	protein_coding
ENSMUSG00000040563	27.4927	2.45025	0.703911	3.48091	0.000499711	0.0018753	ENSMUSG00000040563	Plppr2	235044	protein_coding
ENSMUSG00000045333	66.4958	2.45023	0.606548	4.03963	5.35359e-05	0.00025579	ENSMUSG00000045333	Zfp423	94187	protein_coding
ENSMUSG00000068270	36.0418	2.44968	0.510326	4.80022	1.58493e-06	1.02408e-05	ENSMUSG00000068270	Shroom4	208431	protein_coding
ENSMUSG00000041688	145.609	2.44506	0.386165	6.33164	2.42569e-10	3.15302e-09	ENSMUSG00000041688	Amot	27494	protein_coding
ENSMUSG00000025241	206.812	2.44238	0.477678	5.11303	3.17025e-07	2.36399e-06	ENSMUSG00000025241	Fyco1	17281	protein_coding
ENSMUSG00000021238	271.985	2.44195	0.324256	7.53094	5.0376e-14	1.16018e-12	ENSMUSG00000021238	Aldh6a1	104776	protein_coding
ENSMUSG00000056870	52.5319	2.4417	0.619854	3.93915	8.1771e-05	0.00037334	ENSMUSG00000056870	Gulp1	70676	protein_coding
ENSMUSG00000049551	45.2349	2.44168	0.487479	5.0088	5.47698e-07	3.89067e-06	ENSMUSG00000049551	Fzd9	14371	protein_coding
ENSMUSG00000029851	28.395	2.44144	0.589824	4.13927	3.48419e-05	0.000172716	ENSMUSG00000029851	Tcaf2	232748	protein_coding
ENSMUSG00000047878	25.2847	2.43836	0.604732	4.03213	5.52727e-05	0.000263332	ENSMUSG00000047878	A4galt	239559	protein_coding
ENSMUSG00000019846	171.86	2.43829	0.577626	4.22122	2.42986e-05	0.000123919	ENSMUSG00000019846	Lama4	16775	protein_coding
ENSMUSG00000053192	117.809	2.4382	0.483537	5.04243	4.59666e-07	3.322e-06	ENSMUSG00000053192	Mllt11	56772	protein_coding
ENSMUSG00000015944	155.894	2.43801	0.465469	5.23775	1.62542e-07	1.2827e-06	ENSMUSG00000015944	Gatsl2	80909	protein_coding
ENSMUSG00000055435	1234.65	2.43766	0.225348	10.8173	2.85009e-27	2.92944e-25	ENSMUSG00000055435	Maf	17132	protein_coding
ENSMUSG00000028278	299.456	2.43741	0.543853	4.48174	7.40358e-06	4.17322e-05	ENSMUSG00000028278	Rragd	52187	protein_coding
ENSMUSG00000019647	36.7701	2.43554	0.674721	3.60971	0.000306545	0.00121617	ENSMUSG00000019647	Sema6a	20358	protein_coding
ENSMUSG00000032531	199.418	2.43371	0.241538	10.0759	7.0625e-24	5.13527e-22	ENSMUSG00000032531	Amotl2	56332	protein_coding
ENSMUSG00000062515	3727.47	2.43252	0.351313	6.92409	4.38797e-12	7.58714e-11	ENSMUSG00000062515	Fabp4	11770	protein_coding
ENSMUSG00000002565	88.9745	2.43014	0.51655	4.70456	2.54413e-06	1.57247e-05	ENSMUSG00000002565	Scin	20259	protein_coding
ENSMUSG00000004631	119.222	2.42962	0.339721	7.15182	8.56341e-13	1.64463e-11	ENSMUSG00000004631	Sgce	20392	protein_coding
ENSMUSG00000027546	123.297	2.42911	0.456887	5.31665	1.05694e-07	8.63126e-07	ENSMUSG00000027546	Atp9a	11981	protein_coding
ENSMUSG00000028517	422.758	2.42775	0.235904	10.2913	7.71412e-25	6.16185e-23	ENSMUSG00000028517	Plpp3	67916	protein_coding
ENSMUSG00000050777	50.2558	2.42742	0.629189	3.85801	0.000114313	0.000503419	ENSMUSG00000050777	Tmem37	170706	protein_coding
ENSMUSG00000031886	20.8528	2.42603	0.704606	3.4431	0.000575085	0.00213316	ENSMUSG00000031886	Ces2e	234673	protein_coding
ENSMUSG00000028007	129.231	2.42515	0.451912	5.36641	8.03184e-08	6.69234e-07	ENSMUSG00000028007	Snx7	76561	protein_coding
ENSMUSG00000035873	36.54	2.42275	0.483984	5.00586	5.56143e-07	3.94224e-06	ENSMUSG00000035873	Pawr	114774	protein_coding
ENSMUSG00000044037	106.197	2.42165	0.485563	4.98729	6.12306e-07	4.30009e-06	ENSMUSG00000044037	Als2cl	235633	protein_coding
ENSMUSG00000026836	148.841	2.42054	0.309176	7.82901	4.91713e-15	1.29549e-13	ENSMUSG00000026836	Acvr1	11477	protein_coding
ENSMUSG00000039081	96.6069	2.41999	0.493611	4.90262	9.45657e-07	6.38012e-06	ENSMUSG00000039081	Zfp503	218820	protein_coding
ENSMUSG00000032548	120.272	2.41993	0.755578	3.20275	0.00136123	0.00460219	ENSMUSG00000032548	Slco2a1	24059	protein_coding
ENSMUSG00000026676	94.3226	2.4166	0.503196	4.8025	1.56694e-06	1.01364e-05	ENSMUSG00000026676	Ccdc3	74186	protein_coding
ENSMUSG00000034487	125.513	2.41342	0.341464	7.06786	1.57341e-12	2.91098e-11	ENSMUSG00000034487	Kdelc2	68304	protein_coding
ENSMUSG00000038028	175.738	2.40689	0.48962	4.91583	8.84071e-07	6.00109e-06	ENSMUSG00000038028	Tigar	319801	protein_coding
ENSMUSG00000050103	38.2118	2.40633	0.709873	3.3898	0.000699429	0.0025445	ENSMUSG00000050103	Agmo	319660	protein_coding
ENSMUSG00000025743	2082.52	2.40392	0.294397	8.16559	3.19864e-16	9.82666e-15	ENSMUSG00000025743	Sdc3	20970	protein_coding
ENSMUSG00000059327	35.1245	2.40386	0.621718	3.86649	0.000110414	0.000487795	ENSMUSG00000059327	Eda	13607	protein_coding
ENSMUSG00000041567	37.1999	2.39916	0.728971	3.29116	0.000997744	0.0034983	ENSMUSG00000041567	Serpina12	68054	protein_coding
ENSMUSG00000022272	519.37	2.39834	0.371343	6.45855	1.05713e-10	1.46808e-09	ENSMUSG00000022272	Myo10	17909	protein_coding
ENSMUSG00000033910	210.305	2.398	0.423735	5.65921	1.52074e-08	1.44614e-07	ENSMUSG00000033910	Gucy1a3	60596	protein_coding
ENSMUSG00000056492	353.268	2.39765	0.383284	6.25555	3.96126e-10	4.93335e-09	ENSMUSG00000056492	Adgrf5	224792	protein_coding
ENSMUSG00000039116	86.3936	2.39535	0.36243	6.60914	3.86567e-11	5.73683e-10	ENSMUSG00000039116	Adgrg6	215798	protein_coding
ENSMUSG00000036052	216.791	2.39501	0.476204	5.02938	4.92081e-07	3.53631e-06	ENSMUSG00000036052	Dnajb5	56323	protein_coding
ENSMUSG00000044317	26.7199	2.3946	0.545297	4.39136	1.12642e-05	6.12342e-05	ENSMUSG00000044317	Gpr4	319197	protein_coding
ENSMUSG00000052316	17.4198	2.39447	0.778969	3.07389	0.00211287	0.00676567	ENSMUSG00000052316	Lrrc15	74488	protein_coding
ENSMUSG00000038260	74.775	2.38888	0.454711	5.25363	1.49132e-07	1.18727e-06	ENSMUSG00000038260	Trpm4	68667	protein_coding
ENSMUSG00000032010	243.134	2.38551	0.602644	3.95841	7.54518e-05	0.000347826	ENSMUSG00000032010	Usp2	53376	protein_coding
ENSMUSG00000047415	44.9128	2.38308	0.65765	3.62363	0.000290502	0.00116054	ENSMUSG00000047415	Gpr68	238377	protein_coding
ENSMUSG00000029913	36.6094	2.38092	0.619944	3.84054	0.000122762	0.000536092	ENSMUSG00000029913	Prdm5	70779	protein_coding
ENSMUSG00000020674	164.33	2.37989	0.728949	3.26483	0.00109531	0.00378931	ENSMUSG00000020674	Pxdn	69675	protein_coding
ENSMUSG00000024427	50.8137	2.37809	0.541058	4.39526	1.1064e-05	6.02439e-05	ENSMUSG00000024427	Spry4	24066	protein_coding
ENSMUSG00000025978	134.895	2.37781	0.639125	3.72042	0.000198893	0.000829185	ENSMUSG00000025978	Rftn2	74013	protein_coding
ENSMUSG00000022358	221.61	2.37665	0.477442	4.97789	6.42808e-07	4.49156e-06	ENSMUSG00000022358	Fbxo32	67731	protein_coding
ENSMUSG00000022562	100.289	2.37306	0.53779	4.41262	1.02127e-05	5.60669e-05	ENSMUSG00000022562	Oplah	75475	protein_coding
ENSMUSG00000035342	225.153	2.37118	0.340128	6.97145	3.137e-12	5.55719e-11	ENSMUSG00000035342	Lzts2	226154	protein_coding
ENSMUSG00000030319	91.1605	2.36971	0.604084	3.92281	8.75228e-05	0.000396664	ENSMUSG00000030319	Cand2	67088	protein_coding
ENSMUSG00000039209	59.5702	2.36876	0.723588	3.27364	0.00106173	0.00369155	ENSMUSG00000039209	Rpl39l	68172	protein_coding
ENSMUSG00000060459	144.312	2.36653	0.67133	3.52514	0.000423266	0.00162205	ENSMUSG00000060459	Kng2	385643	protein_coding
ENSMUSG00000070720	33.2573	2.36423	0.667558	3.54162	0.000397684	0.00153568	ENSMUSG00000070720	Tmem200b	623230	protein_coding
ENSMUSG00000039043	63.4896	2.36389	0.623024	3.79423	0.000148105	0.000634448	ENSMUSG00000039043	Arpin	70420	protein_coding
ENSMUSG00000000318	442	2.36234	0.574049	4.11522	3.86817e-05	0.000190277	ENSMUSG00000000318	Clec10a	17312	protein_coding
ENSMUSG00000029710	200.086	2.3609	0.524999	4.49697	6.89295e-06	3.90788e-05	ENSMUSG00000029710	Ephb4	13846	protein_coding
ENSMUSG00000025352	99.6469	2.35946	0.443594	5.31897	1.04359e-07	8.53478e-07	ENSMUSG00000025352	Gdf11	14561	protein_coding
ENSMUSG00000030084	300.207	2.35899	0.265018	8.90121	5.52401e-19	2.24891e-17	ENSMUSG00000030084	Plxna1	18844	protein_coding
ENSMUSG00000069835	20.0214	2.35278	0.765801	3.07231	0.00212408	0.00679371	ENSMUSG00000069835	Sat2	69215	protein_coding
ENSMUSG00000044338	222.965	2.35181	0.691791	3.3996	0.000674836	0.00246518	ENSMUSG00000044338	Aplnr	23796	protein_coding
ENSMUSG00000073755	115.096	2.35151	0.476545	4.9345	8.03568e-07	5.50173e-06	ENSMUSG00000073755	5730409E04Rik	230757	protein_coding
ENSMUSG00000037010	57.9086	2.34959	0.739256	3.17832	0.00148131	0.00495686	ENSMUSG00000037010	Apln		protein_coding
ENSMUSG00000022912	435.83	2.34231	0.241566	9.69638	3.12392e-22	1.84455e-20	ENSMUSG00000022912	Pros1	19128	protein_coding
ENSMUSG00000019944	118.916	2.34202	0.319309	7.33466	2.22279e-13	4.62068e-12	ENSMUSG00000019944	Rhobtb1	69288	protein_coding
ENSMUSG00000026839	16.9508	2.34027	0.729439	3.20831	0.00133518	0.00452146	ENSMUSG00000026839	Upp2	76654	protein_coding
ENSMUSG00000021411	131.433	2.33766	0.416791	5.6087	2.03855e-08	1.89419e-07	ENSMUSG00000021411	Pxdc1	66895	protein_coding
ENSMUSG00000029312	68.7557	2.33602	0.447749	5.21726	1.81591e-07	1.41957e-06	ENSMUSG00000029312	Klhl8	246293	protein_coding
ENSMUSG00000041445	220.059	2.332	0.42654	5.46724	4.57091e-08	4.0037e-07	ENSMUSG00000041445	Mmrn2	105450	protein_coding
ENSMUSG00000028583	51.4227	2.32962	0.589518	3.95174	7.75858e-05	0.000356479	ENSMUSG00000028583	Pdpn	14726	protein_coding
ENSMUSG00000028926	115.709	2.32734	0.397402	5.8564	4.73017e-09	4.95048e-08	ENSMUSG00000028926	Cdk14	18647	protein_coding
ENSMUSG00000037455	38.5912	2.32683	0.492769	4.72194	2.33606e-06	1.4563e-05	ENSMUSG00000037455	Slc18b1	76306	protein_coding
ENSMUSG00000024232	308.898	2.32588	0.519621	4.47612	7.60122e-06	4.27162e-05	ENSMUSG00000024232	Bambi	68010	protein_coding
ENSMUSG00000007655	288.266	2.3256	0.492726	4.71987	2.35998e-06	1.46791e-05	ENSMUSG00000007655	Cav1	12389	protein_coding
ENSMUSG00000024043	37.4996	2.32492	0.608283	3.8221	0.000132321	0.000572131	ENSMUSG00000024043	Arhgap28	268970	protein_coding
ENSMUSG00000024420	92.7244	2.32302	0.453052	5.12749	2.93633e-07	2.19941e-06	ENSMUSG00000024420	Zfp521	225207	protein_coding
ENSMUSG00000007872	990.259	2.32023	0.561818	4.12987	3.62974e-05	0.000179397	ENSMUSG00000007872	Id3	15903	protein_coding
ENSMUSG00000020263	177.747	2.31968	0.354228	6.54857	5.80917e-11	8.38201e-10	ENSMUSG00000020263	Appl2	216190	protein_coding
ENSMUSG00000034573	186.878	2.31356	0.407395	5.6789	1.35567e-08	1.3033e-07	ENSMUSG00000034573	Ptpn13	19249	protein_coding
ENSMUSG00000027316	38.2478	2.31271	0.582941	3.96731	7.26877e-05	0.000335828	ENSMUSG00000027316	Gfra4	14588	protein_coding
ENSMUSG00000027087	691.283	2.31269	0.390497	5.92243	3.17223e-09	3.42547e-08	ENSMUSG00000027087	Itgav	16410	protein_coding
ENSMUSG00000002020	334.745	2.31183	0.74692	3.09515	0.00196714	0.00634906	ENSMUSG00000002020	Ltbp2	16997	protein_coding
ENSMUSG00000000317	73.3939	2.31123	0.634002	3.64547	0.000266908	0.00107662	ENSMUSG00000000317	Bcl6b	12029	protein_coding
ENSMUSG00000034377	398.113	2.3107	0.292103	7.91058	2.56201e-15	7.05124e-14	ENSMUSG00000034377	Tulp4	68842	protein_coding
ENSMUSG00000025920	125.595	2.3103	0.365925	6.3136	2.72615e-10	3.49446e-09	ENSMUSG00000025920	Stau2	29819	protein_coding
ENSMUSG00000062960	367.361	2.30914	0.412272	5.60102	2.13098e-08	1.97346e-07	ENSMUSG00000062960	Kdr	16542	protein_coding
ENSMUSG00000025902	26.4348	2.30853	0.659801	3.49883	0.000467303	0.00177205	ENSMUSG00000025902	Sox17	20671	protein_coding
ENSMUSG00000030545	55.8016	2.30632	0.46312	4.97997	6.35955e-07	4.44928e-06	ENSMUSG00000030545	Pex11a	18631	protein_coding
ENSMUSG00000016918	99.6516	2.30608	0.466468	4.9437	7.6654e-07	5.26554e-06	ENSMUSG00000016918	Sulf1	240725	protein_coding
ENSMUSG00000022421	42.0796	2.306	0.486002	4.74485	2.08662e-06	1.31458e-05	ENSMUSG00000022421	Nptxr	73340	protein_coding
ENSMUSG00000030516	300.134	2.30316	0.512958	4.48996	7.12362e-06	4.02359e-05	ENSMUSG00000030516	Tjp1	21872	protein_coding
ENSMUSG00000031616	67.4378	2.30285	0.398772	5.77486	7.70179e-09	7.73011e-08	ENSMUSG00000031616	Ednra	13617	protein_coding
ENSMUSG00000025555	111.178	2.30173	0.518758	4.437	9.12204e-06	5.06473e-05	ENSMUSG00000025555	Farp1	223254	protein_coding
ENSMUSG00000006342	72.2701	2.29854	0.365201	6.2939	3.09587e-10	3.93539e-09	ENSMUSG00000006342	Susd2	71733	protein_coding
ENSMUSG00000031661	21.4398	2.29777	0.762925	3.01179	0.00259709	0.00811183	ENSMUSG00000031661	Nkd1	93960	protein_coding
ENSMUSG00000022836	615.628	2.29564	0.225337	10.1876	2.25235e-24	1.74437e-22	ENSMUSG00000022836	Mylk	107589	protein_coding
ENSMUSG00000022220	60.2773	2.29343	0.435974	5.26047	1.43688e-07	1.14806e-06	ENSMUSG00000022220	Adcy4	104110	protein_coding
ENSMUSG00000056832	18.4447	2.29285	0.770807	2.9746	0.00293369	0.00899446	ENSMUSG00000056832	Ttc26	264134	protein_coding
ENSMUSG00000020658	24.284	2.29087	0.674396	3.39692	0.00068148	0.00248681	ENSMUSG00000020658	Efr3b	668212	protein_coding
ENSMUSG00000037032	109.518	2.28972	0.472081	4.85027	1.23291e-06	8.12395e-06	ENSMUSG00000037032	Apbb1	11785	protein_coding
ENSMUSG00000039062	168.84	2.28871	0.389666	5.87352	4.26636e-09	4.49615e-08	ENSMUSG00000039062	Anpep	16790	protein_coding
ENSMUSG00000021506	52.3271	2.28835	0.606499	3.77305	0.000161264	0.000686578	ENSMUSG00000021506	Pitx1	18740	protein_coding
ENSMUSG00000024074	143.485	2.28619	0.456447	5.00866	5.48108e-07	3.89192e-06	ENSMUSG00000024074	Crim1	50766	protein_coding
ENSMUSG00000071176	96.7921	2.28564	0.444722	5.13949	2.75491e-07	2.07659e-06	ENSMUSG00000071176	Arhgef10	234094	protein_coding
ENSMUSG00000021662	21.3564	2.28505	0.708618	3.22465	0.00126126	0.00429384	ENSMUSG00000021662	Arhgef28	110596	protein_coding
ENSMUSG00000035168	220.666	2.28237	0.387472	5.89041	3.8525e-09	4.09107e-08	ENSMUSG00000035168	Tanc1	66860	protein_coding
ENSMUSG00000044502	298.649	2.28223	0.359454	6.34916	2.16487e-10	2.84509e-09	ENSMUSG00000044502	Bod1	69556	protein_coding
ENSMUSG00000014786	29.9665	2.28179	0.727362	3.13708	0.00170641	0.00560864	ENSMUSG00000014786	Slc9a5	277973	protein_coding
ENSMUSG00000032324	599.405	2.27943	0.217218	10.4937	9.23299e-26	7.96572e-24	ENSMUSG00000032324	Tspan3	56434	protein_coding
ENSMUSG00000031517	118.921	2.27601	0.473688	4.80487	1.54855e-06	1.00214e-05	ENSMUSG00000031517	Gpm6a	234267	protein_coding
ENSMUSG00000052364	21.1698	2.27546	0.688939	3.30285	0.000957073	0.00337704	ENSMUSG00000052364	B630019K06Rik		protein_coding
ENSMUSG00000048027	39.5712	2.27516	0.499552	4.55441	5.25339e-06	3.04684e-05	ENSMUSG00000048027	Rgmb	68799	protein_coding
ENSMUSG00000040219	22.1415	2.27449	0.604906	3.76007	0.000169863	0.000718958	ENSMUSG00000040219	Ttc12	235330	protein_coding
ENSMUSG00000018599	163.517	2.2729	0.449842	5.05266	4.35707e-07	3.16672e-06	ENSMUSG00000018599	Mief2	237781	protein_coding
ENSMUSG00000062300	95.889	2.27189	0.577205	3.93602	8.28432e-05	0.000377799	ENSMUSG00000062300	Nectin2	19294	protein_coding
ENSMUSG00000017493	5727.98	2.27097	0.17592	12.9091	3.99866e-38	9.24746e-36	ENSMUSG00000017493	Igfbp4	16010	protein_coding
ENSMUSG00000030862	30.768	2.2706	0.672242	3.37766	0.000731062	0.00264917	ENSMUSG00000030862	Cpxm2	55987	protein_coding
ENSMUSG00000024143	565.841	2.26741	0.354215	6.40122	1.54142e-10	2.08098e-09	ENSMUSG00000024143	Rhoq	104215	protein_coding
ENSMUSG00000027438	15.3303	2.26555	0.718655	3.15249	0.00161887	0.0053558	ENSMUSG00000027438	Napb	17957	protein_coding
ENSMUSG00000032737	453.895	2.26468	0.284394	7.9632	1.67642e-15	4.71522e-14	ENSMUSG00000032737	Inppl1	16332	protein_coding
ENSMUSG00000020829	39.253	2.26446	0.623576	3.63141	0.000281875	0.00113015	ENSMUSG00000020829	Slc46a1	52466	protein_coding
ENSMUSG00000014361	276.227	2.26388	0.268783	8.42268	3.67962e-17	1.25858e-15	ENSMUSG00000014361	Mertk	17289	protein_coding
ENSMUSG00000049288	266.259	2.26246	0.496151	4.56003	5.11464e-06	2.97568e-05	ENSMUSG00000049288	Lix1l	280411	protein_coding
ENSMUSG00000022594	289.823	2.25641	0.515783	4.37474	1.21578e-05	6.56633e-05	ENSMUSG00000022594	Lynx1	23936	protein_coding
ENSMUSG00000025511	535.881	2.25629	0.288585	7.81844	5.34799e-15	1.40235e-13	ENSMUSG00000025511	Tspan4	64540	protein_coding
ENSMUSG00000042116	46.6331	2.25521	0.692388	3.25714	0.00112539	0.00388049	ENSMUSG00000042116	Vwa1	246228	protein_coding
ENSMUSG00000035314	39.9409	2.25478	0.580618	3.88341	0.000103001	0.000458698	ENSMUSG00000035314	Gdpd5	233552	protein_coding
ENSMUSG00000035413	95.0198	2.25447	0.603341	3.73665	0.00018649	0.000783139	ENSMUSG00000035413	Tmem98	103743	protein_coding
ENSMUSG00000027239	175.601	2.25137	0.518893	4.33879	1.43271e-05	7.66339e-05	ENSMUSG00000027239	Mdk	17242	protein_coding
ENSMUSG00000046618	263.68	2.24973	0.469941	4.78725	1.6908e-06	1.08575e-05	ENSMUSG00000046618	Olfml2a	241327	protein_coding
ENSMUSG00000042156	61.6855	2.24895	0.475049	4.73415	2.19977e-06	1.37856e-05	ENSMUSG00000042156	Dzip1	66573	protein_coding
ENSMUSG00000037251	93.1367	2.24736	0.321554	6.98906	2.76742e-12	4.95488e-11	ENSMUSG00000037251	Pomk	74653	protein_coding
ENSMUSG00000025854	176.644	2.24601	0.433729	5.17838	2.23826e-07	1.72543e-06	ENSMUSG00000025854	Fam20c	80752	protein_coding
ENSMUSG00000057895	26.4807	2.24456	0.637135	3.5229	0.000426853	0.00163467	ENSMUSG00000057895	Zfp105	22646	protein_coding
ENSMUSG00000041180	23.6893	2.24382	0.589631	3.80547	0.000141537	0.000608817	ENSMUSG00000041180	Hectd2	226098	protein_coding
ENSMUSG00000027799	53.9451	2.24364	0.481144	4.66314	3.11415e-06	1.88765e-05	ENSMUSG00000027799	Nbea	26422	protein_coding
ENSMUSG00000015850	55.8441	2.24	0.547102	4.0943	4.23443e-05	0.000206464	ENSMUSG00000015850	Adamtsl4	229595	protein_coding
ENSMUSG00000029167	22.6886	2.23982	0.76035	2.94578	0.00322145	0.00974747	ENSMUSG00000029167	Ppargc1a	19017	protein_coding
ENSMUSG00000020053	622.046	2.23801	0.278778	8.02792	9.91406e-16	2.83641e-14	ENSMUSG00000020053	Igf1	16000	protein_coding
ENSMUSG00000039405	131.476	2.238	0.451987	4.95147	7.36566e-07	5.08903e-06	ENSMUSG00000039405	Prss23	76453	protein_coding
ENSMUSG00000020773	126.176	2.23283	0.36783	6.07028	1.27686e-09	1.47544e-08	ENSMUSG00000020773	Trim47	217333	protein_coding
ENSMUSG00000029287	358.098	2.23217	0.197888	11.28	1.64769e-29	1.97379e-27	ENSMUSG00000029287	Tgfbr3	21814	protein_coding
ENSMUSG00000041120	205.979	2.23175	0.34941	6.38718	1.68974e-10	2.26719e-09	ENSMUSG00000041120	Nbl1	17965	protein_coding
ENSMUSG00000020828	92.2615	2.2307	0.323832	6.88847	5.63972e-12	9.58235e-11	ENSMUSG00000020828	Pld2	18806	protein_coding
ENSMUSG00000013033	189.231	2.23038	0.329461	6.7698	1.28961e-11	2.07873e-10	ENSMUSG00000013033	Adgrl1	330814	protein_coding
ENSMUSG00000048960	37.5458	2.22812	0.533445	4.17686	2.95567e-05	0.000148775	ENSMUSG00000048960	Prex2	109294	protein_coding
ENSMUSG00000048330	17.8364	2.2277	0.668773	3.33102	0.00086528	0.00309113	ENSMUSG00000048330	Ric3	320360	protein_coding
ENSMUSG00000014773	28.0753	2.22458	0.636118	3.49712	0.000470313	0.00178224	ENSMUSG00000014773	Dll1	13388	protein_coding
ENSMUSG00000028965	50.6268	2.22299	0.740361	3.00258	0.00267702	0.0083085	ENSMUSG00000028965	Tnfrsf9	21942	protein_coding
ENSMUSG00000040447	361.281	2.22104	0.408562	5.43624	5.44155e-08	4.68255e-07	ENSMUSG00000040447	Spns2	216892	protein_coding
ENSMUSG00000046470	192.873	2.21943	0.395703	5.60882	2.0371e-08	1.8939e-07	ENSMUSG00000046470	Sox18	20672	protein_coding
ENSMUSG00000050222	26.0995	2.21872	0.736964	3.01062	0.00260713	0.00814012	ENSMUSG00000050222	Il17d	239114	protein_coding
ENSMUSG00000074934	192.664	2.21802	0.454972	4.87508	1.08763e-06	7.22993e-06	ENSMUSG00000074934	Grem1	23892	protein_coding
ENSMUSG00000052914	38.1974	2.21645	0.626082	3.5402	0.000399827	0.00154163	ENSMUSG00000052914	Cyp2j6	13110	protein_coding
ENSMUSG00000020902	49.3806	2.21409	0.547322	4.04531	5.22533e-05	0.000249948	ENSMUSG00000020902	Ntn1	18208	protein_coding
ENSMUSG00000041633	133.218	2.21179	0.342747	6.45312	1.09572e-10	1.51661e-09	ENSMUSG00000041633	Kctd12b	207474	protein_coding
ENSMUSG00000073557	423.373	2.21159	0.381096	5.80323	6.50502e-09	6.61265e-08	ENSMUSG00000073557	Ppp1r12b	329251	protein_coding
ENSMUSG00000009739	148.013	2.20981	0.451213	4.89748	9.70731e-07	6.53077e-06	ENSMUSG00000009739	Pou6f1	19009	protein_coding
ENSMUSG00000071648	112.264	2.20762	0.488178	4.52215	6.12136e-06	3.50626e-05	ENSMUSG00000071648	Rom1	19881	protein_coding
ENSMUSG00000068245	98.6068	2.20684	0.707764	3.11805	0.00182052	0.00593218	ENSMUSG00000068245	Phf11d	219132	protein_coding
ENSMUSG00000039497	268.521	2.20575	0.259681	8.49408	1.9951e-17	7.00854e-16	ENSMUSG00000039497	Dse	212898	protein_coding
ENSMUSG00000029153	42.7147	2.20505	0.680376	3.24093	0.00119139	0.00407815	ENSMUSG00000029153	Ociad2	433904	protein_coding
ENSMUSG00000050212	136.135	2.205	0.581173	3.79406	0.000148206	0.000634718	ENSMUSG00000050212	Eva1b	230752	protein_coding
ENSMUSG00000026014	286.019	2.20488	0.425072	5.18709	2.13611e-07	1.65127e-06	ENSMUSG00000026014	Raph1	77300	protein_coding
ENSMUSG00000052928	87.123	2.20286	0.397745	5.53837	3.05305e-08	2.75089e-07	ENSMUSG00000052928	Ctif	269037	protein_coding
ENSMUSG00000005397	483.754	2.2013	0.627686	3.50701	0.000453179	0.00172517	ENSMUSG00000005397	Nid1	18073	protein_coding
ENSMUSG00000045930	132.247	2.20037	0.5699	3.86098	0.000112932	0.000497962	ENSMUSG00000045930	Clec14a	66864	protein_coding
ENSMUSG00000038884	81.4252	2.19889	0.45752	4.80611	1.53892e-06	9.96288e-06	ENSMUSG00000038884	A230050P20Rik	319278	protein_coding
ENSMUSG00000052921	77.582	2.19852	0.545279	4.03192	5.53241e-05	0.000263502	ENSMUSG00000052921	Arhgef15	442801	protein_coding
ENSMUSG00000030137	249.728	2.19775	0.59643	3.68485	0.000228837	0.000939437	ENSMUSG00000030137	Tuba8	53857	protein_coding
ENSMUSG00000038146	167.909	2.19766	0.459275	4.78507	1.7093e-06	1.09607e-05	ENSMUSG00000038146	Notch3	18131	protein_coding
ENSMUSG00000040350	74.0335	2.19591	0.63183	3.47548	0.000509937	0.00191109	ENSMUSG00000040350	Trim7	94089	protein_coding
ENSMUSG00000036256	975.036	2.1952	0.250446	8.76515	1.86522e-18	7.35965e-17	ENSMUSG00000036256	Igfbp7	29817	protein_coding
ENSMUSG00000052155	83.0948	2.19466	0.379898	5.77696	7.60608e-09	7.63865e-08	ENSMUSG00000052155	Acvr2a	11480	protein_coding
ENSMUSG00000054474	27.6604	2.19446	0.629463	3.48624	0.000489859	0.00184456	ENSMUSG00000054474	Thnsl2	232078	protein_coding
ENSMUSG00000034684	60.7849	2.19342	0.641207	3.42076	0.000624457	0.00230295	ENSMUSG00000034684	Sema3f	20350	protein_coding
ENSMUSG00000049804	161.033	2.1914	0.415515	5.27393	1.33533e-07	1.07103e-06	ENSMUSG00000049804	Armcx4	100503043	protein_coding
ENSMUSG00000037762	63.727	2.19075	0.41825	5.23789	1.62421e-07	1.28235e-06	ENSMUSG00000037762	Slc16a9	66859	protein_coding
ENSMUSG00000062127	140.877	2.19044	0.311738	7.02655	2.11697e-12	3.86186e-11	ENSMUSG00000062127	Cttnbp2nl	80281	protein_coding
ENSMUSG00000003534	128.186	2.18711	0.483351	4.52489	6.04274e-06	3.46599e-05	ENSMUSG00000003534	Ddr1	12305	protein_coding
ENSMUSG00000058396	83.8589	2.18508	0.570572	3.82964	0.000128333	0.000556623	ENSMUSG00000058396	Gpr182	11536	protein_coding
ENSMUSG00000037071	3162.81	2.18347	0.582536	3.74822	0.000178094	0.000749986	ENSMUSG00000037071	Scd1	20249	protein_coding
ENSMUSG00000026315	49.5417	2.18298	0.605042	3.60798	0.000308596	0.00122314	ENSMUSG00000026315	Serpinb8	20725	protein_coding
ENSMUSG00000023009	93.2609	2.1785	0.487783	4.46612	7.96515e-06	4.46107e-05	ENSMUSG00000023009	Nckap5l	380969	protein_coding
ENSMUSG00000022015	53.9142	2.17658	0.468672	4.64415	3.41481e-06	2.0594e-05	ENSMUSG00000022015	Tnfsf11	21943	protein_coding
ENSMUSG00000042182	21.9062	2.17612	0.717506	3.0329	0.00242215	0.00763271	ENSMUSG00000042182	Bend6	320705	protein_coding
ENSMUSG00000017615	332.374	2.1747	0.338664	6.42142	1.35012e-10	1.83968e-09	ENSMUSG00000017615	Tnfaip1	21927	protein_coding
ENSMUSG00000029185	321.913	2.17278	0.397461	5.46664	4.58653e-08	4.01315e-07	ENSMUSG00000029185	Fam114a1	68303	protein_coding
ENSMUSG00000034981	32.8344	2.17248	0.651484	3.33466	0.000854025	0.00305289	ENSMUSG00000034981	Parm1	231440	protein_coding
ENSMUSG00000039831	189.531	2.1709	0.31503	6.89109	5.53658e-12	9.44566e-11	ENSMUSG00000039831	Arhgap29	214137	protein_coding
ENSMUSG00000025504	46.4216	2.16999	0.727207	2.98401	0.00284498	0.00876282	ENSMUSG00000025504	Eps8l2	98845	protein_coding
ENSMUSG00000040037	46.4703	2.16953	0.491557	4.41358	1.01674e-05	5.5855e-05	ENSMUSG00000040037	Negr1	320840	protein_coding
ENSMUSG00000007867	67.3322	2.16932	0.555684	3.90387	9.46685e-05	0.000425344	ENSMUSG00000007867	Ift43	76411	protein_coding
ENSMUSG00000035186	139.841	2.16702	0.615412	3.52125	0.000429521	0.00164413	ENSMUSG00000035186	Ubd	24108	protein_coding
ENSMUSG00000022425	109.802	2.16572	0.554393	3.90647	9.36532e-05	0.000421465	ENSMUSG00000022425	Enpp2	18606	protein_coding
ENSMUSG00000019990	119.056	2.16457	0.302234	7.16192	7.95555e-13	1.53675e-11	ENSMUSG00000019990	Pde7b	29863	protein_coding
ENSMUSG00000051375	34.4576	2.16364	0.653755	3.30955	0.000934457	0.00331197	ENSMUSG00000051375	Pcdh1	75599	protein_coding
ENSMUSG00000032372	29.1756	2.1634	0.59721	3.62251	0.000291758	0.00116473	ENSMUSG00000032372	Plscr2	18828	protein_coding
ENSMUSG00000046798	52.6967	2.16207	0.401206	5.38893	7.08769e-08	5.95745e-07	ENSMUSG00000046798	Cldn12	64945	protein_coding
ENSMUSG00000022223	139.703	2.16053	0.467747	4.619	3.85588e-06	2.3004e-05	ENSMUSG00000022223	Sdr39u1	654795	protein_coding
ENSMUSG00000043300	54.4566	2.15937	0.418017	5.16575	2.39473e-07	1.83079e-06	ENSMUSG00000043300	B3galnt1	26879	protein_coding
ENSMUSG00000039706	91.3919	2.15841	0.548663	3.93395	8.35596e-05	0.000380567	ENSMUSG00000039706	Ldb2	16826	protein_coding
ENSMUSG00000039952	525.199	2.15732	0.213486	10.1052	5.23815e-24	3.91123e-22	ENSMUSG00000039952	Dag1	13138	protein_coding
ENSMUSG00000023960	198.286	2.15178	0.541999	3.97008	7.1847e-05	0.000332312	ENSMUSG00000023960	Enpp5	83965	protein_coding
ENSMUSG00000031788	106.403	2.15151	0.438139	4.91055	9.08194e-07	6.1423e-06	ENSMUSG00000031788	Kifc3	16582	protein_coding
ENSMUSG00000049536	24.3104	2.15135	0.725844	2.96392	0.00303742	0.00927152	ENSMUSG00000049536	Tceal1	237052	protein_coding
ENSMUSG00000009281	218.461	2.14493	0.55767	3.84624	0.000119944	0.000525577	ENSMUSG00000009281	Rarres2	71660	protein_coding
ENSMUSG00000063972	16.1572	2.14128	0.696495	3.07436	0.00210954	0.00675628	ENSMUSG00000063972	Nr6a1	14536	protein_coding
ENSMUSG00000016487	364.474	2.13896	0.373296	5.72992	1.00475e-08	9.89948e-08	ENSMUSG00000016487	Ppfibp1	67533	protein_coding
ENSMUSG00000034685	41.0881	2.13457	0.652677	3.27048	0.00107365	0.00372368	ENSMUSG00000034685	Fam171a2	217219	protein_coding
ENSMUSG00000017734	32.1162	2.13434	0.687335	3.10524	0.00190126	0.00615793	ENSMUSG00000017734	Dbndd2	52840	protein_coding
ENSMUSG00000039956	58.1719	2.13316	0.415847	5.12968	2.90228e-07	2.17782e-06	ENSMUSG00000039956	Mrap	77037	protein_coding
ENSMUSG00000036206	113.421	2.13257	0.399641	5.33621	9.49079e-08	7.80401e-07	ENSMUSG00000036206	Sh3bp4	98402	protein_coding
ENSMUSG00000025876	51.9493	2.13155	0.539187	3.95326	7.70924e-05	0.000354506	ENSMUSG00000025876	Unc5a	107448	protein_coding
ENSMUSG00000037606	157.979	2.13132	0.370507	5.75245	8.79609e-09	8.74411e-08	ENSMUSG00000037606	Osbpl5	79196	protein_coding
ENSMUSG00000036026	181.419	2.13096	0.290777	7.32851	2.32733e-13	4.81396e-12	ENSMUSG00000036026	Tmem63b	224807	protein_coding
ENSMUSG00000032125	141.68	2.13041	0.503168	4.234	2.29568e-05	0.000117653	ENSMUSG00000032125	Robo4	74144	protein_coding
ENSMUSG00000022893	144.739	2.1281	0.69415	3.06576	0.00217118	0.00692706	ENSMUSG00000022893	Adamts1	11504	protein_coding
ENSMUSG00000020150	63.3722	2.12772	0.38819	5.48112	4.22646e-08	3.72748e-07	ENSMUSG00000020150	Gamt	14431	protein_coding
ENSMUSG00000032198	126.278	2.12646	0.540658	3.9331	8.38573e-05	0.000381713	ENSMUSG00000032198	Dock6	319899	protein_coding
ENSMUSG00000021280	116.787	2.12587	0.364275	5.83589	5.35042e-09	5.52667e-08	ENSMUSG00000021280	Exoc3l4	74190	protein_coding
ENSMUSG00000079484	20.4825	2.12493	0.621805	3.41736	0.000632306	0.00232623	ENSMUSG00000079484	Phyhd1	227696	protein_coding
ENSMUSG00000027663	128.275	2.12456	0.321569	6.60687	3.92521e-11	5.81482e-10	ENSMUSG00000027663	Zmat3	22401	protein_coding
ENSMUSG00000017756	262.722	2.12406	0.220946	9.61348	7.01375e-22	4.0271e-20	ENSMUSG00000017756	Slc12a7	20499	protein_coding
ENSMUSG00000001761	266.55	2.12303	0.411634	5.15757	2.5017e-07	1.9047e-06	ENSMUSG00000001761	Smo	319757	protein_coding
ENSMUSG00000087651	59.7231	2.12264	0.413645	5.13154	2.8738e-07	2.15742e-06	ENSMUSG00000087651	1500009L16Rik	69784	protein_coding
ENSMUSG00000025092	31.1624	2.12075	0.623497	3.40138	0.000670469	0.00245201	ENSMUSG00000025092	Hspa12a	73442	protein_coding
ENSMUSG00000017713	45.2802	2.11958	0.443572	4.77844	1.76663e-06	1.13009e-05	ENSMUSG00000017713	Tha1	71776	protein_coding
ENSMUSG00000087006	37.22	2.11939	0.578514	3.66351	0.000248784	0.00101284	ENSMUSG00000087006	Gm13889	620695	protein_coding
ENSMUSG00000096145	231.6	2.11795	0.433411	4.88669	1.02543e-06	6.85722e-06	ENSMUSG00000096145	Vkorc1	27973	protein_coding
ENSMUSG00000058317	58.3834	2.11757	0.719579	2.94279	0.00325273	0.00983336	ENSMUSG00000058317	Ube2e2	218793	protein_coding
ENSMUSG00000042523	38.9167	2.11699	0.659166	3.21162	0.00131991	0.00447431	ENSMUSG00000042523	Dnal1	105000	protein_coding
ENSMUSG00000019359	386.168	2.1149	0.703295	3.00713	0.00263731	0.00821741	ENSMUSG00000019359	Gdpd2	71584	protein_coding
ENSMUSG00000019796	17.7241	2.11424	0.678715	3.11506	0.00183908	0.0059798	ENSMUSG00000019796	Lrp11	237253	protein_coding
ENSMUSG00000024395	31.7946	2.11406	0.64716	3.26668	0.00108817	0.00376895	ENSMUSG00000024395	Lims2	225341	protein_coding
ENSMUSG00000034220	1818.69	2.11317	0.334358	6.32009	2.6141e-10	3.3716e-09	ENSMUSG00000034220	Gpc1	14733	protein_coding
ENSMUSG00000032593	30.9687	2.11312	0.54467	3.87963	0.000104614	0.000465135	ENSMUSG00000032593	Amigo3	320844	protein_coding
ENSMUSG00000025875	151.518	2.11267	0.37624	5.61523	1.96307e-08	1.8312e-07	ENSMUSG00000025875	Tspan17	74257	protein_coding
ENSMUSG00000048612	221.066	2.11206	0.480194	4.39835	1.09079e-05	5.95108e-05	ENSMUSG00000048612	Myof	226101	protein_coding
ENSMUSG00000045045	55.5855	2.11148	0.675989	3.12354	0.0017869	0.0058352	ENSMUSG00000045045	Lrfn4	225875	protein_coding
ENSMUSG00000066235	42.5333	2.11132	0.463172	4.55839	5.15462e-06	2.99684e-05	ENSMUSG00000066235	Pomgnt2	215494	protein_coding
ENSMUSG00000026121	94.5697	2.11112	0.425482	4.9617	6.98777e-07	4.85008e-06	ENSMUSG00000026121	Sema4c	20353	protein_coding
ENSMUSG00000035245	81.3081	2.11019	0.374181	5.6395	1.70549e-08	1.60623e-07	ENSMUSG00000035245	Eogt	101351	protein_coding
ENSMUSG00000021594	27.4783	2.11002	0.667612	3.16055	0.00157472	0.00522949	ENSMUSG00000021594	Srd5a1	78925	protein_coding
ENSMUSG00000018459	32.6411	2.1096	0.546318	3.86149	0.000112696	0.00049722	ENSMUSG00000018459	Slc13a3	114644	protein_coding
ENSMUSG00000033577	156.367	2.10904	0.413633	5.09883	3.41758e-07	2.53141e-06	ENSMUSG00000033577	Myo6	17920	protein_coding
ENSMUSG00000027931	143.504	2.10664	0.50817	4.14555	3.38998e-05	0.000168346	ENSMUSG00000027931	Npr1	18160	protein_coding
ENSMUSG00000014932	83.5086	2.10525	0.622775	3.38044	0.000723699	0.00262534	ENSMUSG00000014932	Yes1	22612	protein_coding
ENSMUSG00000030605	686.233	2.10365	0.55634	3.78124	0.000156052	0.000666261	ENSMUSG00000030605	Mfge8	17304	protein_coding
ENSMUSG00000030711	139.15	2.09944	0.328863	6.38393	1.72604e-10	2.3066e-09	ENSMUSG00000030711	Sult1a1	20887	protein_coding
ENSMUSG00000003721	335.747	2.0978	0.228355	9.18659	4.05501e-20	1.89663e-18	ENSMUSG00000003721	Insig2	72999	protein_coding
ENSMUSG00000031613	663.452	2.09614	0.312448	6.70877	1.96272e-11	3.07155e-10	ENSMUSG00000031613	Hpgd	15446	protein_coding
ENSMUSG00000030020	41.9662	2.09483	0.625794	3.34747	0.000815519	0.00292781	ENSMUSG00000030020	Prickle2	243548	protein_coding
ENSMUSG00000030218	676.206	2.09128	0.56624	3.69328	0.000221382	0.000911079	ENSMUSG00000030218	Mgp	17313	protein_coding
ENSMUSG00000058230	239.986	2.08825	0.354065	5.89794	3.68067e-09	3.92612e-08	ENSMUSG00000058230	Arhgap35	232906	protein_coding
ENSMUSG00000002233	511.495	2.08512	0.401905	5.18811	2.12442e-07	1.64376e-06	ENSMUSG00000002233	Rhoc	11853	protein_coding
ENSMUSG00000021257	39.2162	2.08309	0.526923	3.95332	7.70754e-05	0.000354506	ENSMUSG00000021257	Angel1	68737	protein_coding
ENSMUSG00000032184	39.1253	2.07888	0.520654	3.99283	6.52902e-05	0.000305207	ENSMUSG00000032184	Lysmd2	70082	protein_coding
ENSMUSG00000020326	1749.99	2.07846	0.38295	5.42749	5.71515e-08	4.89521e-07	ENSMUSG00000020326	Ccng1	12450	protein_coding
ENSMUSG00000043496	24.2974	2.07774	0.687206	3.02346	0.00249905	0.00785422	ENSMUSG00000043496	Tril	66873	protein_coding
ENSMUSG00000026712	1212.87	2.07755	0.289899	7.16645	7.69696e-13	1.49373e-11	ENSMUSG00000026712	Mrc1	17533	protein_coding
ENSMUSG00000027474	26.0674	2.07749	0.598031	3.47389	0.000512977	0.00192032	ENSMUSG00000027474	Ccm2l	228788	protein_coding
ENSMUSG00000039004	117.285	2.0742	0.491261	4.2222	2.41933e-05	0.00012342	ENSMUSG00000039004	Bmp6	12161	protein_coding
ENSMUSG00000050373	81.5062	2.07328	0.421381	4.92019	8.64594e-07	5.88086e-06	ENSMUSG00000050373	Snx21	101113	protein_coding
ENSMUSG00000019916	617.822	2.07273	0.365134	5.67662	1.37382e-08	1.31695e-07	ENSMUSG00000019916	P4ha1	18451	protein_coding
ENSMUSG00000051851	41.5633	2.07227	0.49012	4.22809	2.35685e-05	0.000120491	ENSMUSG00000051851	Rtl8c	72865	protein_coding
ENSMUSG00000046058	40.7126	2.07195	0.48748	4.25034	2.13445e-05	0.000109965	ENSMUSG00000046058	Eid2	386655	protein_coding
ENSMUSG00000032470	103.11	2.07106	0.30513	6.78747	1.14121e-11	1.85027e-10	ENSMUSG00000032470	Mras	17532	protein_coding
ENSMUSG00000026603	410.956	2.07012	0.371629	5.57039	2.54167e-08	2.32152e-07	ENSMUSG00000026603	Smyd2	226830	protein_coding
ENSMUSG00000039911	72.5512	2.06873	0.450411	4.59298	4.36961e-06	2.58283e-05	ENSMUSG00000039911	Spsb1	74646	protein_coding
ENSMUSG00000044337	70.0246	2.06794	0.404346	5.11429	3.14923e-07	2.35042e-06	ENSMUSG00000044337	Ackr3	12778	protein_coding
ENSMUSG00000015647	61.2219	2.06723	0.581252	3.55652	0.000375801	0.00145847	ENSMUSG00000015647	Lama5	16776	protein_coding
ENSMUSG00000029761	888.473	2.06395	0.340744	6.0572	1.38515e-09	1.59503e-08	ENSMUSG00000029761	Cald1	109624	protein_coding
ENSMUSG00000057722	660.12	2.06296	0.421885	4.88985	1.00914e-06	6.76187e-06	ENSMUSG00000057722	Lepr	16847	protein_coding
ENSMUSG00000070371	21.5174	2.06265	0.674327	3.05883	0.00222203	0.00706882	ENSMUSG00000070371	Prss36	77613	protein_coding
ENSMUSG00000017144	206.124	2.06123	0.312846	6.58866	4.43811e-11	6.53395e-10	ENSMUSG00000017144	Rnd3	74194	protein_coding
ENSMUSG00000075273	22.3633	2.05937	0.604983	3.40402	0.000664028	0.00243219	ENSMUSG00000075273	Ttc30b	72421	protein_coding
ENSMUSG00000000253	376.5	2.057	0.687943	2.99007	0.00278915	0.00861157	ENSMUSG00000000253	Gmpr	66355	protein_coding
ENSMUSG00000038781	52.4413	2.05416	0.536241	3.83067	0.000127797	0.000554585	ENSMUSG00000038781	Stap2	106766	protein_coding
ENSMUSG00000000901	58.2988	2.0536	0.481953	4.26099	2.0352e-05	0.000105177	ENSMUSG00000000901	Mmp11	17385	protein_coding
ENSMUSG00000033705	114.237	2.0532	0.538379	3.81368	0.000136915	0.000590921	ENSMUSG00000033705	Stard9	668880	protein_coding
ENSMUSG00000021211	32.6437	2.05061	0.567572	3.61296	0.000302726	0.00120274	ENSMUSG00000021211	Akr1c12	622402	protein_coding
ENSMUSG00000040183	58.1407	2.05042	0.617729	3.31929	0.000902464	0.00321019	ENSMUSG00000040183	Ankrd6	140577	protein_coding
ENSMUSG00000030630	70.2758	2.04996	0.359971	5.6948	1.23514e-08	1.19502e-07	ENSMUSG00000030630	Fah	14085	protein_coding
ENSMUSG00000025268	387.443	2.04816	0.627068	3.26625	0.00108981	0.00377343	ENSMUSG00000025268	Maged2	80884	protein_coding
ENSMUSG00000041115	118.139	2.04794	0.336881	6.07912	1.20846e-09	1.40125e-08	ENSMUSG00000041115	Iqsec2	245666	protein_coding
ENSMUSG00000053617	938.701	2.04679	0.584986	3.49887	0.000467231	0.00177205	ENSMUSG00000053617	Sh3pxd2a	14218	protein_coding
ENSMUSG00000018537	60.6745	2.04558	0.479688	4.2644	2.00436e-05	0.000103809	ENSMUSG00000018537	Pcgf2	22658	protein_coding
ENSMUSG00000042810	69.2797	2.04438	0.395483	5.16932	2.34952e-07	1.80119e-06	ENSMUSG00000042810	Krba1	77827	protein_coding
ENSMUSG00000060224	58.9407	2.04428	0.467113	4.37642	1.20643e-05	6.52429e-05	ENSMUSG00000060224	Pyroxd2	74580	protein_coding
ENSMUSG00000022032	32.4711	2.04423	0.601346	3.39942	0.000675287	0.00246583	ENSMUSG00000022032	Scara5	71145	protein_coding
ENSMUSG00000001473	366.862	2.04318	0.582111	3.50994	0.000448201	0.00170895	ENSMUSG00000001473	Tubb6	67951	protein_coding
ENSMUSG00000021253	260.504	2.04259	0.464304	4.39926	1.08623e-05	5.93008e-05	ENSMUSG00000021253	Tgfb3	21809	protein_coding
ENSMUSG00000030246	506.978	2.04156	0.375005	5.44408	5.20741e-08	4.49733e-07	ENSMUSG00000030246	Ldhb	16832	protein_coding
ENSMUSG00000039115	221.748	2.03901	0.276723	7.36841	1.72672e-13	3.65331e-12	ENSMUSG00000039115	Itga9	104099	protein_coding
ENSMUSG00000002104	38.4143	2.03843	0.575304	3.54322	0.000395274	0.00152708	ENSMUSG00000002104	Rapsn	19400	protein_coding
ENSMUSG00000078566	523.025	2.03829	0.367792	5.54196	2.99099e-08	2.69789e-07	ENSMUSG00000078566	Bnip3	12176	protein_coding
ENSMUSG00000033400	803.392	2.0382	0.501968	4.06041	4.89856e-05	0.000236013	ENSMUSG00000033400	Agl	77559	protein_coding
ENSMUSG00000026437	68.9177	2.03565	0.504417	4.03565	5.44509e-05	0.000259714	ENSMUSG00000026437	Cdk18	18557	protein_coding
ENSMUSG00000027803	227.26	2.03531	0.545261	3.73273	0.000189416	0.000793251	ENSMUSG00000027803	Wwtr1	97064	protein_coding
ENSMUSG00000018217	204.665	2.03519	0.361274	5.63337	1.76724e-08	1.66156e-07	ENSMUSG00000018217	Pmp22	18858	protein_coding
ENSMUSG00000039246	24.6277	2.03377	0.620903	3.27551	0.00105473	0.00367106	ENSMUSG00000039246	Lyplal1	226791	protein_coding
ENSMUSG00000020357	207.763	2.0326	0.507795	4.00279	6.25996e-05	0.000294116	ENSMUSG00000020357	Flt4	14257	protein_coding
ENSMUSG00000028445	58.3513	2.03008	0.615043	3.30071	0.000964417	0.00340006	ENSMUSG00000028445	Enho	69638	protein_coding
ENSMUSG00000067377	134.375	2.02849	0.671002	3.02307	0.00250224	0.00786278	ENSMUSG00000067377	Tspan6	56496	protein_coding
ENSMUSG00000019467	159.141	2.02657	0.42919	4.72185	2.3371e-06	1.4564e-05	ENSMUSG00000019467	Arhgef25	52666	protein_coding
ENSMUSG00000021009	92.4767	2.02582	0.423348	4.78524	1.70785e-06	1.09585e-05	ENSMUSG00000021009	Ptpn21	24000	protein_coding
ENSMUSG00000043542	73.6253	2.02356	0.3565	5.6762	1.37718e-08	1.31941e-07	ENSMUSG00000043542	Zc2hc1a	67306	protein_coding
ENSMUSG00000020592	488.904	2.02159	0.443694	4.55627	5.20709e-06	3.02313e-05	ENSMUSG00000020592	Sdc1	20969	protein_coding
ENSMUSG00000041481	658.106	2.02019	0.447759	4.51179	6.42837e-06	3.672e-05	ENSMUSG00000041481	Serpina3g	20715	protein_coding
ENSMUSG00000032491	42.0866	2.0189	0.546019	3.69749	0.000217745	0.000898333	ENSMUSG00000032491	Nradd	67169	protein_coding
ENSMUSG00000051790	142.377	2.01872	0.421593	4.78831	1.68192e-06	1.08088e-05	ENSMUSG00000051790	Nlgn2	216856	protein_coding
ENSMUSG00000043683	742.207	2.01826	0.39067	5.16614	2.38971e-07	1.82864e-06	ENSMUSG00000043683	Fem1a	14154	protein_coding
ENSMUSG00000039199	64.9016	2.01676	0.403251	5.00126	5.6956e-07	4.02375e-06	ENSMUSG00000039199	Zdhhc1	70796	protein_coding
ENSMUSG00000020154	215.505	2.01495	0.301907	6.67407	2.48797e-11	3.80415e-10	ENSMUSG00000020154	Ptprb	19263	protein_coding
ENSMUSG00000070348	477.794	2.01362	0.257138	7.83089	4.84442e-15	1.28039e-13	ENSMUSG00000070348	Ccnd1	12443	protein_coding
ENSMUSG00000028700	250.226	2.01359	0.23243	8.66324	4.58528e-18	1.73917e-16	ENSMUSG00000028700	Pomgnt1	68273	protein_coding
ENSMUSG00000001089	238.632	2.01341	0.350299	5.74769	9.04685e-09	8.9773e-08	ENSMUSG00000001089	Luzp1	269593	protein_coding
ENSMUSG00000022607	224.221	2.0132	0.460034	4.37619	1.2077e-05	6.52902e-05	ENSMUSG00000022607	Ptk2	14083	protein_coding
ENSMUSG00000000489	216.088	2.01201	0.278812	7.21636	5.33957e-13	1.05876e-11	ENSMUSG00000000489	Pdgfb	18591	protein_coding
ENSMUSG00000023050	40.3156	2.0116	0.522869	3.84724	0.000119458	0.000523791	ENSMUSG00000023050	Map3k12	26404	protein_coding
ENSMUSG00000036585	69.0271	2.01104	0.411885	4.88253	1.04736e-06	6.98581e-06	ENSMUSG00000036585	Fgf1	14164	protein_coding
ENSMUSG00000047907	100.651	2.01022	0.466722	4.3071	1.65406e-05	8.73231e-05	ENSMUSG00000047907	Tshz2	228911	protein_coding
ENSMUSG00000038188	121.668	2.00856	0.363712	5.5224	3.34408e-08	2.99367e-07	ENSMUSG00000038188	Scarf1	380713	protein_coding
ENSMUSG00000048581	28.5711	2.00738	0.531028	3.78018	0.000156715	0.00066892	ENSMUSG00000048581	E130311K13Rik	329659	protein_coding
ENSMUSG00000022131	230.036	2.00337	0.34	5.89227	3.80932e-09	4.05297e-08	ENSMUSG00000022131	Gpr180	58245	protein_coding
ENSMUSG00000048285	272.828	2.00065	0.416895	4.79892	1.5952e-06	1.02952e-05	ENSMUSG00000048285	Frmd6	319710	protein_coding
ENSMUSG00000034438	82.7269	1.99829	0.492522	4.05727	4.96502e-05	0.0002388	ENSMUSG00000034438	Gbp8	76074	protein_coding
ENSMUSG00000038119	59.1848	1.99808	0.448599	4.45404	8.42691e-06	4.70072e-05	ENSMUSG00000038119	Cdon	57810	protein_coding
ENSMUSG00000026730	74.1962	1.99712	0.443357	4.50455	6.65151e-06	3.78259e-05	ENSMUSG00000026730	Pter	19212	protein_coding
ENSMUSG00000022419	273.871	1.99645	0.379226	5.26454	1.40537e-07	1.12396e-06	ENSMUSG00000022419	Deptor	97998	protein_coding
ENSMUSG00000066363	156.955	1.99581	0.411075	4.85509	1.20331e-06	7.9509e-06	ENSMUSG00000066363	Serpina3f	238393	protein_coding
ENSMUSG00000043557	94.4276	1.99548	0.417024	4.78504	1.7095e-06	1.09607e-05	ENSMUSG00000043557	Mdga1	74762	protein_coding
ENSMUSG00000022244	67.522	1.99511	0.425632	4.68741	2.7668e-06	1.69875e-05	ENSMUSG00000022244	Amacr	17117	protein_coding
ENSMUSG00000099689	38.3418	1.99188	0.485982	4.09867	4.15524e-05	0.000203138	ENSMUSG00000099689	Zfp383	73729	protein_coding
ENSMUSG00000033209	163.741	1.9908	0.331851	5.99908	1.9844e-09	2.2341e-08	ENSMUSG00000033209	Ttc28	209683	protein_coding
ENSMUSG00000039286	504.703	1.99054	0.350297	5.68242	1.32801e-08	1.28041e-07	ENSMUSG00000039286	Fndc3b	72007	protein_coding
ENSMUSG00000018428	224.804	1.98998	0.26669	7.46177	8.53661e-14	1.89524e-12	ENSMUSG00000018428	Akap1	11640	protein_coding
ENSMUSG00000033965	36.6221	1.98982	0.486251	4.09216	4.27375e-05	0.000208259	ENSMUSG00000033965	Slc16a2	20502	protein_coding
ENSMUSG00000026630	23.2343	1.98569	0.630545	3.14916	0.00163739	0.00540633	ENSMUSG00000026630	Batf3	381319	protein_coding
ENSMUSG00000037656	309.698	1.98217	0.244836	8.0959	5.68421e-16	1.68413e-14	ENSMUSG00000037656	Slc20a2	20516	protein_coding
ENSMUSG00000040722	154.061	1.98169	0.271499	7.29906	2.89784e-13	5.94969e-12	ENSMUSG00000040722	Scamp5	56807	protein_coding
ENSMUSG00000022708	392.791	1.98116	0.281629	7.03464	1.99773e-12	3.65943e-11	ENSMUSG00000022708	Zbtb20	56490	protein_coding
ENSMUSG00000031149	139.735	1.981	0.439947	4.50282	6.70575e-06	3.81083e-05	ENSMUSG00000031149	Praf2	54637	protein_coding
ENSMUSG00000032666	252.009	1.97811	0.278851	7.09379	1.30491e-12	2.44962e-11	ENSMUSG00000032666	1700025G04Rik	69399	protein_coding
ENSMUSG00000034037	71.5942	1.97452	0.569794	3.46532	0.00052961	0.00197902	ENSMUSG00000034037	Fgd5	232237	protein_coding
ENSMUSG00000038253	23.0293	1.97344	0.671034	2.94089	0.00327266	0.00988984	ENSMUSG00000038253	Hoxa5	15402	protein_coding
ENSMUSG00000024862	151.027	1.9731	0.396186	4.98024	6.35056e-07	4.44485e-06	ENSMUSG00000024862	Klc2	16594	protein_coding
ENSMUSG00000010047	157.621	1.97251	0.329123	5.99323	2.05717e-09	2.30666e-08	ENSMUSG00000010047	Hyal2	15587	protein_coding
ENSMUSG00000022235	151.789	1.97157	0.365579	5.39301	6.92864e-08	5.83555e-07	ENSMUSG00000022235	Cmbl	69574	protein_coding
ENSMUSG00000035642	170.42	1.97071	0.406881	4.84346	1.27596e-06	8.3811e-06	ENSMUSG00000035642	Aamdc	66273	protein_coding
ENSMUSG00000033460	65.7182	1.9659	0.43248	4.54566	5.47642e-06	3.16514e-05	ENSMUSG00000033460	Armcx1	78248	protein_coding
ENSMUSG00000048731	26.2477	1.96279	0.570463	3.44071	0.000580195	0.00214924	ENSMUSG00000048731	Ggnbp1	70772	protein_coding
ENSMUSG00000027646	239.207	1.96215	0.394395	4.97508	6.52222e-07	4.5486e-06	ENSMUSG00000027646	Src	20779	protein_coding
ENSMUSG00000018648	24.5682	1.96171	0.651809	3.00964	0.00261561	0.00816202	ENSMUSG00000018648	Dusp14	56405	protein_coding
ENSMUSG00000022951	366.781	1.96132	0.284595	6.8916	5.51666e-12	9.42132e-11	ENSMUSG00000022951	Rcan1	54720	protein_coding
ENSMUSG00000055799	109.431	1.96071	0.562893	3.48327	0.000495325	0.00186135	ENSMUSG00000055799	Tcf7l1	21415	protein_coding
ENSMUSG00000041134	70.4299	1.95843	0.377187	5.19219	2.0784e-07	1.61265e-06	ENSMUSG00000041134	Cyyr1	224405	protein_coding
ENSMUSG00000068551	86.7365	1.9569	0.329711	5.93519	2.93504e-09	3.18588e-08	ENSMUSG00000068551	Zfp467	68910	protein_coding
ENSMUSG00000020814	58.6519	1.95653	0.641431	3.05026	0.00228642	0.0072489	ENSMUSG00000020814	Mxra7	67622	protein_coding
ENSMUSG00000036158	89.104	1.9551	0.451552	4.32973	1.49291e-05	7.96743e-05	ENSMUSG00000036158	Prickle1	106042	protein_coding
ENSMUSG00000022679	40.7447	1.95078	0.538854	3.62025	0.000294319	0.0011727	ENSMUSG00000022679	Mpv17l	93734	protein_coding
ENSMUSG00000048772	28.5431	1.94817	0.524679	3.71308	0.000204755	0.000851493	ENSMUSG00000048772	Tmem53	68777	protein_coding
ENSMUSG00000034557	159.098	1.94384	0.338241	5.7469	9.08957e-09	9.01432e-08	ENSMUSG00000034557	Zfyve9	230597	protein_coding
ENSMUSG00000041117	82.9023	1.9434	0.563551	3.4485	0.000563719	0.00209379	ENSMUSG00000041117	Ccdc8	434130	protein_coding
ENSMUSG00000009418	302.482	1.94165	0.373479	5.19882	2.0056e-07	1.55907e-06	ENSMUSG00000009418	Nav1	215690	protein_coding
ENSMUSG00000030551	83.2133	1.93739	0.569327	3.40295	0.000666615	0.00243898	ENSMUSG00000030551	Nr2f2	11819	protein_coding
ENSMUSG00000046152	38.868	1.93689	0.44645	4.33842	1.43512e-05	7.67232e-05	ENSMUSG00000046152	Fut10	171167	protein_coding
ENSMUSG00000038371	174.857	1.93646	0.304355	6.3625	1.98496e-10	2.6294e-09	ENSMUSG00000038371	Sbf2	319934	protein_coding
ENSMUSG00000025083	71.1612	1.93587	0.387776	4.99224	5.96827e-07	4.19669e-06	ENSMUSG00000025083	Afap1l2	226250	protein_coding
ENSMUSG00000030301	200.844	1.93573	0.323988	5.97469	2.30529e-09	2.55903e-08	ENSMUSG00000030301	Ccdc91	67015	protein_coding
ENSMUSG00000024140	712.347	1.93478	0.238393	8.11595	4.81997e-16	1.44608e-14	ENSMUSG00000024140	Epas1	13819	protein_coding
ENSMUSG00000002108	231.418	1.93435	0.313087	6.17832	6.47893e-10	7.80613e-09	ENSMUSG00000002108	Nr1h3	22259	protein_coding
ENSMUSG00000067925	89.6096	1.93122	0.369422	5.22769	1.71642e-07	1.35003e-06	ENSMUSG00000067925	Rtl8a	66158	protein_coding
ENSMUSG00000002393	218.609	1.92969	0.299653	6.43975	1.19668e-10	1.64542e-09	ENSMUSG00000002393	Nr2f6	13864	protein_coding
ENSMUSG00000023460	360.492	1.92874	0.306541	6.29197	3.13466e-10	3.98133e-09	ENSMUSG00000023460	Rab12	19328	protein_coding
ENSMUSG00000015846	534.279	1.92787	0.261752	7.36527	1.76784e-13	3.73083e-12	ENSMUSG00000015846	Rxra	20181	protein_coding
ENSMUSG00000015305	358.895	1.92711	0.337705	5.70649	1.15332e-08	1.12501e-07	ENSMUSG00000015305	Sash1	70097	protein_coding
ENSMUSG00000038936	133.363	1.92362	0.364506	5.27735	1.31067e-07	1.05379e-06	ENSMUSG00000038936	Sccpdh	109232	protein_coding
ENSMUSG00000027961	115.055	1.92231	0.587669	3.27107	0.00107142	0.00371826	ENSMUSG00000027961	Lrrc39	109245	protein_coding
ENSMUSG00000039345	123.955	1.92209	0.527045	3.64691	0.00026541	0.00107083	ENSMUSG00000039345	Mettl22	239706	protein_coding
ENSMUSG00000022091	166.469	1.91903	0.470382	4.07973	4.5088e-05	0.000218817	ENSMUSG00000022091	Sorbs3	20410	protein_coding
ENSMUSG00000027002	403.578	1.91864	0.228651	8.39114	4.8144e-17	1.61948e-15	ENSMUSG00000027002	Nckap1	50884	protein_coding
ENSMUSG00000074457	274.878	1.9184	0.607409	3.15833	0.00158676	0.00526737	ENSMUSG00000074457	S100a16	67860	protein_coding
ENSMUSG00000001313	36.0168	1.9183	0.608683	3.15156	0.00162401	0.00537069	ENSMUSG00000001313	Rnd2	11858	protein_coding
ENSMUSG00000001521	116.159	1.91772	0.359831	5.32952	9.84747e-08	8.07735e-07	ENSMUSG00000001521	Tulp3	22158	protein_coding
ENSMUSG00000072704	542.879	1.91528	0.289863	6.60752	3.90808e-11	5.7946e-10	ENSMUSG00000072704	Smim10l1	381820	protein_coding
ENSMUSG00000034845	643.247	1.91351	0.466766	4.09951	4.14024e-05	0.000202464	ENSMUSG00000034845	Plvap	84094	protein_coding
ENSMUSG00000028789	34.4279	1.91324	0.517515	3.69697	0.000218184	0.000899475	ENSMUSG00000028789	Azin2	242669	protein_coding
ENSMUSG00000033306	294.714	1.91165	0.326493	5.85511	4.76706e-09	4.98282e-08	ENSMUSG00000033306	Lpp	210126	protein_coding
ENSMUSG00000000440	249.806	1.91156	0.279113	6.84871	7.45213e-12	1.24334e-10	ENSMUSG00000000440	Pparg	19016	protein_coding
ENSMUSG00000032265	882.853	1.91079	0.398145	4.79924	1.59272e-06	1.02832e-05	ENSMUSG00000032265	Fam46a	212943	protein_coding
ENSMUSG00000027358	57.4894	1.9095	0.460076	4.1504	3.31898e-05	0.000165412	ENSMUSG00000027358	Bmp2	12156	protein_coding
ENSMUSG00000020393	223.643	1.90946	0.256374	7.44796	9.47959e-14	2.09621e-12	ENSMUSG00000020393	Kremen1	84035	protein_coding
ENSMUSG00000026566	271.523	1.90931	0.385002	4.95922	7.0778e-07	4.90641e-06	ENSMUSG00000026566	Mpzl1	68481	protein_coding
ENSMUSG00000029469	34.2748	1.90862	0.534602	3.57017	0.000356749	0.00139181	ENSMUSG00000029469	Ift81	12589	protein_coding
ENSMUSG00000017765	407.614	1.90766	0.365749	5.21575	1.83073e-07	1.43048e-06	ENSMUSG00000017765	Slc12a4	20498	protein_coding
ENSMUSG00000073599	55.6879	1.90687	0.632122	3.01662	0.00255606	0.0080047	ENSMUSG00000073599	Ecscr	68545	protein_coding
ENSMUSG00000044350	116.438	1.9064	0.358022	5.32481	1.01059e-07	8.273e-07	ENSMUSG00000044350	Lacc1	210808	protein_coding
ENSMUSG00000050982	129.469	1.90475	0.602355	3.16216	0.00156603	0.00520478	ENSMUSG00000050982	Apol10a	245282	protein_coding
ENSMUSG00000030231	103.367	1.90361	0.487415	3.90552	9.4022e-05	0.000422782	ENSMUSG00000030231	Plekha5	109135	protein_coding
ENSMUSG00000034863	136.818	1.89968	0.353655	5.37156	7.80587e-08	6.53143e-07	ENSMUSG00000034863	Ano8	382014	protein_coding
ENSMUSG00000074364	497.244	1.89961	0.40916	4.6427	3.43877e-06	2.07235e-05	ENSMUSG00000074364	Ehd2	259300	protein_coding
ENSMUSG00000020044	734.679	1.89741	0.359937	5.27152	1.35298e-07	1.08467e-06	ENSMUSG00000020044	Timp3	21859	protein_coding
ENSMUSG00000034101	203.82	1.89639	0.294838	6.43197	1.25962e-10	1.72058e-09	ENSMUSG00000034101	Ctnnd1	12388	protein_coding
ENSMUSG00000031342	104.86	1.89638	0.320926	5.90909	3.44006e-09	3.68363e-08	ENSMUSG00000031342	Gpm6b	14758	protein_coding
ENSMUSG00000026335	559.639	1.89613	0.238289	7.9573	1.75829e-15	4.92883e-14	ENSMUSG00000026335	Pam	18484	protein_coding
ENSMUSG00000034930	44.3825	1.89503	0.523827	3.61766	0.00029728	0.00118336	ENSMUSG00000034930	Rtkn	20166	protein_coding
ENSMUSG00000025278	386.15	1.89191	0.30857	6.13123	8.71996e-10	1.03341e-08	ENSMUSG00000025278	Flnb	286940	protein_coding
ENSMUSG00000037370	227.141	1.8916	0.436201	4.33653	1.44753e-05	7.73268e-05	ENSMUSG00000037370	Enpp1	18605	protein_coding
ENSMUSG00000058690	362.727	1.89143	0.264112	7.1615	7.9801e-13	1.53971e-11	ENSMUSG00000058690	Ccser2	72972	protein_coding
ENSMUSG00000018800	33.2301	1.89117	0.584204	3.23717	0.0012072	0.00412838	ENSMUSG00000018800	Abca5	217265	protein_coding
ENSMUSG00000020230	79.9558	1.89054	0.402466	4.69738	2.63519e-06	1.62393e-05	ENSMUSG00000020230	Prmt2	15468	protein_coding
ENSMUSG00000028108	338.204	1.88957	0.379566	4.97824	6.41656e-07	4.48539e-06	ENSMUSG00000028108	Ecm1	13601	protein_coding
ENSMUSG00000067924	95.7306	1.88927	0.358987	5.26278	1.4189e-07	1.13423e-06	ENSMUSG00000067924	Rtl8b	553127	protein_coding
ENSMUSG00000047592	42.7123	1.88525	0.508386	3.70831	0.000208649	0.0008654	ENSMUSG00000047592	Nxpe5	381680	protein_coding
ENSMUSG00000045594	500.152	1.88333	0.380641	4.94778	7.50636e-07	5.17121e-06	ENSMUSG00000045594	Glb1	12091	protein_coding
ENSMUSG00000029432	930.815	1.8805	0.377341	4.98355	6.24289e-07	4.37501e-06	ENSMUSG00000029432	Nipsnap2	14467	protein_coding
ENSMUSG00000044548	47.9176	1.87997	0.519699	3.61741	0.000297566	0.00118393	ENSMUSG00000044548	Dact1	59036	protein_coding
ENSMUSG00000024371	46.3977	1.87989	0.47891	3.92535	8.66019e-05	0.000392918	ENSMUSG00000024371	C2	12263	protein_coding
ENSMUSG00000071856	19.6429	1.878	0.635567	2.95484	0.00312826	0.00951218	ENSMUSG00000071856	Mcc	328949	protein_coding
ENSMUSG00000037211	203.365	1.87589	0.268766	6.97963	2.9595e-12	5.27045e-11	ENSMUSG00000037211	Spry1	24063	protein_coding
ENSMUSG00000035184	47.0687	1.87577	0.552735	3.39362	0.000689748	0.00251305	ENSMUSG00000035184	Fam124a	629059	protein_coding
ENSMUSG00000023456	3917.09	1.87481	0.40061	4.67988	2.8704e-06	1.75588e-05	ENSMUSG00000023456	Tpi1	21991	protein_coding
ENSMUSG00000041025	85.5038	1.87373	0.366624	5.11076	3.2086e-07	2.39044e-06	ENSMUSG00000041025	Iffo2	212632	protein_coding
ENSMUSG00000039208	398.542	1.87372	0.387666	4.83334	1.3426e-06	8.80492e-06	ENSMUSG00000039208	Metrnl	210029	protein_coding
ENSMUSG00000003418	100.454	1.87336	0.585198	3.20123	0.0013684	0.00462176	ENSMUSG00000003418	St8sia6	241230	protein_coding
ENSMUSG00000079018	95.7197	1.87315	0.321019	5.83502	5.37826e-09	5.55197e-08	ENSMUSG00000079018	Ly6c1	17067	protein_coding
ENSMUSG00000039234	495.228	1.873	0.358974	5.21766	1.81199e-07	1.41717e-06	ENSMUSG00000039234	Sec24d	69608	protein_coding
ENSMUSG00000038776	230.603	1.86994	0.385416	4.85174	1.22382e-06	8.0736e-06	ENSMUSG00000038776	Ephx1	13849	protein_coding
ENSMUSG00000013584	323.89	1.86927	0.636007	2.93907	0.00329194	0.00993009	ENSMUSG00000013584	Aldh1a2	19378	protein_coding
ENSMUSG00000073176	22.6962	1.86912	0.613365	3.04732	0.00230894	0.00731194	ENSMUSG00000073176	Zfp449	78619	protein_coding
ENSMUSG00000027082	470.286	1.86889	0.379805	4.92065	8.62555e-07	5.87179e-06	ENSMUSG00000027082	Tfpi	21788	protein_coding
ENSMUSG00000070565	80.6236	1.86821	0.407381	4.58591	4.52012e-06	2.66518e-05	ENSMUSG00000070565	Rasal2	226525	protein_coding
ENSMUSG00000075702	303.232	1.86779	0.529438	3.52787	0.000418916	0.00160723	ENSMUSG00000075702	Selenom	114679	protein_coding
ENSMUSG00000026471	83.5656	1.86567	0.381037	4.89629	9.76621e-07	6.56509e-06	ENSMUSG00000026471	Mr1	15064	protein_coding
ENSMUSG00000078695	96.9367	1.86426	0.386147	4.82785	1.38018e-06	9.01937e-06	ENSMUSG00000078695	Cisd3	217149	protein_coding
ENSMUSG00000063760	60.0847	1.86229	0.385883	4.82605	1.3927e-06	9.09051e-06	ENSMUSG00000063760	Rnf217	268291	protein_coding
ENSMUSG00000074207	65.6907	1.86124	0.484899	3.83841	0.000123834	0.000539499	ENSMUSG00000074207	Adh1	11522	protein_coding
ENSMUSG00000074807	59.9597	1.85611	0.441899	4.2003	2.66563e-05	0.000135239	ENSMUSG00000074807	Gm10762		protein_coding
ENSMUSG00000020422	1069.13	1.85338	0.271254	6.83262	8.33762e-12	1.37728e-10	ENSMUSG00000020422	Tns3	319939	protein_coding
ENSMUSG00000000538	260.139	1.85277	0.237202	7.81094	5.67647e-15	1.48381e-13	ENSMUSG00000000538	Tom1l2	216810	protein_coding
ENSMUSG00000031871	488.535	1.85098	0.531453	3.48286	0.000496085	0.00186379	ENSMUSG00000031871	Cdh5	12562	protein_coding
ENSMUSG00000030598	47.2366	1.849	0.569119	3.24889	0.00115857	0.00397924	ENSMUSG00000030598	Fbxo17	50760	protein_coding
ENSMUSG00000027276	75.9892	1.84857	0.363756	5.08189	3.73707e-07	2.74607e-06	ENSMUSG00000027276	Jag1	16449	protein_coding
ENSMUSG00000038708	866.432	1.84641	0.376167	4.90849	9.1778e-07	6.20461e-06	ENSMUSG00000038708	Golga4	54214	protein_coding
ENSMUSG00000021756	1083.13	1.84599	0.32905	5.61006	2.02251e-08	1.88139e-07	ENSMUSG00000021756	Il6st	16195	protein_coding
ENSMUSG00000042289	265.621	1.84449	0.356857	5.16871	2.35715e-07	1.80621e-06	ENSMUSG00000042289	Hsd3b7	101502	protein_coding
ENSMUSG00000042363	350.58	1.84392	0.373596	4.93559	7.99108e-07	5.47345e-06	ENSMUSG00000042363	Lgalsl	216551	protein_coding
ENSMUSG00000030029	96.7507	1.84352	0.541595	3.40388	0.00066436	0.00243287	ENSMUSG00000030029	Lrig1	16206	protein_coding
ENSMUSG00000074916	84.427	1.8435	0.428622	4.301	1.70027e-05	8.93943e-05	ENSMUSG00000074916	Chst14	72136	protein_coding
ENSMUSG00000042807	31.6131	1.84221	0.616276	2.98927	0.00279649	0.00863102	ENSMUSG00000042807	Hecw2	329152	protein_coding
ENSMUSG00000052062	92.7856	1.84155	0.387749	4.74933	2.04094e-06	1.28677e-05	ENSMUSG00000052062	Pard3b	72823	protein_coding
ENSMUSG00000019055	506.765	1.84026	0.323767	5.68391	1.31651e-08	1.27153e-07	ENSMUSG00000019055	Plod1	18822	protein_coding
ENSMUSG00000044345	414.059	1.83963	0.497956	3.69436	0.000220442	0.000907436	ENSMUSG00000044345	Marveld1	277010	protein_coding
ENSMUSG00000000058	165.543	1.83831	0.447186	4.11083	3.94241e-05	0.000193529	ENSMUSG00000000058	Cav2	12390	protein_coding
ENSMUSG00000026478	431.845	1.83826	0.360157	5.10406	3.3244e-07	2.46898e-06	ENSMUSG00000026478	Lamc1	226519	protein_coding
ENSMUSG00000033083	197.19	1.8366	0.380224	4.83032	1.36313e-06	8.9255e-06	ENSMUSG00000033083	Tbc1d4	210789	protein_coding
ENSMUSG00000021306	450.84	1.83595	0.432328	4.24667	2.16967e-05	0.00011171	ENSMUSG00000021306	Gpr137b	83924	protein_coding
ENSMUSG00000033871	42.3847	1.83578	0.425239	4.31704	1.58134e-05	8.38562e-05	ENSMUSG00000033871	Ppargc1b	170826	protein_coding
ENSMUSG00000038128	35.3603	1.83497	0.52249	3.51198	0.000444788	0.00169749	ENSMUSG00000038128	Camk4	12326	protein_coding
ENSMUSG00000048264	110.017	1.83311	0.287112	6.38465	1.71794e-10	2.30133e-09	ENSMUSG00000048264	Dip2c	208440	protein_coding
ENSMUSG00000027932	36.9488	1.83274	0.551282	3.32451	0.000885728	0.00315734	ENSMUSG00000027932	Slc27a3	26568	protein_coding
ENSMUSG00000029648	188.79	1.82944	0.319948	5.71792	1.07836e-08	1.05747e-07	ENSMUSG00000029648	Flt1	14254	protein_coding
ENSMUSG00000022844	147.568	1.8293	0.47045	3.88842	0.0001009	0.000451125	ENSMUSG00000022844	Pdia5	72599	protein_coding
ENSMUSG00000005583	1360.52	1.82892	0.235922	7.75221	9.03093e-15	2.29229e-13	ENSMUSG00000005583	Mef2c	17260	protein_coding
ENSMUSG00000021614	105.459	1.82693	0.604762	3.0209	0.00252021	0.00789838	ENSMUSG00000021614	Vcan	13003	protein_coding
ENSMUSG00000032012	31.4675	1.82545	0.525256	3.47536	0.000510173	0.00191154	ENSMUSG00000032012	Nectin1	58235	protein_coding
ENSMUSG00000031778	49.8102	1.82283	0.439748	4.14516	3.39578e-05	0.000168584	ENSMUSG00000031778	Cx3cl1	20312	protein_coding
ENSMUSG00000003420	1080.31	1.82217	0.216342	8.42264	3.68104e-17	1.25858e-15	ENSMUSG00000003420	Fcgrt	14132	protein_coding
ENSMUSG00000039987	347.987	1.82056	0.378249	4.81314	1.48574e-06	9.64485e-06	ENSMUSG00000039987	Phtf2	68770	protein_coding
ENSMUSG00000024381	1117.12	1.81968	0.356176	5.10894	3.23971e-07	2.41254e-06	ENSMUSG00000024381	Bin1	30948	protein_coding
ENSMUSG00000028992	53.5888	1.81942	0.518816	3.50687	0.000453415	0.00172567	ENSMUSG00000028992	Nmnat1	66454	protein_coding
ENSMUSG00000063160	110.569	1.81782	0.468442	3.88057	0.000104213	0.000463475	ENSMUSG00000063160	Numbl	18223	protein_coding
ENSMUSG00000025466	65.5317	1.81767	0.494353	3.67687	0.000236117	0.000966703	ENSMUSG00000025466	Fuom	69064	protein_coding
ENSMUSG00000024548	28.9684	1.81164	0.603866	3.00007	0.00269915	0.00836627	ENSMUSG00000024548	Setbp1	240427	protein_coding
ENSMUSG00000023044	162.017	1.81087	0.373595	4.84714	1.25252e-06	8.24665e-06	ENSMUSG00000023044	Csad	246277	protein_coding
ENSMUSG00000032733	98.8958	1.8097	0.380914	4.75095	2.02465e-06	1.27892e-05	ENSMUSG00000032733	Snx33	235406	protein_coding
ENSMUSG00000072825	104.672	1.80908	0.502968	3.5968	0.000322155	0.00126993	ENSMUSG00000072825	Cep170b	217882	protein_coding
ENSMUSG00000023367	565.79	1.8089	0.366346	4.93767	7.90626e-07	5.41981e-06	ENSMUSG00000023367	Tmem176a	66058	protein_coding
ENSMUSG00000025579	611.311	1.80257	0.166177	10.8472	2.05539e-27	2.12573e-25	ENSMUSG00000025579	Gaa	14387	protein_coding
ENSMUSG00000021822	264.458	1.80148	0.23812	7.56544	3.86557e-14	9.05282e-13	ENSMUSG00000021822	Plau	18792	protein_coding
ENSMUSG00000053580	81.741	1.80143	0.36017	5.00162	5.68513e-07	4.01966e-06	ENSMUSG00000053580	Tanc2	77097	protein_coding
ENSMUSG00000021876	406.148	1.79802	0.206577	8.70388	3.20732e-18	1.23337e-16	ENSMUSG00000021876	Rnase4	58809	protein_coding
ENSMUSG00000029163	713.385	1.79077	0.396717	4.51396	6.36272e-06	3.63699e-05	ENSMUSG00000029163	Emilin1	100952	protein_coding
ENSMUSG00000036863	33.1524	1.78844	0.469577	3.80862	0.000139746	0.000602048	ENSMUSG00000036863	Syde2	214804	protein_coding
ENSMUSG00000039126	36.8357	1.78684	0.570505	3.13203	0.001736	0.00569244	ENSMUSG00000039126	Prune2	353211	protein_coding
ENSMUSG00000030064	308.339	1.78603	0.206211	8.66117	4.66934e-18	1.76703e-16	ENSMUSG00000030064	Frmd4b	232288	protein_coding
ENSMUSG00000036887	1478.79	1.77986	0.286879	6.20422	5.4968e-10	6.70173e-09	ENSMUSG00000036887	C1qa	12259	protein_coding
ENSMUSG00000032348	51.7761	1.77906	0.546539	3.25514	0.00113337	0.00390477	ENSMUSG00000032348	Gsta4	14860	protein_coding
ENSMUSG00000030465	186.346	1.77689	0.298058	5.96157	2.4983e-09	2.75126e-08	ENSMUSG00000030465	Psd3	234353	protein_coding
ENSMUSG00000021476	155.484	1.77429	0.270461	6.56025	5.37188e-11	7.81198e-10	ENSMUSG00000021476	Habp4	56541	protein_coding
ENSMUSG00000048807	118.129	1.77377	0.376966	4.70539	2.53387e-06	1.56787e-05	ENSMUSG00000048807	Slc35e4	103710	protein_coding
ENSMUSG00000037907	117.238	1.77162	0.296827	5.96854	2.39393e-09	2.64683e-08	ENSMUSG00000037907	Ankrd13b	268445	protein_coding
ENSMUSG00000005802	217.87	1.7707	0.318218	5.56443	2.63005e-08	2.3983e-07	ENSMUSG00000005802	Slc30a4	22785	protein_coding
ENSMUSG00000023249	212.438	1.76703	0.316158	5.58907	2.28295e-08	2.10251e-07	ENSMUSG00000023249	Parp3	235587	protein_coding
ENSMUSG00000030284	119.366	1.76582	0.313844	5.62644	1.83971e-08	1.72527e-07	ENSMUSG00000030284	Creld1	171508	protein_coding
ENSMUSG00000052310	704.85	1.76279	0.282903	6.23108	4.63229e-10	5.72623e-09	ENSMUSG00000052310	Slc39a1	30791	protein_coding
ENSMUSG00000029059	397.627	1.76195	0.326527	5.39604	6.81288e-08	5.74386e-07	ENSMUSG00000029059	Fam213b	66469	protein_coding
ENSMUSG00000030847	306.114	1.76122	0.297901	5.91211	3.37748e-09	3.62361e-08	ENSMUSG00000030847	Bag3	29810	protein_coding
ENSMUSG00000005501	114.411	1.76061	0.333813	5.27423	1.33318e-07	1.06982e-06	ENSMUSG00000005501	Usp40	227334	protein_coding
ENSMUSG00000026883	327.486	1.75948	0.259912	6.76951	1.29216e-11	2.08083e-10	ENSMUSG00000026883	Dab2ip	69601	protein_coding
ENSMUSG00000021916	221.923	1.75691	0.381515	4.60509	4.12289e-06	2.4483e-05	ENSMUSG00000021916	Glt8d1	76485	protein_coding
ENSMUSG00000031458	45.2015	1.75529	0.41157	4.26486	2.00023e-05	0.000103627	ENSMUSG00000031458	Coprs	66423	protein_coding
ENSMUSG00000030257	122.432	1.75342	0.431613	4.06249	4.85522e-05	0.000234128	ENSMUSG00000030257	Srgap3	259302	protein_coding
ENSMUSG00000036879	554.344	1.75296	0.434991	4.02988	5.58058e-05	0.000265416	ENSMUSG00000036879	Phkb	102093	protein_coding
ENSMUSG00000019927	324.253	1.75262	0.366429	4.78297	1.72725e-06	1.10617e-05	ENSMUSG00000019927	Ube2d1	216080	protein_coding
ENSMUSG00000020089	726.199	1.75258	0.49881	3.51352	0.000442205	0.0016888	ENSMUSG00000020089	Ppa1	67895	protein_coding
ENSMUSG00000063077	753.842	1.75219	0.434923	4.02873	5.6079e-05	0.000266487	ENSMUSG00000063077	Kif1b	16561	protein_coding
ENSMUSG00000025956	78.2344	1.74884	0.371323	4.70975	2.48023e-06	1.53754e-05	ENSMUSG00000025956	Mettl21a	67099	protein_coding
ENSMUSG00000057530	379.578	1.74738	0.195237	8.95005	3.55329e-19	1.50167e-17	ENSMUSG00000057530	Ece1	230857	protein_coding
ENSMUSG00000047656	33.1805	1.74469	0.531104	3.28501	0.00101977	0.00356578	ENSMUSG00000047656	Trpt1	107328	protein_coding
ENSMUSG00000026185	3297.42	1.74366	0.367026	4.75077	2.02648e-06	1.27959e-05	ENSMUSG00000026185	Igfbp5	16011	protein_coding
ENSMUSG00000024962	265.319	1.74301	0.369844	4.71281	2.44325e-06	1.51688e-05	ENSMUSG00000024962	Vegfb	22340	protein_coding
ENSMUSG00000032643	241.862	1.74265	0.331707	5.25359	1.49166e-07	1.18727e-06	ENSMUSG00000032643	Fhl3	14201	protein_coding
ENSMUSG00000041571	2576.35	1.74107	0.313258	5.55795	2.72959e-08	2.48091e-07	ENSMUSG00000041571	Selenow	20364	protein_coding
ENSMUSG00000022469	106.065	1.74073	0.355323	4.89902	9.63165e-07	6.4851e-06	ENSMUSG00000022469	Rapgef3	223864	protein_coding
ENSMUSG00000040390	164.57	1.73781	0.257394	6.75158	1.46245e-11	2.34598e-10	ENSMUSG00000040390	Map3k10	269881	protein_coding
ENSMUSG00000019797	170.465	1.73721	0.387984	4.47753	7.55111e-06	4.24632e-05	ENSMUSG00000019797	1700021F05Rik	67851	protein_coding
ENSMUSG00000018566	543.447	1.73642	0.480184	3.61615	0.000299019	0.00118858	ENSMUSG00000018566	Slc2a4	20528	protein_coding
ENSMUSG00000035776	245.465	1.73208	0.227365	7.61807	2.57496e-14	6.15145e-13	ENSMUSG00000035776	Cd99l2	171486	protein_coding
ENSMUSG00000035936	28.5593	1.73185	0.522238	3.31622	0.000912453	0.00324157	ENSMUSG00000035936	Aldh5a1	214579	protein_coding
ENSMUSG00000029001	24.152	1.73071	0.579849	2.98476	0.00283805	0.00874469	ENSMUSG00000029001	Fbxo44	230903	protein_coding
ENSMUSG00000026811	350.526	1.73028	0.275456	6.28152	3.35271e-10	4.22284e-09	ENSMUSG00000026811	St6galnac6	50935	protein_coding
ENSMUSG00000024664	229.897	1.72835	0.324567	5.3251	1.00899e-07	8.26401e-07	ENSMUSG00000024664	Fads3	60527	protein_coding
ENSMUSG00000038055	103.734	1.72671	0.387416	4.45699	8.31181e-06	4.63962e-05	ENSMUSG00000038055	Dexi	58239	protein_coding
ENSMUSG00000001751	253.759	1.72556	0.337452	5.1135	3.16237e-07	2.35917e-06	ENSMUSG00000001751	Naglu	27419	protein_coding
ENSMUSG00000052727	80.1962	1.72551	0.495248	3.48413	0.000493737	0.00185706	ENSMUSG00000052727	Map1b	17755	protein_coding
ENSMUSG00000066456	188.335	1.72488	0.345283	4.99556	5.86645e-07	4.13558e-06	ENSMUSG00000066456	Hmgn3	94353	protein_coding
ENSMUSG00000022257	118.982	1.72473	0.310362	5.55715	2.74217e-08	2.48963e-07	ENSMUSG00000022257	Laptm4b	114128	protein_coding
ENSMUSG00000010721	54.0415	1.72469	0.48502	3.55591	0.00037667	0.00146097	ENSMUSG00000010721	Lmbr1	56873	protein_coding
ENSMUSG00000022110	977.207	1.72443	0.41889	4.11667	3.84392e-05	0.000189163	ENSMUSG00000022110	Sucla2	20916	protein_coding
ENSMUSG00000068205	40.1736	1.72376	0.525975	3.27726	0.0010482	0.00365138	ENSMUSG00000068205	Macrod2	72899	protein_coding
ENSMUSG00000026932	213.737	1.72348	0.3861	4.46381	8.05166e-06	4.50649e-05	ENSMUSG00000026932	Nacc2	67991	protein_coding
ENSMUSG00000038545	233.176	1.71836	0.489757	3.5086	0.000450474	0.00171566	ENSMUSG00000038545	Cul7	66515	protein_coding
ENSMUSG00000028076	333.968	1.71701	0.286358	5.99601	2.02221e-09	2.27205e-08	ENSMUSG00000028076	Cd1d1	12479	protein_coding
ENSMUSG00000021903	95.5707	1.71657	0.521392	3.29228	0.000993794	0.00348837	ENSMUSG00000021903	Galnt15	78754	protein_coding
ENSMUSG00000043631	55.1133	1.7163	0.550485	3.11779	0.00182212	0.00593392	ENSMUSG00000043631	Ecm2	407800	protein_coding
ENSMUSG00000053559	133.598	1.71604	0.358712	4.78389	1.71935e-06	1.10153e-05	ENSMUSG00000053559	Smagp	207818	protein_coding
ENSMUSG00000020486	152.826	1.71583	0.306842	5.5919	2.24598e-08	2.07075e-07	ENSMUSG00000020486	Sept4	18952	protein_coding
ENSMUSG00000038615	1484.15	1.71535	0.294338	5.82783	5.61537e-09	5.77883e-08	ENSMUSG00000038615	Nfe2l1	18023	protein_coding
ENSMUSG00000041058	706.136	1.715	0.362113	4.73609	2.1788e-06	1.36645e-05	ENSMUSG00000041058	Wwp1	107568	protein_coding
ENSMUSG00000051890	50.9466	1.71415	0.522785	3.27887	0.00104222	0.00363436	ENSMUSG00000051890	Klhdc1	271005	protein_coding
ENSMUSG00000039007	361.047	1.71195	0.281441	6.0828	1.18099e-09	1.37131e-08	ENSMUSG00000039007	Cpq	54381	protein_coding
ENSMUSG00000033863	292.253	1.70877	0.426359	4.00782	6.12812e-05	0.000288654	ENSMUSG00000033863	Klf9	16601	protein_coding
ENSMUSG00000021338	159.319	1.70521	0.545434	3.12633	0.00177004	0.00578723	ENSMUSG00000021338	Carmil1	68732	protein_coding
ENSMUSG00000005225	73.028	1.70373	0.372577	4.57282	4.81196e-06	2.81532e-05	ENSMUSG00000005225	Plekha8	231999	protein_coding
ENSMUSG00000040813	238.595	1.7031	0.26907	6.32959	2.4582e-10	3.19279e-09	ENSMUSG00000040813	Tex264	21767	protein_coding
ENSMUSG00000026544	110.516	1.70028	0.342021	4.97128	6.65118e-07	4.63578e-06	ENSMUSG00000026544	Dusp23	68440	protein_coding
ENSMUSG00000027800	245.724	1.69864	0.315036	5.39188	6.97241e-08	5.86647e-07	ENSMUSG00000027800	Tm4sf1	17112	protein_coding
ENSMUSG00000024899	309.845	1.6975	0.561171	3.02492	0.00248697	0.00782069	ENSMUSG00000024899	Papss2	23972	protein_coding
ENSMUSG00000039157	452.005	1.6956	0.391996	4.32555	1.52153e-05	8.10982e-05	ENSMUSG00000039157	Fam102a	98952	protein_coding
ENSMUSG00000034781	346.503	1.69243	0.293101	5.77422	7.73106e-09	7.75481e-08	ENSMUSG00000034781	Gna11	14672	protein_coding
ENSMUSG00000029238	162.548	1.69178	0.360181	4.69703	2.63972e-06	1.62612e-05	ENSMUSG00000029238	Clock	12753	protein_coding
ENSMUSG00000056367	25.133	1.69142	0.56798	2.97795	0.00290179	0.00891965	ENSMUSG00000056367	Actr3b	242894	protein_coding
ENSMUSG00000029810	1083.31	1.6897	0.280845	6.0165	1.78233e-09	2.0244e-08	ENSMUSG00000029810	Tmem176b	65963	protein_coding
ENSMUSG00000052942	27.328	1.68938	0.539847	3.12936	0.00175187	0.00573882	ENSMUSG00000052942	Glis3	226075	protein_coding
ENSMUSG00000029020	967.989	1.68863	0.408797	4.13073	3.61608e-05	0.000178828	ENSMUSG00000029020	Mfn2	170731	protein_coding
ENSMUSG00000034947	225.411	1.68728	0.377645	4.46789	7.89947e-06	4.42727e-05	ENSMUSG00000034947	Tmem106a	217203	protein_coding
ENSMUSG00000063382	161.785	1.68667	0.383116	4.4025	1.07009e-05	5.84773e-05	ENSMUSG00000063382	Bcl9l	80288	protein_coding
ENSMUSG00000038007	34.3427	1.68256	0.569546	2.95422	0.00313464	0.00952637	ENSMUSG00000038007	Acer2	230379	protein_coding
ENSMUSG00000002504	137.336	1.68235	0.382581	4.39736	1.09576e-05	5.97624e-05	ENSMUSG00000002504	Slc9a3r2	65962	protein_coding
ENSMUSG00000039713	132.852	1.68176	0.432956	3.88436	0.000102602	0.000457164	ENSMUSG00000039713	Plekhg5	269608	protein_coding
ENSMUSG00000051550	53.4713	1.6755	0.523912	3.19806	0.00138356	0.0046635	ENSMUSG00000051550	Zfp579	68490	protein_coding
ENSMUSG00000033880	1246.96	1.67416	0.412491	4.05866	4.93542e-05	0.000237514	ENSMUSG00000033880	Lgals3bp	19039	protein_coding
ENSMUSG00000035133	159.543	1.67238	0.318035	5.25847	1.45256e-07	1.15947e-06	ENSMUSG00000035133	Arhgap5	11855	protein_coding
ENSMUSG00000041329	565.788	1.67132	0.486037	3.43867	0.000584579	0.00216452	ENSMUSG00000041329	Atp1b2	11932	protein_coding
ENSMUSG00000026223	1317.1	1.66939	0.277851	6.0082	1.87593e-09	2.12491e-08	ENSMUSG00000026223	Itm2c	64294	protein_coding
ENSMUSG00000004359	327.437	1.66899	0.332066	5.02609	5.00576e-07	3.59116e-06	ENSMUSG00000004359	Spic	20728	protein_coding
ENSMUSG00000026585	162.669	1.66742	0.30303	5.5025	3.74439e-08	3.33055e-07	ENSMUSG00000026585	Kifap3	16579	protein_coding
ENSMUSG00000027624	132.69	1.66627	0.326471	5.10389	3.32742e-07	2.46902e-06	ENSMUSG00000027624	Epb41l1	13821	protein_coding
ENSMUSG00000028223	357.802	1.66523	0.276123	6.03075	1.63198e-09	1.86251e-08	ENSMUSG00000028223	Decr1	67460	protein_coding
ENSMUSG00000040249	1519.43	1.6651	0.329387	5.05516	4.30019e-07	3.12811e-06	ENSMUSG00000040249	Lrp1	16971	protein_coding
ENSMUSG00000039976	98.3749	1.66312	0.452187	3.67796	0.000235111	0.000963296	ENSMUSG00000039976	Tbc1d16	207592	protein_coding
ENSMUSG00000039349	167.663	1.65988	0.298984	5.55174	2.82839e-08	2.56093e-07	ENSMUSG00000039349	C130074G19Rik	226777	protein_coding
ENSMUSG00000032086	247.557	1.65788	0.411948	4.02448	5.71007e-05	0.000270416	ENSMUSG00000032086	Bace1	23821	protein_coding
ENSMUSG00000032606	60.0492	1.6578	0.431076	3.84571	0.000120202	0.000526501	ENSMUSG00000032606	Nicn1	66257	protein_coding
ENSMUSG00000040591	87.5856	1.65754	0.374666	4.42405	9.68657e-06	5.34607e-05	ENSMUSG00000040591	1110051M20Rik	228356	protein_coding
ENSMUSG00000024597	219.688	1.6565	0.313047	5.29152	1.21307e-07	9.82908e-07	ENSMUSG00000024597	Slc12a2	20496	protein_coding
ENSMUSG00000001911	809.782	1.6524	0.22707	7.27707	3.41147e-13	6.92736e-12	ENSMUSG00000001911	Nfix	18032	protein_coding
ENSMUSG00000027351	466.95	1.65166	0.217487	7.59427	3.09528e-14	7.32095e-13	ENSMUSG00000027351	Spred1	114715	protein_coding
ENSMUSG00000009894	112.262	1.65141	0.2912	5.67104	1.41931e-08	1.35821e-07	ENSMUSG00000009894	Snap47	67826	protein_coding
ENSMUSG00000037347	45.082	1.65122	0.494542	3.33888	0.000841168	0.0030121	ENSMUSG00000037347	Chst7	60322	protein_coding
ENSMUSG00000036989	101.674	1.65106	0.444319	3.71595	0.000202445	0.000842516	ENSMUSG00000036989	Trim3	55992	protein_coding
ENSMUSG00000042298	83.2157	1.64968	0.321111	5.13742	2.78533e-07	2.09763e-06	ENSMUSG00000042298	Ttc19	72795	protein_coding
ENSMUSG00000043602	34.4943	1.64706	0.524989	3.13733	0.00170495	0.00560496	ENSMUSG00000043602	Zfp3	193043	protein_coding
ENSMUSG00000033032	121.821	1.64645	0.32669	5.03979	4.66033e-07	3.36364e-06	ENSMUSG00000033032	Afap1l1	106877	protein_coding
ENSMUSG00000031642	89.9001	1.64617	0.455729	3.61217	0.000303641	0.00120527	ENSMUSG00000031642	Sh3rf1	59009	protein_coding
ENSMUSG00000021552	96.4145	1.64617	0.39521	4.16531	3.1093e-05	0.000155661	ENSMUSG00000021552	Gkap1	56278	protein_coding
ENSMUSG00000005413	3351.28	1.64137	0.370256	4.43305	9.29074e-06	5.14809e-05	ENSMUSG00000005413	Hmox1	15368	protein_coding
ENSMUSG00000026342	175.36	1.64015	0.288901	5.67721	1.36912e-08	1.31396e-07	ENSMUSG00000026342	Slc35f5	74150	protein_coding
ENSMUSG00000031078	533.067	1.63986	0.312366	5.24981	1.52254e-07	1.20923e-06	ENSMUSG00000031078	Cttn	13043	protein_coding
ENSMUSG00000031987	593.26	1.63456	0.346295	4.72014	2.35684e-06	1.46651e-05	ENSMUSG00000031987	Egln1	112405	protein_coding
ENSMUSG00000060166	205.02	1.63421	0.352484	4.63626	3.54764e-06	2.13332e-05	ENSMUSG00000060166	Zdhhc8	27801	protein_coding
ENSMUSG00000034586	86.1415	1.63382	0.42011	3.88904	0.000100642	0.00045036	ENSMUSG00000034586	Hid1	217310	protein_coding
ENSMUSG00000004098	387.074	1.63335	0.469423	3.47948	0.000502388	0.00188492	ENSMUSG00000004098	Col5a3	53867	protein_coding
ENSMUSG00000042302	57.1604	1.63259	0.548893	2.97433	0.00293626	0.00900068	ENSMUSG00000042302	Ehbp1	216565	protein_coding
ENSMUSG00000030256	121.664	1.63218	0.315388	5.17516	2.2771e-07	1.75051e-06	ENSMUSG00000030256	Bhlhe41	79362	protein_coding
ENSMUSG00000027288	2107.19	1.63108	0.429643	3.79637	0.00014683	0.000629471	ENSMUSG00000027288	Zfp106	20402	protein_coding
ENSMUSG00000050931	1600.01	1.63093	0.440896	3.69913	0.00021634	0.00089342	ENSMUSG00000050931	Sgms2	74442	protein_coding
ENSMUSG00000033287	123.251	1.6288	0.439141	3.70905	0.000208038	0.000863637	ENSMUSG00000033287	Kctd17	72844	protein_coding
ENSMUSG00000068206	95.5308	1.62547	0.341896	4.7543	1.99139e-06	1.25983e-05	ENSMUSG00000068206	Pick1	18693	protein_coding
ENSMUSG00000046876	157.945	1.62078	0.327245	4.95281	7.31481e-07	5.05599e-06	ENSMUSG00000046876	Atxn1	20238	protein_coding
ENSMUSG00000053644	261.079	1.61789	0.328741	4.92148	8.58914e-07	5.85418e-06	ENSMUSG00000053644	Aldh7a1	110695	protein_coding
ENSMUSG00000007908	89.972	1.61582	0.529246	3.05305	0.00226526	0.00719138	ENSMUSG00000007908	Hmgcll1	208982	protein_coding
ENSMUSG00000069662	2185.13	1.61366	0.234324	6.88648	5.71915e-12	9.7074e-11	ENSMUSG00000069662	Marcks	17118	protein_coding
ENSMUSG00000026678	476.541	1.61296	0.344383	4.68362	2.81854e-06	1.72796e-05	ENSMUSG00000026678	Rgs5	19737	protein_coding
ENSMUSG00000035954	98.2789	1.61279	0.375278	4.29759	1.72665e-05	9.06095e-05	ENSMUSG00000035954	Dock4	238130	protein_coding
ENSMUSG00000063873	65.2317	1.61078	0.438323	3.67487	0.000237971	0.000972861	ENSMUSG00000063873	Slc24a3	94249	protein_coding
ENSMUSG00000017897	40.8274	1.61034	0.521547	3.08763	0.00201761	0.00649059	ENSMUSG00000017897	Eya2	14049	protein_coding
ENSMUSG00000021796	258.961	1.60925	0.375116	4.29	1.78671e-05	9.34374e-05	ENSMUSG00000021796	Bmpr1a	12166	protein_coding
ENSMUSG00000032232	145.761	1.60922	0.346113	4.6494	3.32903e-06	2.00985e-05	ENSMUSG00000032232	Cgnl1	68178	protein_coding
ENSMUSG00000055538	456.768	1.60851	0.252507	6.37017	1.88821e-10	2.50923e-09	ENSMUSG00000055538	Zcchc24	71918	protein_coding
ENSMUSG00000037773	82.1487	1.60746	0.428281	3.75328	0.000174535	0.000736209	ENSMUSG00000037773	Pced1a	319513	protein_coding
ENSMUSG00000031782	612.062	1.60618	0.399053	4.02499	5.69787e-05	0.000270146	ENSMUSG00000031782	Coq9	67914	protein_coding
ENSMUSG00000047379	147.248	1.60588	0.270424	5.93839	2.87828e-09	3.13243e-08	ENSMUSG00000047379	B4gat1	108902	protein_coding
ENSMUSG00000029499	87.7759	1.60462	0.533503	3.0077	0.00263232	0.00820494	ENSMUSG00000029499	Pxmp2	19301	protein_coding
ENSMUSG00000051675	93.2032	1.60383	0.312722	5.12862	2.9187e-07	2.18817e-06	ENSMUSG00000051675	Trim32	69807	protein_coding
ENSMUSG00000022297	32.4335	1.60325	0.508008	3.15596	0.0015997	0.00530186	ENSMUSG00000022297	Fzd6	14368	protein_coding
ENSMUSG00000021772	93.1646	1.60319	0.46996	3.41134	0.000646436	0.00237407	ENSMUSG00000021772	Nkiras1	69721	protein_coding
ENSMUSG00000026482	542.279	1.60155	0.285786	5.60402	2.09438e-08	1.94173e-07	ENSMUSG00000026482	Rgl1	19731	protein_coding
ENSMUSG00000031438	70.3672	1.60088	0.52381	3.05622	0.00224143	0.00712389	ENSMUSG00000031438	Rnf128	66889	protein_coding
ENSMUSG00000013275	173.609	1.60002	0.340558	4.69823	2.6242e-06	1.61775e-05	ENSMUSG00000013275	Slc41a1	98396	protein_coding
ENSMUSG00000009733	123.171	1.59935	0.350549	4.5624	5.05728e-06	2.94642e-05	ENSMUSG00000009733	Tfcp2	21422	protein_coding
ENSMUSG00000096687	39.9512	1.59928	0.429132	3.72678	0.000193943	0.000810782	ENSMUSG00000096687	Mfsd4b4		protein_coding
ENSMUSG00000079442	392.445	1.59871	0.307386	5.20097	1.98249e-07	1.54183e-06	ENSMUSG00000079442	St6galnac4	20448	protein_coding
ENSMUSG00000037060	178.52	1.598	0.472831	3.37965	0.000725778	0.00263124	ENSMUSG00000037060	Cavin3	109042	protein_coding
ENSMUSG00000029767	2122.16	1.59719	0.264321	6.0426	1.51648e-09	1.73665e-08	ENSMUSG00000029767	Calu	12321	protein_coding
ENSMUSG00000006476	149.55	1.5957	0.451112	3.53725	0.000404313	0.0015573	ENSMUSG00000006476	Nsmf	56876	protein_coding
ENSMUSG00000001946	252.746	1.59533	0.471527	3.38332	0.00071614	0.00260132	ENSMUSG00000001946	Esam	69524	protein_coding
ENSMUSG00000022940	232.616	1.59033	0.277384	5.73332	9.84851e-09	9.72066e-08	ENSMUSG00000022940	Pigp	56176	protein_coding
ENSMUSG00000046603	77.4829	1.58889	0.494112	3.21565	0.00130148	0.00441632	ENSMUSG00000046603	Tcaim	382117	protein_coding
ENSMUSG00000035459	360.901	1.58804	0.428558	3.70554	0.00021094	0.000872418	ENSMUSG00000035459	Stab2	192188	protein_coding
[truncated: 2,137 more rows]
