# Supplementary material for: Angiocrine signals regulate quiescence and therapy resistance in bone metastasis
Source: JCI Insight. 2019 Jul 11;4(13):e125679. doi: 10.1172/jci.insight.125679 (PMC6629249; doi:10.1172/jci.insight.125679)
Supplement: Supplemental Table 5 [file jciinsight-4-125679-s019.xlsx]

## Sheet: Sheet 1
Ensembl_id	baseMean	log2FoldChange	lfcSE	stat	pvalue	padj	ensembl	name	entrezgene	gene_biotype			Differentailly regulated genes: Control vs Chemotherapy
ENSMUSG00000004939	57.2498	9.39519	1.25055	7.51286	5.78486e-14	2.00486e-12	ENSMUSG00000004939	Nmrk2	69564	protein_coding
ENSMUSG00000007877	3589.86	9.08926	0.856857	10.6077	2.74508e-26	3.36102e-24	ENSMUSG00000007877	Tcap	21393	protein_coding
ENSMUSG00000020216	616.173	8.80441	1.23511	7.12841	1.01534e-12	2.9932e-11	ENSMUSG00000020216	Jsrp1	71912	protein_coding
ENSMUSG00000021622	703.133	8.70598	1.28626	6.76844	1.30181e-11	3.23504e-10	ENSMUSG00000021622	Ckmt2	76722	protein_coding
ENSMUSG00000044951	448.262	8.70058	0.60197	14.4535	2.38224e-47	1.17528e-44	ENSMUSG00000044951	Mylk4	238564	protein_coding
ENSMUSG00000021898	67.4106	8.66576	1.26583	6.84591	7.59903e-12	1.98236e-10	ENSMUSG00000021898	Asb14	142687	protein_coding
ENSMUSG00000005716	18265.1	8.60078	1.01595	8.46571	2.5459e-17	1.35142e-15	ENSMUSG00000005716	Pvalb	19293	protein_coding
ENSMUSG00000051985	119.254	8.59705	1.06059	8.10594	5.23404e-16	2.36646e-14	ENSMUSG00000051985	Igfn1	226438	protein_coding
ENSMUSG00000069372	31.1815	8.52269	1.29962	6.55781	5.46049e-11	1.22945e-09	ENSMUSG00000069372	Ctxn3	629147	protein_coding
ENSMUSG00000029158	54.1187	8.34471	1.25934	6.62623	3.44359e-11	7.94535e-10	ENSMUSG00000029158	Yipf7	75581	protein_coding
ENSMUSG00000030399	26020.2	8.24552	0.950148	8.67814	4.02276e-18	2.32682e-16	ENSMUSG00000030399	Ckm	12715	protein_coding
ENSMUSG00000053093	562.938	8.13818	0.98926	8.22653	1.92711e-16	9.42432e-15	ENSMUSG00000053093	Myh7	140781	protein_coding
ENSMUSG00000028396	130.312	8.136	0.900198	9.03801	1.59552e-19	1.04954e-17	ENSMUSG00000028396	2310002L09Rik	71886	protein_coding
ENSMUSG00000062077	252.022	8.08843	0.684599	11.8149	3.27128e-32	5.90026e-30	ENSMUSG00000062077	Trim54	58522	protein_coding
ENSMUSG00000027470	663.623	8.07066	0.457027	17.659	8.67008e-70	1.32211e-66	ENSMUSG00000027470	Mylk2	228785	protein_coding
ENSMUSG00000059741	1464.35	8.05455	1.86311	4.32318	1.53799e-05	0.00011325	ENSMUSG00000059741	Myl3	17897	protein_coding
ENSMUSG00000025488	978.847	8.05248	0.937933	8.58535	9.05601e-18	5.06352e-16	ENSMUSG00000025488	Cox8b	12869	protein_coding
ENSMUSG00000021768	79.3355	8.00426	1.12334	7.12543	1.03755e-12	3.04795e-11	ENSMUSG00000021768	Dusp13	27389	protein_coding
ENSMUSG00000025537	427.764	7.9784	0.557969	14.299	2.21991e-46	1.0064e-43	ENSMUSG00000025537	Phkg1	18682	protein_coding
ENSMUSG00000057003	14836.7	7.96847	1.08545	7.34117	2.11738e-13	6.82382e-12	ENSMUSG00000057003	Myh4	17884	protein_coding
ENSMUSG00000061723	20750.1	7.96782	0.906681	8.7879	1.52382e-18	9.06404e-17	ENSMUSG00000061723	Tnnt3	21957	protein_coding
ENSMUSG00000070385	779.917	7.915	0.786607	10.0622	8.11653e-24	8.30162e-22	ENSMUSG00000070385	Ampd1	229665	protein_coding
ENSMUSG00000018893	2903.28	7.88333	1.03896	7.58769	3.2567e-14	1.16477e-12	ENSMUSG00000018893	Mb	17189	protein_coding
ENSMUSG00000003476	20.156	7.87987	1.36237	5.78393	7.29752e-09	1.13451e-07	ENSMUSG00000003476	Crhr2	12922	protein_coding
ENSMUSG00000046345	71.9567	7.86072	1.11525	7.04838	1.8101e-12	5.16372e-11	ENSMUSG00000046345	Smco1	69576	protein_coding
ENSMUSG00000042895	70.1426	7.8263	1.0865	7.20324	5.87971e-13	1.78671e-11	ENSMUSG00000042895	Abra	223513	protein_coding
ENSMUSG00000001508	105.12	7.8236	0.912051	8.57802	9.65175e-18	5.36087e-16	ENSMUSG00000001508	Sgca	20391	protein_coding
ENSMUSG00000068697	2301.16	7.78286	0.802966	9.69264	3.24046e-22	2.83101e-20	ENSMUSG00000068697	Myoz1	59011	protein_coding
ENSMUSG00000005628	470.254	7.76468	0.508031	15.2839	9.79277e-53	6.08385e-50	ENSMUSG00000005628	Tmod4	50874	protein_coding
ENSMUSG00000031382	132.969	7.74717	0.832715	9.30351	1.3589e-20	1.01308e-18	ENSMUSG00000031382	Asb11	68854	protein_coding
ENSMUSG00000055489	93.7089	7.66127	0.901749	8.49602	1.96208e-17	1.0515e-15	ENSMUSG00000055489	Ano5	233246	protein_coding
ENSMUSG00000006457	5638.48	7.64687	0.779577	9.80899	1.02994e-22	9.44051e-21	ENSMUSG00000006457	Actn3	11474	protein_coding
ENSMUSG00000031097	14204.4	7.63207	0.805893	9.47033	2.78973e-21	2.22833e-19	ENSMUSG00000031097	Tnni2	21953	protein_coding
ENSMUSG00000028834	121.722	7.62218	0.815448	9.34723	8.99724e-21	6.82895e-19	ENSMUSG00000028834	Trim63	433766	protein_coding
ENSMUSG00000022357	16.4646	7.60297	1.39271	5.4591	4.78543e-08	6.33051e-07	ENSMUSG00000022357	Klhl38	268807	protein_coding
ENSMUSG00000029685	16.5053	7.60182	1.33404	5.69835	1.20974e-08	1.81018e-07	ENSMUSG00000029685	Asb15	78910	protein_coding
ENSMUSG00000033044	322.453	7.56826	0.572834	13.212	7.4833e-40	2.36839e-37	ENSMUSG00000033044	Dhrs7c	68460	protein_coding
ENSMUSG00000030730	13473.6	7.56041	0.886551	8.52789	1.4904e-17	8.11687e-16	ENSMUSG00000030730	Atp2a1	11937	protein_coding
ENSMUSG00000017300	15460.8	7.48157	1.06932	6.99657	2.62314e-12	7.32122e-11	ENSMUSG00000017300	Tnnc2	21925	protein_coding
ENSMUSG00000023153	54.6603	7.45854	1.13832	6.55226	5.66732e-11	1.27431e-09	ENSMUSG00000023153	Tmem52	69671	protein_coding
ENSMUSG00000019933	105.639	7.4114	0.85228	8.69596	3.43914e-18	2.00306e-16	ENSMUSG00000019933	Mrln	69563	protein_coding
ENSMUSG00000056900	181.266	7.38639	0.613627	12.0373	2.26309e-33	4.36333e-31	ENSMUSG00000056900	Usp13	72607	protein_coding
ENSMUSG00000028841	27.2157	7.36114	1.31579	5.59447	2.21294e-08	3.14576e-07	ENSMUSG00000028841	Cnksr1	194231	protein_coding
ENSMUSG00000048373	13.942	7.34977	1.41155	5.20687	1.92049e-07	2.22628e-06	ENSMUSG00000048373	Fgfbp1	14181	protein_coding
ENSMUSG00000039146	13.7709	7.34151	1.58679	4.62664	3.71644e-06	3.22168e-05	ENSMUSG00000039146	Ifi44l		protein_coding
ENSMUSG00000079434	26.4401	7.31037	1.31486	5.55981	2.70075e-08	3.76266e-07	ENSMUSG00000079434	Neu2	23956	protein_coding
ENSMUSG00000027022	918.45	7.28883	0.336037	21.6906	2.51825e-104	2.11205e-100	ENSMUSG00000027022	Xirp2	241431	protein_coding
ENSMUSG00000067653	322.8	7.22347	0.525485	13.7463	5.36063e-43	2.14094e-40	ENSMUSG00000067653	Ankrd23	78321	protein_coding
ENSMUSG00000042717	115.503	7.22156	0.721644	10.0071	1.41839e-23	1.39954e-21	ENSMUSG00000042717	Ppp1r3a	140491	protein_coding
ENSMUSG00000042451	179.075	7.17782	0.66195	10.8435	2.14236e-27	2.8296e-25	ENSMUSG00000042451	Mybph	53311	protein_coding
ENSMUSG00000044938	200.514	7.17005	0.557674	12.8571	7.84954e-38	2.08997e-35	ENSMUSG00000044938	Klhl31	244923	protein_coding
ENSMUSG00000055027	287.271	7.15925	0.497896	14.379	7.0098e-47	3.26618e-44	ENSMUSG00000055027	Smyd1	12180	protein_coding
ENSMUSG00000020475	2358.77	7.15837	0.659539	10.8536	1.91721e-27	2.55232e-25	ENSMUSG00000020475	Pgam2	56012	protein_coding
ENSMUSG00000047746	220.577	7.15276	0.564229	12.6771	7.92467e-37	1.98401e-34	ENSMUSG00000047746	Fbxo40	207215	protein_coding
ENSMUSG00000051747	2015.44	7.13512	0.871688	8.18541	2.71379e-16	1.29321e-14	ENSMUSG00000051747	Ttn	22138	protein_coding
ENSMUSG00000033196	939.747	7.081	0.953533	7.42606	1.11879e-13	3.76085e-12	ENSMUSG00000033196	Myh2	17882	protein_coding
ENSMUSG00000038403	601.198	7.07224	0.868749	8.14072	3.92932e-16	1.81571e-14	ENSMUSG00000038403	Hfe2	69585	protein_coding
ENSMUSG00000074218	807.588	7.07114	1.11087	6.36539	1.94798e-10	4.00435e-09	ENSMUSG00000074218	Cox7a1	12865	protein_coding
ENSMUSG00000017817	680.359	7.06346	0.762827	9.25958	2.05241e-20	1.49571e-18	ENSMUSG00000017817	Jph2	59091	protein_coding
ENSMUSG00000038201	99.5928	7.01089	0.735774	9.5286	1.59422e-21	1.30446e-19	ENSMUSG00000038201	Kcna7	16495	protein_coding
ENSMUSG00000044499	10.9532	7.0101	1.4266	4.91384	8.93117e-07	8.9333e-06	ENSMUSG00000044499	Hs3st5	319415	protein_coding
ENSMUSG00000046828	10.8044	7.00431	1.47565	4.7466	2.06864e-06	1.90447e-05	ENSMUSG00000046828	Mettl21e	403183	protein_coding
ENSMUSG00000019787	1468.32	6.99052	1.16477	6.00164	1.95331e-09	3.40236e-08	ENSMUSG00000019787	Trdn	76757	protein_coding
ENSMUSG00000038670	2463.85	6.95031	0.392904	17.6896	5.04569e-70	8.46364e-67	ENSMUSG00000038670	Mybpc2	233199	protein_coding
ENSMUSG00000030401	913.265	6.94512	0.709582	9.78762	1.27255e-22	1.15383e-20	ENSMUSG00000030401	Rtn2	20167	protein_coding
ENSMUSG00000010122	20.5035	6.94414	1.30784	5.30964	1.09842e-07	1.33805e-06	ENSMUSG00000010122	Slc47a1	67473	protein_coding
ENSMUSG00000049641	57.3302	6.94124	0.958058	7.24511	4.32078e-13	1.34216e-11	ENSMUSG00000049641	Vgll2	215031	protein_coding
ENSMUSG00000078815	130.443	6.90844	0.670485	10.3037	6.78323e-25	7.53522e-23	ENSMUSG00000078815	Cacng6	54378	protein_coding
ENSMUSG00000006542	111.534	6.90623	0.7217	9.56939	1.07541e-21	8.97455e-20	ENSMUSG00000006542	Prkag3	241113	protein_coding
ENSMUSG00000026208	3035.33	6.90384	0.398436	17.3273	2.92569e-67	3.77504e-64	ENSMUSG00000026208	Des	13346	protein_coding
ENSMUSG00000091898	904.099	6.90274	1.00887	6.84203	7.80781e-12	2.03051e-10	ENSMUSG00000091898	Tnnc1	21924	protein_coding
ENSMUSG00000035606	92.6846	6.9021	0.753748	9.15705	5.33368e-20	3.71233e-18	ENSMUSG00000035606	Ky	16716	protein_coding
ENSMUSG00000068614	844.391	6.89772	1.66262	4.14872	3.34345e-05	0.000222519	ENSMUSG00000068614	Actc1	11464	protein_coding
ENSMUSG00000026418	660.418	6.89473	1.23715	5.57306	2.50305e-08	3.50469e-07	ENSMUSG00000026418	Tnni1	21952	protein_coding
ENSMUSG00000019848	35.2772	6.82977	1.12145	6.09011	1.12831e-09	2.06169e-08	ENSMUSG00000019848	Popdc3	78977	protein_coding
ENSMUSG00000032648	2981.81	6.82471	0.343688	19.8573	9.53848e-88	3.99996e-84	ENSMUSG00000032648	Pygm	19309	protein_coding
ENSMUSG00000024471	532.096	6.79291	0.434775	15.624	4.99824e-55	3.64524e-52	ENSMUSG00000024471	Myot	58916	protein_coding
ENSMUSG00000016349	1308.05	6.78097	0.684867	9.90114	4.1154e-23	3.85652e-21	ENSMUSG00000016349	Eef1a2	13628	protein_coding
ENSMUSG00000103476	9.36869	6.77734	1.45174	4.66842	3.0352e-06	2.69378e-05	ENSMUSG00000103476	Gm34302		protein_coding
ENSMUSG00000031461	733.11	6.75336	0.954199	7.07751	1.46764e-12	4.23722e-11	ENSMUSG00000031461	Myom2	17930	protein_coding
ENSMUSG00000047419	904.153	6.72951	0.364204	18.4773	3.14679e-76	7.5406e-73	ENSMUSG00000047419	Cmya5	76469	protein_coding
ENSMUSG00000021798	864.645	6.72429	0.85775	7.83944	4.52545e-15	1.79456e-13	ENSMUSG00000021798	Ldb3	24131	protein_coding
ENSMUSG00000079278	114.497	6.72235	0.657712	10.2208	1.59977e-24	1.70921e-22	ENSMUSG00000079278	Tmem233	545798	protein_coding
ENSMUSG00000026950	1043.54	6.71998	0.699153	9.61161	7.14251e-22	6.05093e-20	ENSMUSG00000026950	Neb	17996	protein_coding
ENSMUSG00000032495	65.5027	6.71493	0.827809	8.11168	4.99229e-16	2.2694e-14	ENSMUSG00000032495	Lrrc2	74249	protein_coding
ENSMUSG00000060600	7066.98	6.70262	0.349611	19.1717	6.38013e-82	1.78367e-78	ENSMUSG00000060600	Eno3	13808	protein_coding
ENSMUSG00000058656	8.69038	6.67373	1.67575	3.98253	6.81851e-05	0.000416207	ENSMUSG00000058656	Samd12	320679	protein_coding
ENSMUSG00000049134	754.325	6.63224	0.33134	20.0164	3.96011e-89	2.21423e-85	ENSMUSG00000049134	Nrap	18175	protein_coding
ENSMUSG00000096146	16.2932	6.62097	1.41442	4.68106	2.85399e-06	2.54643e-05	ENSMUSG00000096146	Kcnj11	16514	protein_coding
ENSMUSG00000049173	8.26288	6.61628	1.57222	4.20825	2.57353e-05	0.000177355	ENSMUSG00000049173	Myoz3	170947	protein_coding
ENSMUSG00000028584	16.0364	6.58267	1.35308	4.86497	1.14474e-06	1.1138e-05	ENSMUSG00000028584	Lrrc38	242735	protein_coding
ENSMUSG00000025172	133.986	6.58148	0.711002	9.25663	2.10993e-20	1.52551e-18	ENSMUSG00000025172	Ankrd2	56642	protein_coding
ENSMUSG00000052135	8.08124	6.57919	1.47376	4.46421	8.03643e-06	6.42838e-05	ENSMUSG00000052135	Foxo6	329934	protein_coding
ENSMUSG00000030672	15053.9	6.55872	0.720339	9.10505	8.62265e-20	5.85572e-18	ENSMUSG00000030672	Mylpf	17907	protein_coding
ENSMUSG00000029683	160.63	6.55455	0.583412	11.2349	2.74942e-29	4.19261e-27	ENSMUSG00000029683	Lmod2	93677	protein_coding
ENSMUSG00000021456	72.2315	6.54275	0.794201	8.23815	1.74896e-16	8.5781e-15	ENSMUSG00000021456	Fbp2	14120	protein_coding
ENSMUSG00000061877	7.90923	6.52986	1.53569	4.25206	2.11814e-05	0.000149978	ENSMUSG00000061877	BC048679	210321	protein_coding
ENSMUSG00000025216	41.603	6.48062	0.927869	6.98441	2.86058e-12	7.97066e-11	ENSMUSG00000025216	Lbx1	16814	protein_coding
ENSMUSG00000007122	2263.11	6.463	1.20098	5.38142	7.38995e-08	9.39083e-07	ENSMUSG00000007122	Casq1	12372	protein_coding
ENSMUSG00000090799	40.6017	6.45128	0.959415	6.72418	1.76582e-11	4.30522e-10	ENSMUSG00000090799	Klhl33	546611	protein_coding
ENSMUSG00000031972	23662.4	6.4387	1.03669	6.2108	5.27144e-10	1.0094e-08	ENSMUSG00000031972	Acta1	11459	protein_coding
ENSMUSG00000078503	14.4461	6.43176	1.4742	4.36288	1.28361e-05	9.72067e-05	ENSMUSG00000078503	Zfp990	101056073	protein_coding
ENSMUSG00000061816	10099.2	6.43003	1.1855	5.42388	5.83188e-08	7.59503e-07	ENSMUSG00000061816	Myl1	17901	protein_coding
ENSMUSG00000030996	266.128	6.4184	0.468633	13.696	1.07263e-42	3.91136e-40	ENSMUSG00000030996	Art1	11870	protein_coding
ENSMUSG00000045761	7.29697	6.41387	1.53947	4.16629	3.09597e-05	0.00020806	ENSMUSG00000045761	Togaram2	320159	protein_coding
ENSMUSG00000022215	207.244	6.38811	1.10164	5.79874	6.68146e-09	1.04841e-07	ENSMUSG00000022215	Fitm1	68680	protein_coding
ENSMUSG00000063821	38.1919	6.35	1.01895	6.23188	4.60876e-10	8.93726e-09	ENSMUSG00000063821	Dupd1	435391	protein_coding
ENSMUSG00000007097	1135.21	6.34724	0.714108	8.88835	6.2023e-19	3.91118e-17	ENSMUSG00000007097	Atp1a2	98660	protein_coding
ENSMUSG00000040287	201.647	6.3399	0.484944	13.0735	4.66925e-39	1.37407e-36	ENSMUSG00000040287	Stac3	237611	protein_coding
ENSMUSG00000044086	110.579	6.30076	0.586657	10.7401	6.59671e-27	8.38282e-25	ENSMUSG00000044086	Lmod3	320502	protein_coding
ENSMUSG00000008658	109.925	6.29158	0.577464	10.8952	1.21492e-27	1.64347e-25	ENSMUSG00000008658	Rbfox1	268859	protein_coding
ENSMUSG00000022525	36.3389	6.2848	0.949835	6.61673	3.6722e-11	8.41495e-10	ENSMUSG00000022525	Hrasls	27281	protein_coding
ENSMUSG00000026387	6.45785	6.24849	1.54065	4.05575	4.9974e-05	0.000316804	ENSMUSG00000026387	Sctr	319229	protein_coding
ENSMUSG00000071540	153.351	6.2453	0.480114	13.008	1.1024e-38	3.08193e-36	ENSMUSG00000071540	3425401B19Rik	100504518	protein_coding
ENSMUSG00000035923	46.9292	6.22626	0.872771	7.13389	9.75699e-13	2.89159e-11	ENSMUSG00000035923	Myf6	17878	protein_coding
ENSMUSG00000032523	104.371	6.21643	0.634237	9.80143	1.11002e-22	1.01193e-20	ENSMUSG00000032523	Hhatl	74770	protein_coding
ENSMUSG00000026173	69.1718	6.20712	0.745754	8.32328	8.55606e-17	4.29699e-15	ENSMUSG00000026173	Plcd4	18802	protein_coding
ENSMUSG00000021579	79.5135	6.18951	0.685947	9.0233	1.82508e-19	1.182e-17	ENSMUSG00000021579	Lrrc14b	432779	protein_coding
ENSMUSG00000039891	226.187	6.184	0.450567	13.7249	7.20021e-43	2.74492e-40	ENSMUSG00000039891	Txlnb	378431	protein_coding
ENSMUSG00000025129	89.8831	6.16969	0.7242	8.51932	1.6049e-17	8.68407e-16	ENSMUSG00000025129	Ppp1r27	68701	protein_coding
ENSMUSG00000038086	122.738	6.16143	0.610299	10.0958	5.76809e-24	5.97247e-22	ENSMUSG00000038086	Hspb2	69253	protein_coding
ENSMUSG00000038204	66.559	6.15303	0.772292	7.96724	1.62257e-15	6.90786e-14	ENSMUSG00000038204	Asb10	117590	protein_coding
ENSMUSG00000040694	452.177	6.15229	0.876	7.02316	2.16904e-12	6.12517e-11	ENSMUSG00000040694	Apobec2	11811	protein_coding
ENSMUSG00000013483	5.93148	6.14368	1.65567	3.71069	0.000206697	0.00109858	ENSMUSG00000013483	Card14	170720	protein_coding
ENSMUSG00000040666	514.068	6.13415	0.414144	14.8116	1.23246e-49	6.66879e-47	ENSMUSG00000040666	Sh3bgr	50795	protein_coding
ENSMUSG00000024846	32.4925	6.11397	1.03533	5.90535	3.51907e-09	5.82714e-08	ENSMUSG00000024846	Cst6	73720	protein_coding
ENSMUSG00000013936	1364.28	6.11196	0.769759	7.9401	2.02026e-15	8.42979e-14	ENSMUSG00000013936	Myl2	17906	protein_coding
ENSMUSG00000063428	20.7584	6.05187	1.16049	5.21492	1.83901e-07	2.14219e-06	ENSMUSG00000063428	Ddo	70503	protein_coding
ENSMUSG00000041476	378.087	6.0426	1.31276	4.60297	4.165e-06	3.57219e-05	ENSMUSG00000041476	Smpx	66106	protein_coding
ENSMUSG00000042828	183.636	6.03427	0.484985	12.4422	1.54239e-35	3.49622e-33	ENSMUSG00000042828	Trim72	434246	protein_coding
ENSMUSG00000038239	418.619	6.03359	0.375191	16.0814	3.44581e-58	3.0421e-55	ENSMUSG00000038239	Hrc	15464	protein_coding
ENSMUSG00000007033	30.449	6.01584	0.979202	6.14361	8.06681e-10	1.50515e-08	ENSMUSG00000007033	Hspa1l	15482	protein_coding
ENSMUSG00000004360	10.7667	6.01047	1.39586	4.30594	1.66279e-05	0.00012132	ENSMUSG00000004360	9330159F19Rik	212448	protein_coding
ENSMUSG00000062694	90.0537	6.003	0.705417	8.50986	1.74139e-17	9.3622e-16	ENSMUSG00000062694	Cav3	12391	protein_coding
ENSMUSG00000006221	297.992	5.99897	0.986765	6.07943	1.20613e-09	2.19193e-08	ENSMUSG00000006221	Hspb7	29818	protein_coding
ENSMUSG00000079588	138.216	5.98158	0.483918	12.3607	4.26355e-35	9.2879e-33	ENSMUSG00000079588	Tmem182	381339	protein_coding
ENSMUSG00000027895	77.8903	5.96294	0.642098	9.28665	1.59218e-20	1.17653e-18	ENSMUSG00000027895	Kcnc4	99738	protein_coding
ENSMUSG00000075307	432.69	5.94819	0.416854	14.2693	3.40183e-46	1.50164e-43	ENSMUSG00000075307	Klhl41	228003	protein_coding
ENSMUSG00000029361	18.9156	5.9319	1.19819	4.95073	7.39366e-07	7.54387e-06	ENSMUSG00000029361	Nos1	18125	protein_coding
ENSMUSG00000024803	10.114	5.90044	1.43749	4.10468	4.04878e-05	0.000263111	ENSMUSG00000024803	Ankrd1	107765	protein_coding
ENSMUSG00000036036	4.95359	5.86539	1.67531	3.50108	0.000463382	0.00222843	ENSMUSG00000036036	Zfp57	22715	protein_coding
ENSMUSG00000074486	2010.11	5.86294	0.760918	7.70508	1.30763e-14	4.98504e-13	ENSMUSG00000074486	Bglap2	12097	protein_coding
ENSMUSG00000038763	108.974	5.85786	0.515689	11.3593	6.66933e-30	1.06544e-27	ENSMUSG00000038763	Alpk3	116904	protein_coding
ENSMUSG00000068699	286.841	5.84343	0.435801	13.4085	5.39239e-41	1.77357e-38	ENSMUSG00000068699	Flnc	68794	protein_coding
ENSMUSG00000031636	288.065	5.80452	0.394429	14.7163	5.06833e-49	2.65676e-46	ENSMUSG00000031636	Pdlim3	53318	protein_coding
ENSMUSG00000031204	25.9135	5.79293	1.03464	5.599	2.15593e-08	3.07775e-07	ENSMUSG00000031204	Asb12	70392	protein_coding
ENSMUSG00000037686	4.63637	5.77266	1.70351	3.38868	0.00070229	0.00316502	ENSMUSG00000037686	Aspg	104816	protein_coding
ENSMUSG00000049719	4.65614	5.762	1.77362	3.24872	0.00115924	0.00484313	ENSMUSG00000049719	Prss46	74306	protein_coding
ENSMUSG00000074001	126.279	5.7558	1.07202	5.36913	7.91186e-08	9.97097e-07	ENSMUSG00000074001	Klhl40	72330	protein_coding
ENSMUSG00000028348	58.8627	5.75273	0.669448	8.59323	8.45566e-18	4.74366e-16	ENSMUSG00000028348	Cavin4	68016	protein_coding
ENSMUSG00000031376	4.52978	5.74462	1.66368	3.45295	0.000554485	0.00258863	ENSMUSG00000031376	Atp2b3	320707	protein_coding
ENSMUSG00000025425	16.7061	5.74416	1.21229	4.73828	2.15542e-06	1.97353e-05	ENSMUSG00000025425	St8sia5	225742	protein_coding
ENSMUSG00000047343	65.6361	5.72119	1.57044	3.64306	0.000269421	0.00138415	ENSMUSG00000047343	Mettl21c	433294	protein_coding
ENSMUSG00000048416	375.777	5.70877	0.463119	12.3268	6.49947e-35	1.39772e-32	ENSMUSG00000048416	Mlf1	17349	protein_coding
ENSMUSG00000055523	4.46748	5.70663	1.69126	3.37419	0.000740343	0.00330807	ENSMUSG00000055523	Gucy2g	73707	protein_coding
ENSMUSG00000061462	455.057	5.69692	0.309087	18.4314	7.34949e-76	1.541e-72	ENSMUSG00000061462	Obscn	380698	protein_coding
ENSMUSG00000045246	8.6635	5.68289	1.44998	3.91928	8.8814e-05	0.000521992	ENSMUSG00000045246	Kcng4	66733	protein_coding
ENSMUSG00000041798	8.60791	5.68161	1.43936	3.9473	7.90371e-05	0.000473827	ENSMUSG00000041798	Gck	103988	protein_coding
ENSMUSG00000042529	16.0851	5.67917	1.19253	4.76229	1.91406e-06	1.77091e-05	ENSMUSG00000042529	Kcnj12	16515	protein_coding
ENSMUSG00000035296	87.5872	5.67505	1.22836	4.62001	3.83719e-06	3.31266e-05	ENSMUSG00000035296	Sgcg	24053	protein_coding
ENSMUSG00000024059	88.0905	5.67313	0.584363	9.70823	2.78117e-22	2.45533e-20	ENSMUSG00000024059	Clip4	78785	protein_coding
ENSMUSG00000044288	4.3083	5.66709	1.68078	3.37171	0.000747032	0.00333205	ENSMUSG00000044288	Cnr1	12801	protein_coding
ENSMUSG00000027077	102.7	5.65544	0.622013	9.09216	9.70889e-20	6.51428e-18	ENSMUSG00000027077	Smtnl1	68678	protein_coding
ENSMUSG00000047307	4.30872	5.64647	1.87255	3.01539	0.00256653	0.00944722	ENSMUSG00000047307	Pcdhb13	93884	protein_coding
ENSMUSG00000026817	1339.14	5.63825	0.369446	15.2613	1.38375e-52	8.28963e-50	ENSMUSG00000026817	Ak1	11636	protein_coding
ENSMUSG00000075318	8.46892	5.63816	1.47523	3.82189	0.000132434	0.000741719	ENSMUSG00000075318	Scn2a	110876	protein_coding
ENSMUSG00000023964	8.10907	5.59877	1.52632	3.66815	0.000244312	0.0012727	ENSMUSG00000023964	Calcr	12311	protein_coding
ENSMUSG00000020722	203.526	5.58724	0.457536	12.2116	2.69605e-34	5.51506e-32	ENSMUSG00000020722	Cacng1	12299	protein_coding
ENSMUSG00000050315	381.495	5.57183	0.339268	16.4231	1.30772e-60	1.46238e-57	ENSMUSG00000050315	Synpo2	118449	protein_coding
ENSMUSG00000054034	14.7521	5.56515	1.23794	4.4955	6.94076e-06	5.64072e-05	ENSMUSG00000054034	Tceal5	331532	protein_coding
ENSMUSG00000028150	59.4952	5.56248	0.665202	8.36209	6.16192e-17	3.14164e-15	ENSMUSG00000028150	Rorc	19885	protein_coding
ENSMUSG00000030592	1155.21	5.55934	0.24211	22.962	1.11758e-116	1.87464e-112	ENSMUSG00000030592	Ryr1	20190	protein_coding
ENSMUSG00000058975	44.2297	5.55798	0.746903	7.44137	9.96495e-14	3.37681e-12	ENSMUSG00000058975	Kcnc1	16502	protein_coding
ENSMUSG00000030433	22.0905	5.54814	1.01873	5.44614	5.14734e-08	6.75598e-07	ENSMUSG00000030433	Sbk2	381836	protein_coding
ENSMUSG00000040113	14.1825	5.50451	1.25867	4.37326	1.22402e-05	9.31566e-05	ENSMUSG00000040113	Mettl11b	240879	protein_coding
ENSMUSG00000034472	14.1895	5.49764	1.20531	4.5612	5.08623e-06	4.28081e-05	ENSMUSG00000034472	Rasd2	75141	protein_coding
ENSMUSG00000031519	106.126	5.49256	0.536814	10.2318	1.42877e-24	1.54621e-22	ENSMUSG00000031519	Asb5	76294	protein_coding
ENSMUSG00000015843	34.8067	5.4678	0.816212	6.699	2.09848e-11	5.02138e-10	ENSMUSG00000015843	Rxrg	20183	protein_coding
ENSMUSG00000028773	303.708	5.46581	1.0781	5.06983	3.98174e-07	4.30901e-06	ENSMUSG00000028773	Fabp3	14077	protein_coding
ENSMUSG00000047485	7.39249	5.44926	1.55925	3.4948	0.000474412	0.00227236	ENSMUSG00000047485	Klhl34	245683	protein_coding
ENSMUSG00000027499	437.223	5.44921	0.821125	6.63627	3.21726e-11	7.47007e-10	ENSMUSG00000027499	Pkia	18767	protein_coding
ENSMUSG00000020836	67.2975	5.42224	0.58179	9.31993	1.16422e-20	8.75725e-19	ENSMUSG00000020836	Coro6	216961	protein_coding
ENSMUSG00000045776	40.1721	5.41561	0.826606	6.55162	5.6917e-11	1.27808e-09	ENSMUSG00000045776	Lrtm1	319476	protein_coding
ENSMUSG00000005373	40.302	5.40769	0.814505	6.63923	3.15321e-11	7.3461e-10	ENSMUSG00000005373	Mlxipl	58805	protein_coding
ENSMUSG00000037977	26.7573	5.40622	0.885684	6.10401	1.03442e-09	1.89633e-08	ENSMUSG00000037977	6430571L13Rik	235599	protein_coding
ENSMUSG00000030554	383.011	5.39163	0.301734	17.8688	2.06262e-71	3.84426e-68	ENSMUSG00000030554	Synm	233335	protein_coding
ENSMUSG00000022490	105.617	5.38869	0.568396	9.48052	2.53022e-21	2.03071e-19	ENSMUSG00000022490	Ppp1r1a	58200	protein_coding
ENSMUSG00000029862	46.0778	5.38575	0.672082	8.01353	1.11458e-15	4.80616e-14	ENSMUSG00000029862	Clcn1	12723	protein_coding
ENSMUSG00000002500	482.136	5.32034	0.936848	5.67898	1.35504e-08	2.0079e-07	ENSMUSG00000002500	Rpl3l	66211	protein_coding
ENSMUSG00000026062	31.3156	5.31265	0.790812	6.71797	1.84277e-11	4.46686e-10	ENSMUSG00000026062	Slc9a2	226999	protein_coding
ENSMUSG00000074121	6.714	5.30697	1.51067	3.51298	0.000443108	0.00214137	ENSMUSG00000074121	Ntf5	78405	protein_coding
ENSMUSG00000073375	37.1523	5.29361	0.865659	6.11512	9.64816e-10	1.7726e-08	ENSMUSG00000073375	Lrrc30	240131	protein_coding
ENSMUSG00000026535	49.2723	5.29291	0.720165	7.34958	1.98832e-13	6.44443e-12	ENSMUSG00000026535	Ifi202b	26388	protein_coding
ENSMUSG00000020354	18.5829	5.29213	1.02196	5.17842	2.23775e-07	2.56744e-06	ENSMUSG00000020354	Sgcd	24052	protein_coding
ENSMUSG00000058966	36.1866	5.2533	0.747916	7.02391	2.15741e-12	6.1026e-11	ENSMUSG00000058966	Fam57b	68952	protein_coding
ENSMUSG00000056328	1324.77	5.25221	0.969547	5.41718	6.05465e-08	7.84252e-07	ENSMUSG00000056328	Myh1	17879	protein_coding
ENSMUSG00000032401	6.37412	5.23928	1.54713	3.38644	0.000708054	0.00318672	ENSMUSG00000032401	Lctl	235435	protein_coding
ENSMUSG00000031448	29.6286	5.22334	0.871537	5.99326	2.05679e-09	3.55931e-08	ENSMUSG00000031448	Adprhl1	234072	protein_coding
ENSMUSG00000074483	3810.41	5.21808	0.723491	7.21236	5.49893e-13	1.67707e-11	ENSMUSG00000074483	Bglap	12096	protein_coding
ENSMUSG00000039103	413.78	5.18808	0.428645	12.1035	1.01251e-33	2.02188e-31	ENSMUSG00000039103	Nexn	68810	protein_coding
ENSMUSG00000023336	74.3086	5.17852	0.619932	8.35337	6.63431e-17	3.37224e-15	ENSMUSG00000023336	Wfdc1	67866	protein_coding
ENSMUSG00000026479	6.10525	5.17766	1.58991	3.25659	0.00112761	0.00473693	ENSMUSG00000026479	Lamc2	16782	protein_coding
ENSMUSG00000062713	11.306	5.16319	1.28245	4.02602	5.67282e-05	0.000353871	ENSMUSG00000062713	Sim2	20465	protein_coding
ENSMUSG00000020061	660.529	5.15348	1.0423	4.94432	7.64119e-07	7.76808e-06	ENSMUSG00000020061	Mybpc1	109272	protein_coding
ENSMUSG00000054978	11.288	5.14813	1.34303	3.83322	0.000126479	0.00071265	ENSMUSG00000054978	Kbtbd13	74492	protein_coding
ENSMUSG00000051980	5.93097	5.14242	1.56508	3.28572	0.00101721	0.00433285	ENSMUSG00000051980	Casr	12374	protein_coding
ENSMUSG00000070424	33.5805	5.13897	0.865897	5.93485	2.94116e-09	4.94339e-08	ENSMUSG00000070424	Art5	11875	protein_coding
ENSMUSG00000041193	49.7005	5.13224	0.630071	8.14549	3.77756e-16	1.75526e-14	ENSMUSG00000041193	Pla2g5	18784	protein_coding
ENSMUSG00000032060	663.986	5.13117	0.39315	13.0514	6.23712e-39	1.77324e-36	ENSMUSG00000032060	Cryab	12955	protein_coding
ENSMUSG00000067242	5.83471	5.10364	1.62816	3.13461	0.00172084	0.00672505	ENSMUSG00000067242	Lgi1	56839	protein_coding
ENSMUSG00000028116	297.024	5.10318	1.23551	4.13044	3.62076e-05	0.000238456	ENSMUSG00000028116	Myoz2	59006	protein_coding
ENSMUSG00000071317	43.5094	5.10187	0.707349	7.21267	5.48655e-13	1.67635e-11	ENSMUSG00000071317	Bves	23828	protein_coding
ENSMUSG00000031312	177.808	5.09834	1.02202	4.98847	6.08593e-07	6.33284e-06	ENSMUSG00000031312	Itgb1bp2	26549	protein_coding
ENSMUSG00000040653	97.067	5.09231	0.506772	10.0485	9.32546e-24	9.42321e-22	ENSMUSG00000040653	Ppp1r14c	76142	protein_coding
ENSMUSG00000026407	551.622	5.07858	0.386197	13.1502	1.69639e-39	5.2695e-37	ENSMUSG00000026407	Cacna1s	12292	protein_coding
ENSMUSG00000090066	117.188	5.07479	0.493836	10.2763	9.01565e-25	9.94925e-23	ENSMUSG00000090066	1110002E22Rik	102634333	protein_coding
ENSMUSG00000038777	32.0385	5.07377	0.86443	5.8695	4.37115e-09	7.1186e-08	ENSMUSG00000038777	Sema6c	20360	protein_coding
ENSMUSG00000037780	5.79737	5.06864	1.67647	3.02339	0.00249959	0.00923771	ENSMUSG00000037780	Mbl1	17194	protein_coding
ENSMUSG00000065999	15.9755	5.06743	1.29091	3.92547	8.65602e-05	0.000511254	ENSMUSG00000065999	Zfp985	433804	protein_coding
ENSMUSG00000028464	5518.84	5.03755	0.349332	14.4205	3.84467e-47	1.84259e-44	ENSMUSG00000028464	Tpm2	22004	protein_coding
ENSMUSG00000044716	10.3715	5.03561	1.28154	3.92934	8.51797e-05	0.000504699	ENSMUSG00000044716	Dok7	231134	protein_coding
ENSMUSG00000030470	227.36	5.02701	0.481684	10.4363	1.69234e-25	1.97134e-23	ENSMUSG00000030470	Csrp3	13009	protein_coding
ENSMUSG00000022758	10.3305	5.02176	1.28733	3.90091	9.5832e-05	0.000559329	ENSMUSG00000022758	P2rx6	18440	protein_coding
ENSMUSG00000045555	10.1869	5.00535	1.26108	3.96909	7.21477e-05	0.000437161	ENSMUSG00000045555	Mettl24	327747	protein_coding
ENSMUSG00000026971	15.3651	5.00315	1.11564	4.48454	7.30704e-06	5.92117e-05	ENSMUSG00000026971	Itgb6	16420	protein_coding
ENSMUSG00000030785	912.133	4.96497	0.390012	12.7303	4.01279e-37	1.03555e-34	ENSMUSG00000030785	Cox6a2	12862	protein_coding
ENSMUSG00000042532	9.99959	4.96434	1.29073	3.84616	0.000119986	0.000679487	ENSMUSG00000042532	Golga7b	71146	protein_coding
ENSMUSG00000025141	59.2478	4.96039	0.568074	8.73193	2.5036e-18	1.47352e-16	ENSMUSG00000025141	Myadml2	68515	protein_coding
ENSMUSG00000036745	63.9117	4.94929	0.550059	8.99774	2.30402e-19	1.48645e-17	ENSMUSG00000036745	Ttll7	70892	protein_coding
ENSMUSG00000020067	116.944	4.94433	0.450531	10.9745	5.07042e-28	7.14716e-26	ENSMUSG00000020067	Mypn	68802	protein_coding
ENSMUSG00000052374	350.572	4.90373	0.816668	6.00456	1.91846e-09	3.3556e-08	ENSMUSG00000052374	Actn2	11472	protein_coding
ENSMUSG00000071178	14.329	4.89426	1.16947	4.18501	2.85149e-05	0.000193883	ENSMUSG00000071178	Serpina1b	20701	protein_coding
ENSMUSG00000033491	139.982	4.8857	1.22193	3.99834	6.3789e-05	0.000392515	ENSMUSG00000033491	Prss35	244954	protein_coding
ENSMUSG00000026100	23.298	4.87421	0.836091	5.82976	5.55073e-09	8.77931e-08	ENSMUSG00000026100	Mstn	17700	protein_coding
ENSMUSG00000031791	1099.34	4.86628	0.293749	16.5661	1.22444e-61	1.46706e-58	ENSMUSG00000031791	Tmem38a	74166	protein_coding
ENSMUSG00000019194	626.58	4.85569	0.308395	15.745	7.43091e-56	5.66573e-53	ENSMUSG00000019194	Scn1b	20266	protein_coding
ENSMUSG00000004558	1870.32	4.84904	0.310558	15.614	5.84928e-55	4.08816e-52	ENSMUSG00000004558	Ndrg2	29811	protein_coding
ENSMUSG00000022519	736.239	4.84156	0.374963	12.9121	3.84607e-38	1.04055e-35	ENSMUSG00000022519	Srl	106393	protein_coding
ENSMUSG00000042686	171.59	4.82823	0.373412	12.93	3.04664e-38	8.37777e-36	ENSMUSG00000042686	Jph1	57339	protein_coding
ENSMUSG00000039376	107.987	4.82507	0.493092	9.78532	1.30177e-22	1.17397e-20	ENSMUSG00000039376	Synpo2l	68760	protein_coding
ENSMUSG00000041548	276.773	4.81257	0.377587	12.7456	3.29888e-37	8.64615e-35	ENSMUSG00000041548	Hspb8	80888	protein_coding
ENSMUSG00000001334	102.044	4.79842	0.521277	9.20511	3.41317e-20	2.41572e-18	ENSMUSG00000001334	Fndc5	384061	protein_coding
ENSMUSG00000027257	199.636	4.77542	0.908793	5.25468	1.4828e-07	1.77407e-06	ENSMUSG00000027257	Pacsin3	80708	protein_coding
ENSMUSG00000027559	4028.89	4.75654	0.305754	15.5568	1.43146e-54	9.6045e-52	ENSMUSG00000027559	Car3	12350	protein_coding
ENSMUSG00000032366	17845	4.75349	0.35279	13.474	2.22503e-41	7.46455e-39	ENSMUSG00000032366	Tpm1	22003	protein_coding
ENSMUSG00000030621	89.361	4.73461	0.523277	9.048	1.45614e-19	9.65428e-18	ENSMUSG00000030621	Me3	109264	protein_coding
ENSMUSG00000001604	241.899	4.7345	0.415181	11.4035	4.01801e-30	6.60766e-28	ENSMUSG00000001604	Tcea3	21401	protein_coding
ENSMUSG00000036570	405.274	4.72729	0.405447	11.6594	2.05394e-31	3.55184e-29	ENSMUSG00000036570	Fxyd1	56188	protein_coding
ENSMUSG00000102252	37.8139	4.7159	0.679137	6.94396	3.81253e-12	1.03817e-10	ENSMUSG00000102252	Snrpn	20646	protein_coding
ENSMUSG00000031958	42.0376	4.71485	0.626289	7.52824	5.14293e-14	1.79724e-12	ENSMUSG00000031958	Ldhd	52815	protein_coding
ENSMUSG00000078486	117.374	4.71128	0.4182	11.2656	1.94037e-29	3.01368e-27	ENSMUSG00000078486	Perm1	74183	protein_coding
ENSMUSG00000060913	32.5964	4.68156	0.756774	6.18621	6.16264e-10	1.1641e-08	ENSMUSG00000060913	Trim55	381485	protein_coding
ENSMUSG00000031147	24.415	4.66367	0.786184	5.93204	2.99202e-09	5.02383e-08	ENSMUSG00000031147	Magix	54634	protein_coding
ENSMUSG00000051669	8.01759	4.66261	1.35008	3.45358	0.0005532	0.00258552	ENSMUSG00000051669	AU021092	239691	protein_coding
ENSMUSG00000028949	204.994	4.65637	0.44989	10.35	4.1839e-25	4.74195e-23	ENSMUSG00000028949	Smarcd3	66993	protein_coding
ENSMUSG00000028631	8.05569	4.6534	1.34328	3.46421	0.000531789	0.00250718	ENSMUSG00000028631	Kcnq4	60613	protein_coding
ENSMUSG00000043639	35.9371	4.63709	0.68405	6.77888	1.21111e-11	3.0231e-10	ENSMUSG00000043639	Rbm20	73713	protein_coding
ENSMUSG00000042045	68.8623	4.58708	1.42101	3.22804	0.00124642	0.00514456	ENSMUSG00000042045	Sln	66402	protein_coding
ENSMUSG00000005950	11.4899	4.57463	1.12965	4.04959	5.13073e-05	0.000324398	ENSMUSG00000005950	P2rx5	94045	protein_coding
ENSMUSG00000067279	102.62	4.56904	0.441783	10.3423	4.53669e-25	5.10728e-23	ENSMUSG00000067279	Ppp1r3c	53412	protein_coding
ENSMUSG00000018845	189.369	4.50617	0.400555	11.2498	2.32056e-29	3.57112e-27	ENSMUSG00000018845	Unc45b	217012	protein_coding
ENSMUSG00000050211	10.6666	4.47915	1.20313	3.72292	0.000196935	0.00105506	ENSMUSG00000050211	Pla2g4e	329502	protein_coding
ENSMUSG00000039419	10.6888	4.4756	1.11808	4.00295	6.25564e-05	0.000386348	ENSMUSG00000039419	Cntnap2	66797	protein_coding
ENSMUSG00000051373	95.9857	4.4668	0.43503	10.2678	9.84293e-25	1.07912e-22	ENSMUSG00000051373	Plpp7	227721	protein_coding
ENSMUSG00000036523	7.12571	4.46161	1.40441	3.17687	0.00148876	0.00597999	ENSMUSG00000036523	Greb1	268527	protein_coding
ENSMUSG00000051456	14.2424	4.45633	1.0622	4.19538	2.72416e-05	0.000186474	ENSMUSG00000051456	Hspb3	56534	protein_coding
ENSMUSG00000034768	52.3648	4.44613	0.587062	7.57353	3.63227e-14	1.29084e-12	ENSMUSG00000034768	Asb16	217217	protein_coding
ENSMUSG00000047819	14.0263	4.43105	1.14125	3.88264	0.000103328	0.00059684	ENSMUSG00000047819	Tigd4	403175	protein_coding
ENSMUSG00000072720	155.631	4.4274	0.359481	12.3161	7.42053e-35	1.57559e-32	ENSMUSG00000072720	Myo18b	74376	protein_coding
ENSMUSG00000027887	192.193	4.39588	1.00812	4.36046	1.29792e-05	9.80656e-05	ENSMUSG00000027887	Sypl2	17306	protein_coding
ENSMUSG00000021373	135.135	4.39433	0.454367	9.67134	3.99137e-22	3.41588e-20	ENSMUSG00000021373	Cap2	67252	protein_coding
ENSMUSG00000046818	165.664	4.39306	0.495057	8.87385	7.06585e-19	4.40604e-17	ENSMUSG00000046818	Ddit4l	73284	protein_coding
ENSMUSG00000096606	79.5571	4.3593	0.511422	8.52389	1.54276e-17	8.37485e-16	ENSMUSG00000096606	Tpbgl	100503386	protein_coding
ENSMUSG00000097487	72.8318	4.35588	0.525184	8.294	1.09502e-16	5.4666e-15	ENSMUSG00000097487	Ptges3l	73635	protein_coding
ENSMUSG00000060843	9.93542	4.34859	1.16396	3.73604	0.000186944	0.00100959	ENSMUSG00000060843	Ctnna3	216033	protein_coding
ENSMUSG00000038170	1425.3	4.33368	0.266071	16.2877	1.20752e-59	1.19147e-56	ENSMUSG00000038170	Pde4dip	83679	protein_coding
ENSMUSG00000027777	9.60954	4.32679	1.17955	3.66816	0.000244301	0.0012727	ENSMUSG00000027777	Schip1	30953	protein_coding
ENSMUSG00000039661	28.4201	4.28005	0.730776	5.85685	4.71724e-09	7.59376e-08	ENSMUSG00000039661	Dusp26	66959	protein_coding
ENSMUSG00000032033	18.9176	4.27577	0.966034	4.42611	9.59476e-06	7.53476e-05	ENSMUSG00000032033	Barx2	12023	protein_coding
ENSMUSG00000023232	34.2567	4.26881	0.673836	6.33509	2.37201e-10	4.80532e-09	ENSMUSG00000023232	Serinc2	230779	protein_coding
ENSMUSG00000006435	165.414	4.2646	0.451008	9.4557	3.20862e-21	2.52682e-19	ENSMUSG00000006435	Neurl1a	18011	protein_coding
ENSMUSG00000053199	15.5647	4.25612	0.908837	4.68305	2.82641e-06	2.52585e-05	ENSMUSG00000053199	Arhgap20	244867	protein_coding
ENSMUSG00000064179	843.572	4.25364	0.366258	11.6138	3.50761e-31	6.00374e-29	ENSMUSG00000064179	Tnnt1	21955	protein_coding
ENSMUSG00000029335	55.2075	4.25178	0.546968	7.77337	7.64272e-15	2.98832e-13	ENSMUSG00000029335	Bmp3	110075	protein_coding
ENSMUSG00000001657	18.3435	4.23102	0.838978	5.04306	4.58146e-07	4.90424e-06	ENSMUSG00000001657	Hoxc8	15426	protein_coding
ENSMUSG00000019577	174.005	4.21572	0.365339	11.5392	8.36861e-31	1.41793e-28	ENSMUSG00000019577	Pdk4	27273	protein_coding
ENSMUSG00000041889	173.039	4.21338	1.23671	3.40692	0.000657006	0.00299392	ENSMUSG00000041889	Shisa4	77552	protein_coding
ENSMUSG00000026564	44.8023	4.20582	0.611292	6.88022	5.97616e-12	1.59118e-10	ENSMUSG00000026564	Dusp27	240892	protein_coding
ENSMUSG00000038700	14.8046	4.18429	1.30825	3.19839	0.00138198	0.00560747	ENSMUSG00000038700	Hoxb5	15413	protein_coding
ENSMUSG00000039347	47.2628	4.18038	0.616227	6.78383	1.17033e-11	2.93439e-10	ENSMUSG00000039347	Atp6v0e2	76252	protein_coding
ENSMUSG00000032355	91.1307	4.17875	0.463081	9.0238	1.8168e-19	1.1812e-17	ENSMUSG00000032355	Mlip	69642	protein_coding
ENSMUSG00000014776	70.6078	4.17292	0.528142	7.90114	2.76367e-15	1.12377e-13	ENSMUSG00000014776	Nol3	78688	protein_coding
ENSMUSG00000031075	52.4236	4.16543	0.495233	8.41106	4.06327e-17	2.12328e-15	ENSMUSG00000031075	Ano1	101772	protein_coding
ENSMUSG00000020805	171.556	4.14661	0.873801	4.74548	2.0801e-06	1.91396e-05	ENSMUSG00000020805	Slc13a5	237831	protein_coding
ENSMUSG00000022610	174.107	4.13169	0.405734	10.1832	2.3559e-24	2.46987e-22	ENSMUSG00000022610	Mapk12	29857	protein_coding
ENSMUSG00000071342	31.467	4.13062	0.655005	6.30624	2.85887e-10	5.72936e-09	ENSMUSG00000071342	Lsmem1	380755	protein_coding
ENSMUSG00000032942	47.9813	4.12148	0.604683	6.81595	9.36452e-12	2.41662e-10	ENSMUSG00000032942	Ucp3	22229	protein_coding
ENSMUSG00000046312	42.1258	4.11414	0.553023	7.43937	1.01165e-13	3.42126e-12	ENSMUSG00000046312	AI464131	329828	protein_coding
ENSMUSG00000091345	16.7356	4.10368	0.943062	4.35144	1.35244e-05	0.000101321	ENSMUSG00000091345	Col6a5	665033	protein_coding
ENSMUSG00000056880	8.26443	4.07432	1.17934	3.45475	0.000550793	0.00257713	ENSMUSG00000056880	Gadl1	73748	protein_coding
ENSMUSG00000054594	38.2555	4.07367	0.619079	6.58021	4.69774e-11	1.06343e-09	ENSMUSG00000054594	Oscar	232790	protein_coding
ENSMUSG00000028023	8.2934	4.06832	1.23584	3.29193	0.000995007	0.00425338	ENSMUSG00000028023	Pitx2	18741	protein_coding
ENSMUSG00000018411	51.4238	4.0566	0.699091	5.80268	6.52638e-09	1.02503e-07	ENSMUSG00000018411	Mapt	17762	protein_coding
ENSMUSG00000009097	13.6825	4.05384	1.04707	3.87159	0.000108126	0.000621342	ENSMUSG00000009097	Tbx1	21380	protein_coding
ENSMUSG00000043342	13.5139	4.04811	1.06352	3.80633	0.000141044	0.000785891	ENSMUSG00000043342	Hoxd9	15438	protein_coding
ENSMUSG00000024049	768.042	4.04387	0.298136	13.5639	6.55989e-42	2.29241e-39	ENSMUSG00000024049	Myom1	17929	protein_coding
ENSMUSG00000032418	286.567	4.03925	0.323153	12.4995	7.51187e-36	1.80006e-33	ENSMUSG00000032418	Me1	17436	protein_coding
ENSMUSG00000002831	82.701	4.03127	0.484122	8.32698	8.29314e-17	4.17745e-15	ENSMUSG00000002831	Plin4	57435	protein_coding
ENSMUSG00000024871	13.4616	4.03125	1.00792	3.99957	6.34567e-05	0.000390757	ENSMUSG00000024871	Doc2g	60425	protein_coding
ENSMUSG00000037994	145.606	4.02735	0.50439	7.98459	1.40991e-15	6.03311e-14	ENSMUSG00000037994	Slc9b2	97086	protein_coding
ENSMUSG00000022096	46.8872	3.99581	0.549451	7.27238	3.53212e-13	1.11788e-11	ENSMUSG00000022096	Hr	15460	protein_coding
ENSMUSG00000028111	4490.46	3.99551	0.874805	4.56732	4.94006e-06	4.16614e-05	ENSMUSG00000028111	Ctsk	13038	protein_coding
ENSMUSG00000038663	119.306	3.99089	0.366142	10.8998	1.15455e-27	1.5745e-25	ENSMUSG00000038663	Fsd2	244091	protein_coding
ENSMUSG00000020793	7.69554	3.96947	1.26302	3.14285	0.00167312	0.00657567	ENSMUSG00000020793	Galr2	14428	protein_coding
ENSMUSG00000044164	7.70661	3.96824	1.22759	3.23254	0.00122693	0.00507536	ENSMUSG00000044164	Rnf182	328234	protein_coding
ENSMUSG00000028518	104.669	3.96473	0.426375	9.2987	1.42177e-20	1.05526e-18	ENSMUSG00000028518	Prkaa2	108079	protein_coding
ENSMUSG00000042010	94.2068	3.96118	0.408116	9.70601	2.84242e-22	2.49627e-20	ENSMUSG00000042010	Acacb	100705	protein_coding
ENSMUSG00000042961	28.0244	3.95802	0.762372	5.19172	2.08361e-07	2.40705e-06	ENSMUSG00000042961	Egflam	268780	protein_coding
ENSMUSG00000017692	12.6961	3.95279	0.916982	4.31065	1.62775e-05	0.00011915	ENSMUSG00000017692	Rhbdl3	246104	protein_coding
ENSMUSG00000022629	17.5621	3.93977	0.83778	4.70263	2.56827e-06	2.31489e-05	ENSMUSG00000022629	Kif21a	16564	protein_coding
ENSMUSG00000060923	238.458	3.93742	0.366098	10.7551	5.60747e-27	7.23536e-25	ENSMUSG00000060923	Acyp2	75572	protein_coding
ENSMUSG00000028226	35.0063	3.93326	0.681146	5.77447	7.71977e-09	1.19237e-07	ENSMUSG00000028226	Mmp16	17389	protein_coding
ENSMUSG00000000296	24.9881	3.93193	0.710567	5.53352	3.1387e-08	4.33322e-07	ENSMUSG00000000296	Tpd52l1	21987	protein_coding
ENSMUSG00000038526	14.9918	3.92679	0.855626	4.58938	4.44564e-06	3.78726e-05	ENSMUSG00000038526	Car14	23831	protein_coding
ENSMUSG00000034488	39.5355	3.92368	0.696516	5.6333	1.76795e-08	2.55872e-07	ENSMUSG00000034488	Edil3	13612	protein_coding
ENSMUSG00000032726	15.0047	3.91503	0.944168	4.14654	3.37533e-05	0.00022414	ENSMUSG00000032726	Bmp8a	12163	protein_coding
ENSMUSG00000018126	9.94713	3.9079	1.28606	3.03867	0.00237625	0.00884779	ENSMUSG00000018126	Baiap2l2	207495	protein_coding
ENSMUSG00000029189	39.4292	3.90624	0.560516	6.969	3.19191e-12	8.79165e-11	ENSMUSG00000029189	Sel1l3	231238	protein_coding
ENSMUSG00000028167	49.068	3.90203	0.576719	6.76591	1.32473e-11	3.28227e-10	ENSMUSG00000028167	Bdh2	69772	protein_coding
ENSMUSG00000037989	33.8658	3.88651	0.680013	5.71535	1.09479e-08	1.647e-07	ENSMUSG00000037989	Wnk2	75607	protein_coding
ENSMUSG00000063296	21.6418	3.88502	0.823656	4.7168	2.39584e-06	2.17466e-05	ENSMUSG00000063296	Tmem117	320709	protein_coding
ENSMUSG00000020173	40.9611	3.87545	0.562216	6.89317	5.45614e-12	1.45967e-10	ENSMUSG00000020173	Cobl	12808	protein_coding
ENSMUSG00000049122	9.57434	3.87313	1.12069	3.45603	0.000548186	0.00257003	ENSMUSG00000049122	Frmd3	242506	protein_coding
ENSMUSG00000079243	28.7896	3.86467	0.621914	6.21415	5.1603e-10	9.92648e-09	ENSMUSG00000079243	Xirp1	22437	protein_coding
ENSMUSG00000041801	359.672	3.84859	0.324354	11.8654	1.79074e-32	3.30086e-30	ENSMUSG00000041801	Phlda3	27280	protein_coding
ENSMUSG00000028601	21.1107	3.83694	0.726244	5.28327	1.26899e-07	1.53357e-06	ENSMUSG00000028601	Echdc2	52430	protein_coding
ENSMUSG00000034055	383.555	3.82856	0.33716	11.3553	6.97815e-30	1.10426e-27	ENSMUSG00000034055	Phka1	18679	protein_coding
ENSMUSG00000041608	97.3025	3.82245	0.444126	8.60667	7.5214e-18	4.24794e-16	ENSMUSG00000041608	Entpd3	215446	protein_coding
ENSMUSG00000053863	41.8303	3.82002	0.573284	6.66339	2.67584e-11	6.27755e-10	ENSMUSG00000053863	Mepe	94111	protein_coding
ENSMUSG00000027107	9.31862	3.81746	1.21617	3.13891	0.00169579	0.00664761	ENSMUSG00000027107	Chrna1	11435	protein_coding
ENSMUSG00000024411	23.1259	3.81716	0.757936	5.03626	4.74709e-07	5.05251e-06	ENSMUSG00000024411	Aqp4	11829	protein_coding
ENSMUSG00000030077	11.4421	3.80565	0.993461	3.8307	0.00012778	0.000719497	ENSMUSG00000030077	Chl1	12661	protein_coding
ENSMUSG00000079355	209.019	3.80471	0.299977	12.6833	7.3144e-37	1.85897e-34	ENSMUSG00000079355	Ackr4	252837	protein_coding
ENSMUSG00000037852	906.819	3.79785	0.834432	4.55142	5.32841e-06	4.46448e-05	ENSMUSG00000037852	Cpe	12876	protein_coding
ENSMUSG00000024990	75.5937	3.78999	0.443502	8.54559	1.27885e-17	7.03323e-16	ENSMUSG00000024990	Rbp4	19662	protein_coding
ENSMUSG00000027460	63.7592	3.78659	0.458069	8.26642	1.3804e-16	6.85054e-15	ENSMUSG00000027460	Angpt4	11602	protein_coding
ENSMUSG00000040740	11.4833	3.78279	1.00379	3.76851	0.000164226	0.000898768	ENSMUSG00000040740	Slc25a34	384071	protein_coding
ENSMUSG00000027102	47.5716	3.78054	0.501791	7.5341	4.91728e-14	1.72919e-12	ENSMUSG00000027102	Hoxd8	15437	protein_coding
ENSMUSG00000074505	27.0274	3.77727	0.736379	5.12952	2.90483e-07	3.24189e-06	ENSMUSG00000074505	Fat3	270120	protein_coding
ENSMUSG00000029095	24.7624	3.7763	0.70585	5.35	8.79519e-08	1.09363e-06	ENSMUSG00000029095	Ablim2	231148	protein_coding
ENSMUSG00000017969	257.306	3.76513	0.379126	9.93109	3.04907e-23	2.92258e-21	ENSMUSG00000017969	Ptgis	19223	protein_coding
ENSMUSG00000075394	11.1823	3.75866	1.02776	3.65714	0.000255049	0.00132124	ENSMUSG00000075394	Hoxc4	15423	protein_coding
ENSMUSG00000079165	11.3111	3.75264	1.10412	3.39877	0.000676898	0.00307039	ENSMUSG00000079165	Sap25	751865	protein_coding
ENSMUSG00000027670	37.3351	3.74204	0.682088	5.48616	4.10771e-08	5.54326e-07	ENSMUSG00000027670	Ocstamp	74614	protein_coding
ENSMUSG00000027536	6.51871	3.72713	1.23666	3.01388	0.00257934	0.00948396	ENSMUSG00000027536	Chmp4c	66371	protein_coding
ENSMUSG00000075324	10.8616	3.72492	1.04643	3.55964	0.000371365	0.00183891	ENSMUSG00000075324	Fign	60344	protein_coding
ENSMUSG00000038155	72.1506	3.7244	0.476766	7.8118	5.63785e-15	2.22516e-13	ENSMUSG00000038155	Gstp2	14869	protein_coding
ENSMUSG00000019768	3698.62	3.72126	1.18007	3.15342	0.0016137	0.00638553	ENSMUSG00000019768	Esr1	13982	protein_coding
ENSMUSG00000063142	37.3009	3.7211	0.704979	5.27831	1.30382e-07	1.57114e-06	ENSMUSG00000063142	Kcnma1	16531	protein_coding
ENSMUSG00000027513	13.1443	3.71878	1.00809	3.68893	0.000225201	0.00118567	ENSMUSG00000027513	Pck1	18534	protein_coding
ENSMUSG00000043333	15.1944	3.71876	0.858355	4.33243	1.47473e-05	0.000109215	ENSMUSG00000043333	Rhbdl2	230726	protein_coding
ENSMUSG00000049580	52.2077	3.71347	0.468479	7.92665	2.25129e-15	9.34733e-14	ENSMUSG00000049580	Tsku	244152	protein_coding
ENSMUSG00000031994	8.64364	3.70529	1.2187	3.04037	0.00236291	0.00881375	ENSMUSG00000031994	Adamts8	30806	protein_coding
ENSMUSG00000078532	14.8997	3.69807	0.899264	4.11233	3.91682e-05	0.000255844	ENSMUSG00000078532	Nkain1	67149	protein_coding
ENSMUSG00000026308	46.6677	3.68491	0.541827	6.8009	1.03965e-11	2.65032e-10	ENSMUSG00000026308	Klhl30	70788	protein_coding
ENSMUSG00000078937	10.5681	3.68347	1.08758	3.38685	0.000707008	0.00318287	ENSMUSG00000078937	Cpt1b	12895	protein_coding
ENSMUSG00000000560	8.50331	3.66709	1.12597	3.25683	0.00112665	0.00473407	ENSMUSG00000000560	Gabra2	14395	protein_coding
ENSMUSG00000009471	12.6059	3.66161	1.05606	3.46725	0.000525819	0.00248313	ENSMUSG00000009471	Myod1	17927	protein_coding
ENSMUSG00000022484	73.141	3.65783	0.56227	6.50547	7.74492e-11	1.7049e-09	ENSMUSG00000022484	Hoxc10	209448	protein_coding
ENSMUSG00000057092	10.4498	3.6506	1.12017	3.25896	0.0011182	0.00470329	ENSMUSG00000057092	Fxyd3	17178	protein_coding
ENSMUSG00000050578	2109.35	3.63892	0.896159	4.06058	4.89513e-05	0.000311026	ENSMUSG00000050578	Mmp13	17386	protein_coding
ENSMUSG00000068606	8.23214	3.62262	1.11984	3.23495	0.00121664	0.00504149	ENSMUSG00000068606	Gm4841	225594	protein_coding
ENSMUSG00000029306	3050.81	3.62131	0.186448	19.4226	4.96958e-84	1.6672e-80	ENSMUSG00000029306	Ibsp	15891	protein_coding
ENSMUSG00000053825	12.2355	3.62028	0.98435	3.67784	0.000235217	0.00123096	ENSMUSG00000053825	Ppfia2	327814	protein_coding
ENSMUSG00000024924	144.102	3.61181	0.343648	10.5102	7.75299e-26	9.28918e-24	ENSMUSG00000024924	Vldlr	22359	protein_coding
ENSMUSG00000003273	8.15648	3.60891	1.12435	3.20977	0.0013284	0.00542288	ENSMUSG00000003273	Car11	12348	protein_coding
ENSMUSG00000042359	30.519	3.60874	0.625337	5.77088	7.88577e-09	1.21689e-07	ENSMUSG00000042359	Osbpl6	99031	protein_coding
ENSMUSG00000027805	263.545	3.60805	0.379227	9.51424	1.83041e-21	1.49046e-19	ENSMUSG00000027805	Pfn2	18645	protein_coding
ENSMUSG00000029307	281.46	3.60347	0.840492	4.28733	1.80832e-05	0.000130688	ENSMUSG00000029307	Dmp1	13406	protein_coding
ENSMUSG00000007030	14.0982	3.5972	0.897754	4.00689	6.15234e-05	0.000380528	ENSMUSG00000007030	Vwa7	27762	protein_coding
ENSMUSG00000033576	28.2473	3.59704	0.641586	5.60648	2.06483e-08	2.9545e-07	ENSMUSG00000033576	Apol6	71939	protein_coding
ENSMUSG00000028838	28.0176	3.59252	0.660936	5.43551	5.464e-08	7.14365e-07	ENSMUSG00000028838	Extl1	56219	protein_coding
ENSMUSG00000052373	13.9008	3.58926	0.925803	3.87692	0.000105788	0.00060916	ENSMUSG00000052373	Mpp3	13384	protein_coding
ENSMUSG00000036139	30.098	3.58806	0.677146	5.29879	1.16572e-07	1.41489e-06	ENSMUSG00000036139	Hoxc9	15427	protein_coding
ENSMUSG00000044177	7.96846	3.58714	1.15029	3.11846	0.001818	0.00703951	ENSMUSG00000044177	Wfikkn2	278507	protein_coding
ENSMUSG00000003227	8.00032	3.5849	1.10805	3.23532	0.00121505	0.00503615	ENSMUSG00000003227	Edar	13608	protein_coding
ENSMUSG00000090942	9.85815	3.58033	1.11662	3.2064	0.00134409	0.00547758	ENSMUSG00000090942	F830016B08Rik	240328	protein_coding
ENSMUSG00000031760	218.455	3.56596	0.473358	7.53333	4.94619e-14	1.73572e-12	ENSMUSG00000031760	Mt3	17751	protein_coding
ENSMUSG00000040118	224.655	3.56456	0.294975	12.0843	1.27883e-33	2.52366e-31	ENSMUSG00000040118	Cacna2d1	12293	protein_coding
ENSMUSG00000050556	11.721	3.55558	0.933477	3.80896	0.000139552	0.000778726	ENSMUSG00000050556	Kcnb1	16500	protein_coding
ENSMUSG00000026621	56.8415	3.55404	0.482417	7.36716	1.74305e-13	5.6883e-12	ENSMUSG00000026621	Marc1	66112	protein_coding
ENSMUSG00000044647	7.80006	3.55311	1.14083	3.1145	0.00184258	0.0071199	ENSMUSG00000044647	Csrnp3	77771	protein_coding
ENSMUSG00000000392	485.558	3.55205	0.340391	10.4352	1.71283e-25	1.98145e-23	ENSMUSG00000000392	Fap	14089	protein_coding
ENSMUSG00000020882	175.658	3.55006	0.352954	10.0581	8.45753e-24	8.59797e-22	ENSMUSG00000020882	Cacnb1	12295	protein_coding
ENSMUSG00000038195	70.2796	3.53988	0.523835	6.75762	1.40279e-11	3.45528e-10	ENSMUSG00000038195	Rilp	280408	protein_coding
ENSMUSG00000033022	225.391	3.53138	0.401074	8.80479	1.31103e-18	7.93905e-17	ENSMUSG00000033022	Cdo1	12583	protein_coding
ENSMUSG00000031700	173.802	3.51752	0.388331	9.05805	1.32807e-19	8.84008e-18	ENSMUSG00000031700	Gpt2	108682	protein_coding
ENSMUSG00000025723	82.3919	3.51201	0.458184	7.66507	1.78732e-14	6.67719e-13	ENSMUSG00000025723	Nmb	68039	protein_coding
ENSMUSG00000022987	9.33808	3.49592	1.0351	3.37739	0.000731781	0.00327593	ENSMUSG00000022987	Zfp641	239652	protein_coding
ENSMUSG00000010064	26.3464	3.49518	0.761874	4.5876	4.48367e-06	3.81191e-05	ENSMUSG00000010064	Slc38a3	76257	protein_coding
ENSMUSG00000028197	37.4782	3.49324	0.678853	5.14579	2.66391e-07	3.00299e-06	ENSMUSG00000028197	Col24a1	71355	protein_coding
ENSMUSG00000050751	16.7596	3.48939	0.962032	3.62711	0.000286614	0.00146397	ENSMUSG00000050751	Pgbd5	209966	protein_coding
ENSMUSG00000001333	14.8466	3.48816	1.02717	3.3959	0.000684043	0.00309861	ENSMUSG00000001333	Sync	68828	protein_coding
ENSMUSG00000002908	20.6497	3.48617	0.700611	4.97589	6.49481e-07	6.70837e-06	ENSMUSG00000002908	Kcnn1	84036	protein_coding
ENSMUSG00000089661	29.7086	3.47699	0.784859	4.43009	9.41956e-06	7.40758e-05	ENSMUSG00000089661	Mia	12587	protein_coding
ENSMUSG00000004951	97.4025	3.47676	0.471453	7.37455	1.64903e-13	5.40252e-12	ENSMUSG00000004951	Hspb1	15507	protein_coding
ENSMUSG00000036856	82.9279	3.46173	0.511614	6.76629	1.32124e-11	3.27846e-10	ENSMUSG00000036856	Wnt4	22417	protein_coding
ENSMUSG00000059824	312.52	3.45219	0.334379	10.3242	5.47791e-25	6.12576e-23	ENSMUSG00000059824	Dbp	13170	protein_coding
ENSMUSG00000069309	136.25	3.4521	0.359903	9.59173	8.66188e-22	7.26472e-20	ENSMUSG00000069309	Hist1h2an	319170	protein_coding
ENSMUSG00000026259	12.7972	3.44211	0.89436	3.84868	0.000118755	0.000673884	ENSMUSG00000026259	Ngef	53972	protein_coding
ENSMUSG00000031633	4922.3	3.44001	0.30905	11.1309	8.86978e-29	1.3051e-26	ENSMUSG00000031633	Slc25a4	11739	protein_coding
ENSMUSG00000049303	12.8118	3.43796	0.889914	3.86325	0.000111889	0.000639244	ENSMUSG00000049303	Syt12	171180	protein_coding
ENSMUSG00000020264	97.614	3.42747	0.350589	9.77633	1.42282e-22	1.27627e-20	ENSMUSG00000020264	Slc36a2	246049	protein_coding
ENSMUSG00000038135	14.5752	3.42346	0.968745	3.53392	0.000409452	0.00199946	ENSMUSG00000038135	Crygn	214301	protein_coding
ENSMUSG00000069171	18.2335	3.42241	0.823027	4.15832	3.20603e-05	0.000214597	ENSMUSG00000069171	Nr2f1	13865	protein_coding
ENSMUSG00000067081	10.7885	3.42053	0.983802	3.47684	0.000507357	0.00240543	ENSMUSG00000067081	Asb18	208372	protein_coding
ENSMUSG00000010830	153.513	3.4182	1.01901	3.35443	0.000795299	0.00351802	ENSMUSG00000010830	Kdelr3	105785	protein_coding
ENSMUSG00000026207	114.137	3.4127	0.375762	9.08209	1.06509e-19	7.11783e-18	ENSMUSG00000026207	Speg	11790	protein_coding
ENSMUSG00000052353	35.4652	3.4077	0.726147	4.69286	2.69418e-06	2.4167e-05	ENSMUSG00000052353	Cemip	80982	protein_coding
ENSMUSG00000046480	174.025	3.40526	0.415369	8.19816	2.44104e-16	1.18341e-14	ENSMUSG00000046480	Scn4b	399548	protein_coding
ENSMUSG00000024868	15.9432	3.39824	0.925388	3.67223	0.000240442	0.00125566	ENSMUSG00000024868	Dkk1	13380	protein_coding
ENSMUSG00000031962	51.2065	3.39721	0.638817	5.31797	1.04931e-07	1.28569e-06	ENSMUSG00000031962	Cdh15	12555	protein_coding
ENSMUSG00000024210	46.357	3.3953	0.511741	6.63479	3.24964e-11	7.52892e-10	ENSMUSG00000024210	Ip6k3	271424	protein_coding
ENSMUSG00000048782	68.6651	3.39048	0.524695	6.46182	1.03454e-10	2.22764e-09	ENSMUSG00000048782	Insc	233752	protein_coding
ENSMUSG00000025348	51.304	3.38726	0.517984	6.53932	6.18003e-11	1.38218e-09	ENSMUSG00000025348	Itga7	16404	protein_coding
ENSMUSG00000005124	143.883	3.38679	0.456512	7.41884	1.18153e-13	3.9559e-12	ENSMUSG00000005124	Wisp1	22402	protein_coding
ENSMUSG00000025489	108.884	3.38657	0.539262	6.28	3.38575e-10	6.72897e-09	ENSMUSG00000025489	Ifitm5	73835	protein_coding
ENSMUSG00000046727	178.986	3.37582	0.47613	7.09013	1.3399e-12	3.89522e-11	ENSMUSG00000046727	Cystm1	66060	protein_coding
ENSMUSG00000040310	10.4059	3.37328	1.00409	3.35954	0.000780722	0.00346084	ENSMUSG00000040310	Alx4	11695	protein_coding
ENSMUSG00000037139	24.2612	3.36331	0.702532	4.78741	1.6895e-06	1.58233e-05	ENSMUSG00000037139	Myom3	242702	protein_coding
ENSMUSG00000018593	19557.8	3.36005	0.772834	4.3477	1.3757e-05	0.000102697	ENSMUSG00000018593	Sparc	20692	protein_coding
ENSMUSG00000030087	38.1546	3.35913	0.572266	5.86987	4.36125e-09	7.10939e-08	ENSMUSG00000030087	Klf15	66277	protein_coding
ENSMUSG00000025213	182.178	3.33825	0.46119	7.23834	4.54208e-13	1.4083e-11	ENSMUSG00000025213	Kazald1	107250	protein_coding
ENSMUSG00000027488	256.271	3.3287	0.343982	9.67695	3.77805e-22	3.26665e-20	ENSMUSG00000027488	Snta1	20648	protein_coding
ENSMUSG00000068748	30.6131	3.32744	0.577955	5.75725	8.54931e-09	1.31235e-07	ENSMUSG00000068748	Ptprz1	19283	protein_coding
ENSMUSG00000031098	16.7763	3.32633	1.07094	3.10599	0.00189645	0.00729276	ENSMUSG00000031098	Syt8	55925	protein_coding
ENSMUSG00000032584	52.123	3.32236	0.51869	6.40529	1.50087e-10	3.14302e-09	ENSMUSG00000032584	Mst1r	19882	protein_coding
ENSMUSG00000021835	57.1082	3.31887	0.468907	7.07789	1.46364e-12	4.23296e-11	ENSMUSG00000021835	Bmp4	12159	protein_coding
ENSMUSG00000023826	11.8251	3.31773	0.918408	3.61248	0.000303287	0.0015365	ENSMUSG00000023826	Park2	50873	protein_coding
ENSMUSG00000062563	13.4278	3.30509	0.832873	3.9683	7.2387e-05	0.000438347	ENSMUSG00000062563	Cys1	12879	protein_coding
ENSMUSG00000026131	97.3169	3.30407	0.433019	7.63031	2.34188e-14	8.59577e-13	ENSMUSG00000026131	Dst	13518	protein_coding
ENSMUSG00000030739	25.1423	3.30239	0.67197	4.91448	8.90169e-07	8.91444e-06	ENSMUSG00000030739	Myh14	71960	protein_coding
ENSMUSG00000022766	11.6778	3.2923	0.952959	3.45482	0.000550661	0.00257713	ENSMUSG00000022766	Serpind1	15160	protein_coding
ENSMUSG00000032374	256.722	3.28465	0.376831	8.71651	2.86919e-18	1.68279e-16	ENSMUSG00000032374	Plod2	26432	protein_coding
ENSMUSG00000024617	154.689	3.28315	0.356014	9.22195	2.91758e-20	2.09143e-18	ENSMUSG00000024617	Camk2a	12322	protein_coding
ENSMUSG00000042918	21.5094	3.2776	0.719725	4.55396	5.26458e-06	4.4154e-05	ENSMUSG00000042918	Mamstr	74490	protein_coding
ENSMUSG00000030849	162.134	3.27671	0.425041	7.70917	1.26637e-14	4.83873e-13	ENSMUSG00000030849	Fgfr2	14183	protein_coding
ENSMUSG00000032271	88.9158	3.27555	0.377633	8.67391	4.17538e-18	2.39856e-16	ENSMUSG00000032271	Nnmt	18113	protein_coding
ENSMUSG00000048731	52.486	3.26849	0.500448	6.53114	6.5272e-11	1.45595e-09	ENSMUSG00000048731	Ggnbp1	70772	protein_coding
ENSMUSG00000034457	16.2086	3.261	0.758007	4.30208	1.69205e-05	0.000123295	ENSMUSG00000034457	Eda2r	245527	protein_coding
ENSMUSG00000073600	58.6951	3.25607	0.470188	6.92504	4.35852e-12	1.18301e-10	ENSMUSG00000073600	Prob1	381148	protein_coding
ENSMUSG00000023019	457.443	3.25588	0.367055	8.87029	7.29574e-19	4.53255e-17	ENSMUSG00000023019	Gpd1	14555	protein_coding
ENSMUSG00000048368	91.6272	3.24827	0.528527	6.14588	7.9519e-10	1.48701e-08	ENSMUSG00000048368	Omd	27047	protein_coding
ENSMUSG00000066842	8.08116	3.24609	1.04102	3.11818	0.00181974	0.00704462	ENSMUSG00000066842	Hmcn1	545370	protein_coding
ENSMUSG00000042340	12.9595	3.24505	0.838083	3.87199	0.000107949	0.000620539	ENSMUSG00000042340	Ctf1	13019	protein_coding
ENSMUSG00000043924	24.0039	3.2447	0.879675	3.68853	0.000225556	0.00118679	ENSMUSG00000043924	Ncmap	230822	protein_coding
ENSMUSG00000024302	64.5976	3.24449	0.59403	5.46182	4.71266e-08	6.25892e-07	ENSMUSG00000024302	Dtna	13527	protein_coding
ENSMUSG00000023092	955.466	3.24179	0.262264	12.3608	4.26088e-35	9.2879e-33	ENSMUSG00000023092	Fhl1	14199	protein_coding
ENSMUSG00000074971	83.0415	3.23769	0.546052	5.92927	3.04284e-09	5.09388e-08	ENSMUSG00000074971	Fibin	67606	protein_coding
ENSMUSG00000047963	76.7889	3.23305	0.404572	7.99127	1.33553e-15	5.72946e-14	ENSMUSG00000047963	Stbd1	52331	protein_coding
ENSMUSG00000002228	44.8415	3.23045	0.50744	6.36617	1.9381e-10	3.99874e-09	ENSMUSG00000002228	Ppm1j	71887	protein_coding
ENSMUSG00000039084	280.593	3.22721	0.984537	3.2779	0.00104582	0.00443686	ENSMUSG00000039084	Chad	12643	protein_coding
ENSMUSG00000022340	7.95478	3.22068	1.0691	3.01251	0.00259096	0.00951836	ENSMUSG00000022340	Sybu	319613	protein_coding
ENSMUSG00000052852	59.9618	3.21725	0.501439	6.41604	1.39865e-10	2.94321e-09	ENSMUSG00000052852	Reep1	52250	protein_coding
ENSMUSG00000029061	123	3.21594	0.417052	7.71112	1.24717e-14	4.77628e-13	ENSMUSG00000029061	Mmp23	26561	protein_coding
ENSMUSG00000035578	22.267	3.21037	0.896246	3.58202	0.000340945	0.00170564	ENSMUSG00000035578	Iqcg	69707	protein_coding
ENSMUSG00000024678	44.253	3.20692	0.677611	4.73269	2.21564e-06	2.02314e-05	ENSMUSG00000024678	Ms4a4d	66607	protein_coding
ENSMUSG00000025776	78.1075	3.20349	0.678607	4.72069	2.35046e-06	2.13695e-05	ENSMUSG00000025776	Crispld1	83691	protein_coding
ENSMUSG00000033065	2094.72	3.20038	0.26976	11.8638	1.82431e-32	3.32619e-30	ENSMUSG00000033065	Pfkm	18642	protein_coding
ENSMUSG00000032105	14.0494	3.18608	0.846389	3.76432	0.000167005	0.000912193	ENSMUSG00000032105	Pdzd3	170761	protein_coding
ENSMUSG00000036854	469.261	3.17695	0.269064	11.8074	3.57424e-32	6.37811e-30	ENSMUSG00000036854	Hspb6	243912	protein_coding
ENSMUSG00000034295	61.505	3.17553	0.450693	7.04588	1.84292e-12	5.2484e-11	ENSMUSG00000034295	Fhod3	225288	protein_coding
ENSMUSG00000027868	174.548	3.16565	0.336885	9.39682	5.62367e-21	4.32713e-19	ENSMUSG00000027868	Tbx15	21384	protein_coding
ENSMUSG00000042485	109.208	3.16249	0.422634	7.48282	7.27442e-14	2.49532e-12	ENSMUSG00000042485	Mustn1	66175	protein_coding
ENSMUSG00000027832	111.011	3.1562	0.404955	7.79395	6.4945e-15	2.55725e-13	ENSMUSG00000027832	Ptx3	19288	protein_coding
ENSMUSG00000001348	5357.77	3.14904	0.300185	10.4903	9.56837e-26	1.13028e-23	ENSMUSG00000001348	Acp5	11433	protein_coding
ENSMUSG00000039481	18.3638	3.14904	0.817276	3.85309	0.000116636	0.00066253	ENSMUSG00000039481	Nrtn	18188	protein_coding
ENSMUSG00000027861	63.359	3.14482	0.721971	4.35588	1.32535e-05	9.96479e-05	ENSMUSG00000027861	Casq2	12373	protein_coding
ENSMUSG00000021765	107.042	3.13803	0.412542	7.60656	2.8149e-14	1.01761e-12	ENSMUSG00000021765	Fst	14313	protein_coding
ENSMUSG00000029166	75.2189	3.13447	0.389544	8.04651	8.51862e-16	3.75043e-14	ENSMUSG00000029166	Mapre3	100732	protein_coding
ENSMUSG00000032796	11.9431	3.1287	0.990864	3.15754	0.00159105	0.0063093	ENSMUSG00000032796	Lama1	16772	protein_coding
ENSMUSG00000075590	58.511	3.12734	0.420167	7.44309	9.83548e-14	3.34646e-12	ENSMUSG00000075590	Nrbp2	223649	protein_coding
ENSMUSG00000034842	79.2127	3.12695	0.416675	7.50454	6.1647e-14	2.1321e-12	ENSMUSG00000034842	Art3	109979	protein_coding
ENSMUSG00000068196	499.875	3.12298	0.356333	8.76422	1.88078e-18	1.11478e-16	ENSMUSG00000068196	Col8a1	12837	protein_coding
ENSMUSG00000030111	133.979	3.11919	0.563777	5.53267	3.15396e-08	4.3507e-07	ENSMUSG00000030111	A2m	232345	protein_coding
ENSMUSG00000023047	13.542	3.11658	0.936526	3.32781	0.000875313	0.00380968	ENSMUSG00000023047	Amhr2	110542	protein_coding
ENSMUSG00000029392	173.772	3.11636	0.336569	9.25919	2.05979e-20	1.49571e-18	ENSMUSG00000029392	Rilpl1	75695	protein_coding
ENSMUSG00000054580	10.3772	3.10831	0.909419	3.4179	0.000631053	0.00288742	ENSMUSG00000054580	Pla2r1	18779	protein_coding
ENSMUSG00000061577	35.4007	3.10513	0.536048	5.79263	6.92932e-09	1.08426e-07	ENSMUSG00000061577	Adgrg5	382045	protein_coding
ENSMUSG00000030852	162.172	3.10414	0.272513	11.3908	4.64876e-30	7.57071e-28	ENSMUSG00000030852	Tacc2	57752	protein_coding
ENSMUSG00000057719	10.2972	3.10409	0.98015	3.16695	0.00154044	0.00614638	ENSMUSG00000057719	Sh3rf2	269016	protein_coding
ENSMUSG00000031548	89.0581	3.09459	0.443913	6.97116	3.14332e-12	8.68633e-11	ENSMUSG00000031548	Sfrp1	20377	protein_coding
ENSMUSG00000030695	20775.6	3.09366	0.277449	11.1504	7.13139e-29	1.06805e-26	ENSMUSG00000030695	Aldoa	11674	protein_coding
ENSMUSG00000036446	710.558	3.08825	0.732384	4.21672	2.47886e-05	0.000171821	ENSMUSG00000036446	Lum	17022	protein_coding
ENSMUSG00000001027	116.31	3.08594	0.451752	6.83106	8.4291e-12	2.17858e-10	ENSMUSG00000001027	Scn4a	110880	protein_coding
ENSMUSG00000020218	290.191	3.07807	0.810166	3.7993	0.000145105	0.000805921	ENSMUSG00000020218	Wif1	24117	protein_coding
ENSMUSG00000057604	131.922	3.07269	0.448294	6.85419	7.17177e-12	1.88262e-10	ENSMUSG00000057604	Lmcd1	30937	protein_coding
ENSMUSG00000038205	296.374	3.06336	0.30644	9.99662	1.57695e-23	1.54688e-21	ENSMUSG00000038205	Prkab2	108097	protein_coding
ENSMUSG00000033152	94.5222	3.06226	0.52264	5.85922	4.65056e-09	7.49655e-08	ENSMUSG00000033152	Podxl2	319655	protein_coding
ENSMUSG00000027004	38.854	3.06158	0.730613	4.19043	2.7842e-05	0.000189924	ENSMUSG00000027004	Frzb	20378	protein_coding
ENSMUSG00000030306	54.2269	3.05798	0.458069	6.67581	2.45873e-11	5.84174e-10	ENSMUSG00000030306	Tmtc1	387314	protein_coding
ENSMUSG00000043154	161.451	3.05294	0.333852	9.14461	5.98439e-20	4.14802e-18	ENSMUSG00000043154	Ppp2r3a	235542	protein_coding
ENSMUSG00000034460	8.46584	3.04143	0.994748	3.05749	0.00223199	0.00839827	ENSMUSG00000034460	Six4	20474	protein_coding
ENSMUSG00000030409	289.84	3.03588	0.230931	13.1463	1.78694e-39	5.44984e-37	ENSMUSG00000030409	Dmpk	13400	protein_coding
ENSMUSG00000079110	144.09	3.03526	0.399486	7.5979	3.0097e-14	1.08336e-12	ENSMUSG00000079110	Capn3	12335	protein_coding
ENSMUSG00000027955	119.522	3.03471	0.466107	6.51076	7.47691e-11	1.64807e-09	ENSMUSG00000027955	Fam198b	68659	protein_coding
ENSMUSG00000010529	28.1438	3.03303	0.877348	3.45704	0.000546148	0.00256254	ENSMUSG00000010529	Gm266	212539	protein_coding
ENSMUSG00000039914	439.772	3.02905	0.299455	10.1152	4.73153e-24	4.92961e-22	ENSMUSG00000039914	Coq10a	210582	protein_coding
ENSMUSG00000063727	29.5225	3.02628	0.659808	4.58661	4.50496e-06	3.82695e-05	ENSMUSG00000063727	Tnfrsf11b	18383	protein_coding
ENSMUSG00000030701	40.6401	3.02445	0.496838	6.08738	1.14771e-09	2.0903e-08	ENSMUSG00000030701	Plekhb1	27276	protein_coding
ENSMUSG00000019880	85.3492	3.02134	0.450768	6.70266	2.04653e-11	4.91813e-10	ENSMUSG00000019880	Rspo3	72780	protein_coding
ENSMUSG00000035686	52.0117	3.02007	0.526013	5.74144	9.38736e-09	1.43279e-07	ENSMUSG00000035686	Thrsp	21835	protein_coding
ENSMUSG00000047591	17.9946	3.01431	0.865805	3.48151	0.000498601	0.00236994	ENSMUSG00000047591	Mafa	378435	protein_coding
ENSMUSG00000029661	24618.2	3.00602	0.821833	3.6577	0.00025449	0.00131966	ENSMUSG00000029661	Col1a2	12843	protein_coding
ENSMUSG00000061603	16.4803	3.00197	0.758048	3.96013	7.49097e-05	0.000451828	ENSMUSG00000061603	Akap6	238161	protein_coding
ENSMUSG00000031558	54.4475	2.98284	0.502201	5.93953	2.85832e-09	4.81865e-08	ENSMUSG00000031558	Slit2	20563	protein_coding
ENSMUSG00000075330	12.3819	2.97668	0.879508	3.38449	0.000713116	0.00320434	ENSMUSG00000075330	A930003A15Rik		protein_coding
ENSMUSG00000000753	891.175	2.97209	0.387358	7.67271	1.68402e-14	6.30529e-13	ENSMUSG00000000753	Serpinf1	20317	protein_coding
ENSMUSG00000051726	9.43993	2.9635	0.916501	3.2335	0.00122285	0.00506212	ENSMUSG00000051726	Kcnf1	382571	protein_coding
ENSMUSG00000028399	216.066	2.96015	0.311766	9.49476	2.20719e-21	1.77997e-19	ENSMUSG00000028399	Ptprd	19266	protein_coding
ENSMUSG00000026828	9.43142	2.96004	0.967836	3.05841	0.00222513	0.00837619	ENSMUSG00000026828	Galnt5	241391	protein_coding
ENSMUSG00000056486	84.4009	2.95741	0.614136	4.81556	1.46791e-06	1.39111e-05	ENSMUSG00000056486	Chn1	108699	protein_coding
ENSMUSG00000013419	181.151	2.95629	0.455536	6.48969	8.60133e-11	1.87619e-09	ENSMUSG00000013419	Zfp651	270210	protein_coding
ENSMUSG00000022303	39.9615	2.94801	0.582728	5.05898	4.21513e-07	4.54692e-06	ENSMUSG00000022303	Dcstamp	75766	protein_coding
ENSMUSG00000049001	36.9491	2.93622	0.561891	5.2256	1.7359e-07	2.03196e-06	ENSMUSG00000049001	Ndnf	68169	protein_coding
ENSMUSG00000030351	16.0231	2.93259	0.759227	3.8626	0.000112186	0.000640506	ENSMUSG00000030351	Tspan11	68498	protein_coding
ENSMUSG00000052276	29.0306	2.93161	0.806279	3.63597	0.000276935	0.00142058	ENSMUSG00000052276	Ostn	239790	protein_coding
ENSMUSG00000024304	212.696	2.93029	0.390995	7.49442	6.65902e-14	2.2936e-12	ENSMUSG00000024304	Cdh2	12558	protein_coding
ENSMUSG00000002104	59.7961	2.92997	0.435682	6.72501	1.75579e-11	4.28699e-10	ENSMUSG00000002104	Rapsn	19400	protein_coding
ENSMUSG00000057897	84.4732	2.92644	0.369587	7.91814	2.41094e-15	9.93639e-14	ENSMUSG00000057897	Camk2b	12323	protein_coding
ENSMUSG00000026489	638.938	2.92631	0.306621	9.54372	1.37793e-21	1.13859e-19	ENSMUSG00000026489	Coq8a	67426	protein_coding
ENSMUSG00000025791	753.246	2.92575	0.260634	11.2255	3.05524e-29	4.61698e-27	ENSMUSG00000025791	Pgm2	72157	protein_coding
ENSMUSG00000069601	64.8362	2.92466	0.398399	7.34104	2.11948e-13	6.82382e-12	ENSMUSG00000069601	Ank3	11735	protein_coding
ENSMUSG00000001131	149.791	2.92383	0.572239	5.10946	3.23075e-07	3.5653e-06	ENSMUSG00000001131	Timp1	21857	protein_coding
ENSMUSG00000079022	255.343	2.9194	0.892016	3.27281	0.00106484	0.00450594	ENSMUSG00000079022	Col22a1	69700	protein_coding
ENSMUSG00000030137	354.714	2.91759	0.328574	8.87955	6.71314e-19	4.20172e-17	ENSMUSG00000030137	Tuba8	53857	protein_coding
ENSMUSG00000061062	50.0255	2.91548	0.67038	4.34899	1.36766e-05	0.000102142	ENSMUSG00000061062	Gm10093		protein_coding
ENSMUSG00000039209	77.3152	2.91537	0.516451	5.645	1.65178e-08	2.40721e-07	ENSMUSG00000039209	Rpl39l	68172	protein_coding
ENSMUSG00000048096	15.6944	2.90122	0.76452	3.79483	0.000147744	0.000818989	ENSMUSG00000048096	Lmod1	93689	protein_coding
ENSMUSG00000026042	1063.36	2.89227	0.820097	3.52675	0.000420696	0.00204307	ENSMUSG00000026042	Col5a2	12832	protein_coding
ENSMUSG00000030499	52.3957	2.88056	0.667545	4.31515	1.59494e-05	0.000116981	ENSMUSG00000030499	Kctd15	233107	protein_coding
ENSMUSG00000025666	48.5535	2.87936	0.559579	5.14559	2.66683e-07	3.00426e-06	ENSMUSG00000025666	Tmem47	192216	protein_coding
ENSMUSG00000021760	229.051	2.87682	0.325625	8.83474	1.00329e-18	6.09751e-17	ENSMUSG00000021760	Gpx8	69590	protein_coding
ENSMUSG00000090084	101.717	2.86642	0.380827	7.52683	5.19875e-14	1.81297e-12	ENSMUSG00000090084	Srpx	51795	protein_coding
ENSMUSG00000070436	2295.46	2.86628	0.896938	3.19563	0.00139527	0.00564909	ENSMUSG00000070436	Serpinh1	12406	protein_coding
ENSMUSG00000038422	13.9606	2.86527	0.798307	3.58919	0.000331709	0.00166538	ENSMUSG00000038422	Hdhd3	72748	protein_coding
ENSMUSG00000021318	15.3163	2.86479	0.762703	3.75611	0.000172578	0.000938962	ENSMUSG00000021318	Gli3	14634	protein_coding
ENSMUSG00000035357	49.4921	2.86447	0.539253	5.31192	1.08475e-07	1.32331e-06	ENSMUSG00000035357	Pdzrn3	55983	protein_coding
ENSMUSG00000071604	48.4411	2.85936	0.464635	6.154	7.55539e-10	1.41602e-08	ENSMUSG00000071604	Fam189a2	381217	protein_coding
ENSMUSG00000040329	36.6044	2.85803	0.517887	5.51864	3.41626e-08	4.68939e-07	ENSMUSG00000040329	Il7	16196	protein_coding
ENSMUSG00000032207	67.0866	2.8569	0.394848	7.23544	4.64028e-13	1.43609e-11	ENSMUSG00000032207	Lipc	15450	protein_coding
ENSMUSG00000030074	21.4281	2.85025	0.683247	4.17162	3.02447e-05	0.00020399	ENSMUSG00000030074	Gxylt2	232313	protein_coding
ENSMUSG00000028364	1725.64	2.84842	0.350248	8.13258	4.20265e-16	1.93138e-14	ENSMUSG00000028364	Tnc	21923	protein_coding
ENSMUSG00000018378	244.652	2.84813	0.317608	8.96744	3.03496e-19	1.92835e-17	ENSMUSG00000018378	Cuedc1	103841	protein_coding
ENSMUSG00000050821	85.3169	2.83753	0.347424	8.16734	3.15259e-16	1.47714e-14	ENSMUSG00000050821	Fam131a	78408	protein_coding
ENSMUSG00000022464	39.796	2.83542	0.724679	3.91266	9.12864e-05	0.000535313	ENSMUSG00000022464	Slc38a4	69354	protein_coding
ENSMUSG00000051000	37.2687	2.83529	0.529261	5.35706	8.45853e-08	1.05568e-06	ENSMUSG00000051000	Fam160a1	229488	protein_coding
ENSMUSG00000019929	2133.08	2.83209	0.304031	9.31512	1.21816e-20	9.1221e-19	ENSMUSG00000019929	Dcn	13179	protein_coding
ENSMUSG00000042988	11.2449	2.83191	0.88557	3.19784	0.00138463	0.0056128	ENSMUSG00000042988	Notum	77583	protein_coding
ENSMUSG00000050953	664.056	2.8229	0.371372	7.60129	2.93204e-14	1.05768e-12	ENSMUSG00000050953	Gja1	14609	protein_coding
ENSMUSG00000029755	36.9957	2.82226	0.672772	4.19496	2.72916e-05	0.0001867	ENSMUSG00000029755	Dlx5	13395	protein_coding
ENSMUSG00000046186	147.549	2.81655	0.534413	5.27036	1.36154e-07	1.63482e-06	ENSMUSG00000046186	Cd109	235505	protein_coding
ENSMUSG00000028469	79.0295	2.8129	0.394675	7.12713	1.02483e-12	3.01588e-11	ENSMUSG00000028469	Npr2	230103	protein_coding
ENSMUSG00000051043	77.6121	2.81255	0.383952	7.32525	2.3846e-13	7.66271e-12	ENSMUSG00000051043	Gprc5c	70355	protein_coding
ENSMUSG00000055493	97.1438	2.80809	0.349817	8.02732	9.96252e-16	4.34055e-14	ENSMUSG00000055493	Epm2a	13853	protein_coding
ENSMUSG00000031750	46.7428	2.80397	0.618209	4.53564	5.74283e-06	4.77591e-05	ENSMUSG00000031750	Il34	76527	protein_coding
ENSMUSG00000078963	11.122	2.80388	0.866462	3.23601	0.00121213	0.00502651	ENSMUSG00000078963	Hsbp1l1	66255	protein_coding
ENSMUSG00000039063	22.0769	2.80113	0.721352	3.88316	0.000103107	0.000596181	ENSMUSG00000039063	Echdc3	67856	protein_coding
ENSMUSG00000044405	13.5439	2.79658	0.859528	3.25362	0.00113946	0.00477235	ENSMUSG00000044405	Adig	246747	protein_coding
ENSMUSG00000032491	60.6957	2.78494	0.460022	6.05393	1.41354e-09	2.54134e-08	ENSMUSG00000032491	Nradd	67169	protein_coding
ENSMUSG00000036278	343.539	2.77891	0.345951	8.03266	9.53786e-16	4.16635e-14	ENSMUSG00000036278	Macrod1	107227	protein_coding
ENSMUSG00000037624	74.6175	2.77103	0.394584	7.02266	2.17678e-12	6.13668e-11	ENSMUSG00000037624	Kcnk2	16526	protein_coding
ENSMUSG00000058897	10.818	2.76821	0.900587	3.07378	0.00211362	0.00800675	ENSMUSG00000058897	Col25a1	77018	protein_coding
ENSMUSG00000037493	388.769	2.76172	0.418379	6.60101	4.08369e-11	9.29441e-10	ENSMUSG00000037493	Cib2	56506	protein_coding
ENSMUSG00000021379	88.5296	2.76169	0.358788	7.69727	1.39003e-14	5.27521e-13	ENSMUSG00000021379	Id4	15904	protein_coding
ENSMUSG00000062929	450.453	2.75592	0.250944	10.9822	4.65357e-28	6.61517e-26	ENSMUSG00000062929	Cfl2	12632	protein_coding
ENSMUSG00000075286	21.6468	2.75482	0.846463	3.25451	0.00113589	0.00476097	ENSMUSG00000075286	Gm1968		protein_coding
ENSMUSG00000070047	132.766	2.75059	0.379269	7.25235	4.09606e-13	1.27709e-11	ENSMUSG00000070047	Fat1	14107	protein_coding
ENSMUSG00000029153	54.6461	2.7479	0.465683	5.9008	3.61738e-09	5.97813e-08	ENSMUSG00000029153	Ociad2	433904	protein_coding
ENSMUSG00000019997	608.441	2.7461	0.347566	7.90094	2.76805e-15	1.12377e-13	ENSMUSG00000019997	Ctgf	14219	protein_coding
ENSMUSG00000049404	14.2216	2.74297	0.871127	3.14876	0.00163964	0.00646831	ENSMUSG00000049404	Rarres1	109222	protein_coding
ENSMUSG00000022754	32.9486	2.74121	0.578591	4.73773	2.16122e-06	1.97776e-05	ENSMUSG00000022754	Tmem45a	56277	protein_coding
ENSMUSG00000039496	29.4376	2.74084	0.551133	4.9731	6.58901e-07	6.7973e-06	ENSMUSG00000039496	Cdnf	227526	protein_coding
ENSMUSG00000049872	15.2907	2.73657	0.707101	3.87012	0.000108782	0.000624688	ENSMUSG00000049872	Fam26e	103511	protein_coding
ENSMUSG00000042379	477.83	2.73623	0.311221	8.79189	1.4706e-18	8.77861e-17	ENSMUSG00000042379	Esm1	71690	protein_coding
ENSMUSG00000032492	299.939	2.73509	0.480473	5.69249	1.25197e-08	1.8717e-07	ENSMUSG00000032492	Pth1r	19228	protein_coding
ENSMUSG00000035041	16.4813	2.73196	0.690209	3.95817	7.55277e-05	0.000455392	ENSMUSG00000035041	Creb3l3	208677	protein_coding
ENSMUSG00000028017	26.8406	2.73078	0.627516	4.35174	1.35064e-05	0.000101232	ENSMUSG00000028017	Egf	13645	protein_coding
ENSMUSG00000039239	30.2649	2.72571	0.621098	4.38854	1.14114e-05	8.74443e-05	ENSMUSG00000039239	Tgfb2	21808	protein_coding
ENSMUSG00000057614	81.3396	2.72274	0.542148	5.02213	5.11017e-07	5.40808e-06	ENSMUSG00000057614	Gnai1	14677	protein_coding
ENSMUSG00000047238	40.9099	2.71758	0.50117	5.42248	5.87784e-08	7.64009e-07	ENSMUSG00000047238	Mageh1	75625	protein_coding
ENSMUSG00000002732	192.424	2.71318	0.396801	6.83765	8.05025e-12	2.09032e-10	ENSMUSG00000002732	Fkbp7	14231	protein_coding
ENSMUSG00000031595	35.7632	2.71316	0.784706	3.45755	0.000545118	0.0025588	ENSMUSG00000031595	Pdgfrl	68797	protein_coding
ENSMUSG00000051319	354.192	2.70917	0.333124	8.13264	4.20054e-16	1.93138e-14	ENSMUSG00000051319	1500011K16Rik		protein_coding
ENSMUSG00000022780	28.8423	2.709	0.781594	3.46599	0.000528284	0.00249327	ENSMUSG00000022780	Meltf	30060	protein_coding
ENSMUSG00000030222	47.2796	2.70785	0.598433	4.5249	6.04239e-06	4.9855e-05	ENSMUSG00000030222	Rerg	232441	protein_coding
ENSMUSG00000028597	98.8646	2.70139	0.517445	5.22063	1.78314e-07	2.08145e-06	ENSMUSG00000028597	Gpx7	67305	protein_coding
ENSMUSG00000056380	16.2899	2.69978	0.841273	3.20916	0.00133125	0.00543187	ENSMUSG00000056380	Gpr50	14765	protein_coding
ENSMUSG00000050105	39.3455	2.69938	0.546297	4.94124	7.76266e-07	7.87725e-06	ENSMUSG00000050105	Grrp1	72690	protein_coding
ENSMUSG00000037206	456.432	2.69848	0.393582	6.85622	7.0707e-12	1.86484e-10	ENSMUSG00000037206	Islr	26968	protein_coding
ENSMUSG00000012017	107.807	2.69773	0.480563	5.61368	1.98065e-08	2.84691e-07	ENSMUSG00000012017	Scarf2	224024	protein_coding
ENSMUSG00000030255	104.101	2.69604	0.388116	6.94648	3.74512e-12	1.02147e-10	ENSMUSG00000030255	Sspn	16651	protein_coding
ENSMUSG00000041567	41.0814	2.68286	0.599372	4.47612	7.60114e-06	6.13874e-05	ENSMUSG00000041567	Serpina12	68054	protein_coding
ENSMUSG00000034923	251.596	2.68005	0.375292	7.14125	9.24888e-13	2.75561e-11	ENSMUSG00000034923	Ly6g6f	433099	protein_coding
ENSMUSG00000031253	88.0952	2.67602	0.508724	5.26027	1.43846e-07	1.72348e-06	ENSMUSG00000031253	Srpx2	68792	protein_coding
ENSMUSG00000029334	19.213	2.67501	0.852711	3.13707	0.00170646	0.0066801	ENSMUSG00000029334	Prkg2	19092	protein_coding
ENSMUSG00000024538	597.827	2.67498	0.419555	6.37575	1.82068e-10	3.77037e-09	ENSMUSG00000024538	Ppic	19038	protein_coding
ENSMUSG00000038173	46.186	2.66846	0.461021	5.78814	7.11691e-09	1.10844e-07	ENSMUSG00000038173	Enpp6	320981	protein_coding
ENSMUSG00000051920	51.5976	2.66242	0.437751	6.08204	1.18666e-09	2.15889e-08	ENSMUSG00000051920	Rspo2	239405	protein_coding
ENSMUSG00000039646	119.607	2.65034	0.387189	6.84509	7.6429e-12	1.99072e-10	ENSMUSG00000039646	Vasn	246154	protein_coding
ENSMUSG00000058070	122.404	2.64793	0.441298	6.00031	1.96939e-09	3.42327e-08	ENSMUSG00000058070	Eml1	68519	protein_coding
ENSMUSG00000022676	61.3138	2.64529	0.426433	6.20328	5.52976e-10	1.05047e-08	ENSMUSG00000022676	Snai2	20583	protein_coding
ENSMUSG00000025856	161.715	2.64484	0.364177	7.2625	3.80012e-13	1.19593e-11	ENSMUSG00000025856	Pdgfa	18590	protein_coding
ENSMUSG00000012705	23.4574	2.64106	0.80624	3.27578	0.0010537	0.00446785	ENSMUSG00000012705	Retn	57264	protein_coding
ENSMUSG00000055737	166.462	2.63895	0.3656	7.21815	5.26994e-13	1.6131e-11	ENSMUSG00000055737	Ghr	14600	protein_coding
ENSMUSG00000074206	33.1397	2.63381	0.531516	4.95528	7.2228e-07	7.39202e-06	ENSMUSG00000074206	Adh6b	100417514	protein_coding
ENSMUSG00000084845	11.1246	2.6336	0.831032	3.16908	0.00152925	0.00610462	ENSMUSG00000084845	Tmem240	381582	protein_coding
ENSMUSG00000051367	65.3167	2.63253	0.405959	6.48472	8.88988e-11	1.93661e-09	ENSMUSG00000051367	Six1	20471	protein_coding
ENSMUSG00000004473	187.301	2.63194	0.381437	6.90007	5.19759e-12	1.39718e-10	ENSMUSG00000004473	Clec11a	20256	protein_coding
ENSMUSG00000025479	14.4812	2.6289	0.869915	3.02201	0.00251098	0.00926715	ENSMUSG00000025479	Cyp2e1	13106	protein_coding
ENSMUSG00000055320	80.3849	2.62821	0.521033	5.04422	4.55363e-07	4.88068e-06	ENSMUSG00000055320	Tead1	21676	protein_coding
ENSMUSG00000038248	35.2534	2.62137	0.52675	4.97649	6.47476e-07	6.69179e-06	ENSMUSG00000038248	Sobp	109205	protein_coding
ENSMUSG00000050052	43.7633	2.62031	0.467607	5.60366	2.09875e-08	2.99867e-07	ENSMUSG00000050052	Tdrp	72148	protein_coding
ENSMUSG00000025610	17.4443	2.61576	0.804349	3.25202	0.00114588	0.00479566	ENSMUSG00000025610	Map3k7cl	224419	protein_coding
ENSMUSG00000070509	23.9397	2.61493	0.624434	4.18767	2.81827e-05	0.000191858	ENSMUSG00000070509	Rgma	244058	protein_coding
ENSMUSG00000055632	33.9861	2.61247	0.733559	3.56137	0.000368925	0.00182925	ENSMUSG00000055632	Hmcn2		protein_coding
ENSMUSG00000025586	20.8877	2.60953	0.739143	3.53048	0.000414814	0.00201684	ENSMUSG00000025586	Cpeb1	12877	protein_coding
ENSMUSG00000032702	54.4739	2.60949	0.420809	6.20114	5.60545e-10	1.06364e-08	ENSMUSG00000032702	Kank1	107351	protein_coding
ENSMUSG00000034771	37.0827	2.6088	0.467446	5.58097	2.39185e-08	3.36584e-07	ENSMUSG00000034771	Tle2	21886	protein_coding
ENSMUSG00000001270	1549.49	2.60745	0.343783	7.58457	3.33592e-14	1.19057e-12	ENSMUSG00000001270	Ckb	12709	protein_coding
ENSMUSG00000044502	335.518	2.60051	0.319182	8.1474	3.71826e-16	1.7325e-14	ENSMUSG00000044502	Bod1	69556	protein_coding
ENSMUSG00000020256	26.868	2.59859	0.818666	3.17418	0.00150263	0.00602561	ENSMUSG00000020256	Aldh1l2	216188	protein_coding
ENSMUSG00000005958	15.0934	2.59747	0.783325	3.31595	0.000913309	0.00394902	ENSMUSG00000005958	Ephb3	13845	protein_coding
ENSMUSG00000032076	211.557	2.58639	0.356303	7.25897	3.9004e-13	1.22519e-11	ENSMUSG00000032076	Cadm1	54725	protein_coding
ENSMUSG00000057777	15.0514	2.58436	0.714674	3.61614	0.000299026	0.00151674	ENSMUSG00000057777	Mab21l2	23937	protein_coding
ENSMUSG00000051065	13.8325	2.57074	0.796305	3.22833	0.00124514	0.00514053	ENSMUSG00000051065	Mb21d2	239796	protein_coding
ENSMUSG00000039873	30.0335	2.57058	0.61642	4.17017	3.04369e-05	0.000205122	ENSMUSG00000039873	Neurl2	415115	protein_coding
ENSMUSG00000049555	19.1238	2.56703	0.658197	3.90009	9.61572e-05	0.000561023	ENSMUSG00000049555	Tmie	20776	protein_coding
ENSMUSG00000049044	37.3442	2.56667	0.514832	4.98544	6.18194e-07	6.41286e-06	ENSMUSG00000049044	Rapgef4	56508	protein_coding
ENSMUSG00000042734	15.9627	2.56571	0.742306	3.45641	0.000547423	0.0025678	ENSMUSG00000042734	Ttc9	69480	protein_coding
ENSMUSG00000058806	45.3238	2.56221	0.741973	3.45323	0.000553907	0.00258737	ENSMUSG00000058806	Col13a1	12817	protein_coding
ENSMUSG00000051236	160.755	2.56098	0.351425	7.2874	3.15997e-13	1.00771e-11	ENSMUSG00000051236	Msrb3	320183	protein_coding
ENSMUSG00000032373	22.0641	2.557	0.818675	3.12334	0.00178809	0.00694133	ENSMUSG00000032373	Car12	76459	protein_coding
ENSMUSG00000070371	26.3962	2.55426	0.60568	4.21718	2.47378e-05	0.000171681	ENSMUSG00000070371	Prss36	77613	protein_coding
ENSMUSG00000031990	42.1594	2.54868	0.482516	5.28207	1.27735e-07	1.54257e-06	ENSMUSG00000031990	Jam3	83964	protein_coding
ENSMUSG00000019874	12.5373	2.54603	0.788115	3.23052	0.00123564	0.00510506	ENSMUSG00000019874	Fabp7	12140	protein_coding
ENSMUSG00000054675	239.718	2.54463	0.385409	6.60241	4.04517e-11	9.21925e-10	ENSMUSG00000054675	Tmem119	231633	protein_coding
ENSMUSG00000019487	156.835	2.54424	0.319775	7.95635	1.77194e-15	7.4868e-14	ENSMUSG00000019487	Trip10	106628	protein_coding
ENSMUSG00000041571	3673.08	2.54317	0.297504	8.54837	1.24838e-17	6.88827e-16	ENSMUSG00000041571	Selenow	20364	protein_coding
ENSMUSG00000040254	37.4704	2.54176	0.682947	3.72175	0.000197845	0.00105947	ENSMUSG00000040254	Sema3d	108151	protein_coding
ENSMUSG00000003355	143.149	2.53828	0.439465	5.77583	7.65753e-09	1.18385e-07	ENSMUSG00000003355	Fkbp11	66120	protein_coding
ENSMUSG00000052516	20.8246	2.53654	0.678734	3.73717	0.000186104	0.00100538	ENSMUSG00000052516	Robo2	268902	protein_coding
ENSMUSG00000030317	23.1123	2.53585	0.634316	3.99776	6.39439e-05	0.000393205	ENSMUSG00000030317	Timp4	110595	protein_coding
ENSMUSG00000090210	65.5357	2.53421	0.465956	5.43874	5.36595e-08	7.02643e-07	ENSMUSG00000090210	Itga10	213119	protein_coding
ENSMUSG00000004187	13.5349	2.53339	0.813272	3.11506	0.00183907	0.00710961	ENSMUSG00000004187	Kifc2	16581	protein_coding
ENSMUSG00000037736	250.101	2.53201	0.472505	5.35869	8.38278e-08	1.047e-06	ENSMUSG00000037736	Limch1	77569	protein_coding
ENSMUSG00000015452	32.3027	2.53143	0.523348	4.83698	1.31824e-06	1.26427e-05	ENSMUSG00000015452	Ager	11596	protein_coding
ENSMUSG00000029126	54.883	2.5311	0.468882	5.39815	6.733e-08	8.61475e-07	ENSMUSG00000029126	Nsg1	18196	protein_coding
ENSMUSG00000045103	40.5635	2.52862	0.48305	5.2347	1.6525e-07	1.94793e-06	ENSMUSG00000045103	Dmd	13405	protein_coding
ENSMUSG00000034463	193.846	2.52851	0.350801	7.20782	5.6856e-13	1.73086e-11	ENSMUSG00000034463	Scara3	219151	protein_coding
ENSMUSG00000019278	157.887	2.52732	0.302621	8.35142	6.74458e-17	3.41793e-15	ENSMUSG00000019278	Dpep1	13479	protein_coding
ENSMUSG00000031673	410.588	2.52296	0.286858	8.79514	1.42864e-18	8.58924e-17	ENSMUSG00000031673	Cdh11	12552	protein_coding
ENSMUSG00000001494	23.8877	2.5218	0.670634	3.76033	0.000169692	0.000924886	ENSMUSG00000001494	Sost	74499	protein_coding
ENSMUSG00000066607	21.7726	2.52056	0.607967	4.14588	3.38507e-05	0.00022452	ENSMUSG00000066607	6030419C18Rik	319477	protein_coding
ENSMUSG00000036019	26.7259	2.51839	0.640623	3.93116	8.45371e-05	0.0005016	ENSMUSG00000036019	Tmtc2	278279	protein_coding
ENSMUSG00000031886	20.5128	2.51048	0.65064	3.85848	0.000114095	0.000649196	ENSMUSG00000031886	Ces2e	234673	protein_coding
ENSMUSG00000033207	28.7684	2.50927	0.57995	4.3267	1.51362e-05	0.000111651	ENSMUSG00000033207	Mamdc2	71738	protein_coding
ENSMUSG00000018599	174.53	2.50379	0.363856	6.88126	5.93249e-12	1.58206e-10	ENSMUSG00000018599	Mief2	237781	protein_coding
ENSMUSG00000037035	23.4475	2.50085	0.748659	3.34044	0.000836463	0.00367107	ENSMUSG00000037035	Inhbb	16324	protein_coding
ENSMUSG00000031841	53.0568	2.50001	0.534407	4.67811	2.89534e-06	2.58058e-05	ENSMUSG00000031841	Cdh13	12554	protein_coding
ENSMUSG00000015094	82.4882	2.49536	0.369243	6.75802	1.39886e-11	3.45066e-10	ENSMUSG00000015094	Npdc1	18146	protein_coding
ENSMUSG00000037892	35.8787	2.49534	0.525313	4.75018	2.03232e-06	1.87412e-05	ENSMUSG00000037892	Pcdh18	73173	protein_coding
ENSMUSG00000010660	86.2369	2.49293	0.562119	4.43488	9.21233e-06	7.26505e-05	ENSMUSG00000010660	Plcd1	18799	protein_coding
ENSMUSG00000044646	19.2119	2.49159	0.681193	3.65768	0.000254506	0.00131966	ENSMUSG00000044646	Zbtb7c	207259	protein_coding
ENSMUSG00000028445	70.1945	2.49096	0.486217	5.12315	3.0047e-07	3.33338e-06	ENSMUSG00000028445	Enho	69638	protein_coding
ENSMUSG00000040350	80.847	2.47799	0.45227	5.479	4.27729e-08	5.74437e-07	ENSMUSG00000040350	Trim7	94089	protein_coding
ENSMUSG00000030170	34.2027	2.47677	0.516161	4.79845	1.599e-06	1.50345e-05	ENSMUSG00000030170	Wnt5b	22419	protein_coding
ENSMUSG00000038028	171.369	2.4754	0.29857	8.29084	1.12455e-16	5.59739e-15	ENSMUSG00000038028	Tigar	319801	protein_coding
ENSMUSG00000022894	192.295	2.47119	0.338186	7.3072	2.72772e-13	8.73183e-12	ENSMUSG00000022894	Adamts5	23794	protein_coding
ENSMUSG00000038967	337.426	2.4688	0.254182	9.71271	2.6617e-22	2.37486e-20	ENSMUSG00000038967	Pdk2	18604	protein_coding
ENSMUSG00000002249	13.0005	2.46793	0.76377	3.23124	0.00123252	0.00509597	ENSMUSG00000002249	Tead3	21678	protein_coding
ENSMUSG00000025255	42.9157	2.46628	0.763608	3.22977	0.00123889	0.00511726	ENSMUSG00000025255	Zfhx4	80892	protein_coding
ENSMUSG00000012889	95.9714	2.46253	0.407472	6.04343	1.50868e-09	2.70369e-08	ENSMUSG00000012889	Podnl1	244550	protein_coding
ENSMUSG00000054612	191.087	2.45704	0.332065	7.39929	1.3691e-13	4.52963e-12	ENSMUSG00000054612	Mgmt	17314	protein_coding
ENSMUSG00000021200	235.54	2.45058	0.333437	7.34946	1.99011e-13	6.44443e-12	ENSMUSG00000021200	Asb2	65256	protein_coding
ENSMUSG00000021319	158.831	2.44684	0.298772	8.18965	2.61977e-16	1.25197e-14	ENSMUSG00000021319	Sfrp4	20379	protein_coding
ENSMUSG00000072623	27.5858	2.44331	0.586186	4.16815	3.07081e-05	0.000206618	ENSMUSG00000072623	Zfp9	22750	protein_coding
ENSMUSG00000040562	128.757	2.4403	0.32804	7.43902	1.01438e-13	3.42358e-12	ENSMUSG00000040562	Gstm2	14863	protein_coding
ENSMUSG00000028780	43.168	2.43406	0.597741	4.07209	4.65935e-05	0.000298078	ENSMUSG00000028780	Sema3c	20348	protein_coding
ENSMUSG00000029373	2505.12	2.43143	0.300042	8.10361	5.3352e-16	2.39927e-14	ENSMUSG00000029373	Pf4	56744	protein_coding
ENSMUSG00000053192	110.146	2.42968	0.339871	7.14883	8.75186e-13	2.61217e-11	ENSMUSG00000053192	Mllt11	56772	protein_coding
ENSMUSG00000020099	115.07	2.42627	0.549029	4.4192	9.90668e-06	7.7543e-05	ENSMUSG00000020099	Unc5b	107449	protein_coding
ENSMUSG00000032816	31.1131	2.42105	0.697663	3.47023	0.00052001	0.00245986	ENSMUSG00000032816	Igdcc4	56741	protein_coding
ENSMUSG00000066000	34.0332	2.41925	0.702418	3.44417	0.000572811	0.00265933	ENSMUSG00000066000	Zfp979	112422	protein_coding
ENSMUSG00000038132	67.3146	2.41695	0.379126	6.37505	1.829e-10	3.78295e-09	ENSMUSG00000038132	Rbm24	666794	protein_coding
ENSMUSG00000015354	83.378	2.41553	0.627786	3.8477	0.000119232	0.000676131	ENSMUSG00000015354	Pcolce2	76477	protein_coding
ENSMUSG00000055305	13.5322	2.41537	0.740336	3.26253	0.00110421	0.0046491	ENSMUSG00000055305	Zfp93	22755	protein_coding
ENSMUSG00000054263	404.425	2.41431	0.239422	10.0839	6.50681e-24	6.69603e-22	ENSMUSG00000054263	Lifr	16880	protein_coding
ENSMUSG00000031451	1144.3	2.4128	0.296355	8.14159	3.9013e-16	1.80774e-14	ENSMUSG00000031451	Gas6	14456	protein_coding
ENSMUSG00000027384	225.804	2.41237	0.312297	7.7246	1.12204e-14	4.35673e-13	ENSMUSG00000027384	Ndufaf5	69487	protein_coding
ENSMUSG00000051107	37.9984	2.41229	0.466547	5.17051	2.33459e-07	2.66763e-06	ENSMUSG00000051107	Gm15440		protein_coding
ENSMUSG00000000305	19.1938	2.40458	0.734182	3.27518	0.00105593	0.00447349	ENSMUSG00000000305	Cdh4	12561	protein_coding
ENSMUSG00000023886	141.093	2.39529	0.496854	4.82092	1.42897e-06	1.35804e-05	ENSMUSG00000023886	Smoc2	64074	protein_coding
ENSMUSG00000040181	94.9244	2.38823	0.323673	7.37853	1.60049e-13	5.25374e-12	ENSMUSG00000040181	Fmo1	14261	protein_coding
ENSMUSG00000035642	196.963	2.37519	0.338141	7.02425	2.15216e-12	6.09803e-11	ENSMUSG00000035642	Aamdc	66273	protein_coding
ENSMUSG00000022687	34.865	2.37108	0.516839	4.58765	4.48267e-06	3.81191e-05	ENSMUSG00000022687	Boc	117606	protein_coding
ENSMUSG00000035104	25.5384	2.36677	0.623023	3.79885	0.000145371	0.000806635	ENSMUSG00000035104	Eva1a	232146	protein_coding
ENSMUSG00000018012	28.3152	2.3626	0.621506	3.80141	0.000143872	0.000799904	ENSMUSG00000018012	Rac3	170758	protein_coding
ENSMUSG00000025170	17.7786	2.36225	0.698012	3.38426	0.000713704	0.00320613	ENSMUSG00000025170	Rab40b	217371	protein_coding
ENSMUSG00000039345	145.696	2.36087	0.380956	6.19723	5.74657e-10	1.08919e-08	ENSMUSG00000039345	Mettl22	239706	protein_coding
ENSMUSG00000036218	16.0283	2.3604	0.677749	3.48271	0.000496363	0.00236131	ENSMUSG00000036218	Pdzrn4	239618	protein_coding
ENSMUSG00000022098	336.892	2.35782	0.328928	7.1682	7.59879e-13	2.28837e-11	ENSMUSG00000022098	Bmp1	12153	protein_coding
ENSMUSG00000022261	289.612	2.3548	0.298208	7.89651	2.86824e-15	1.15932e-13	ENSMUSG00000022261	Sdc2	15529	protein_coding
ENSMUSG00000022816	1468.31	2.34628	0.415226	5.65061	1.59876e-08	2.33399e-07	ENSMUSG00000022816	Fstl1	14314	protein_coding
ENSMUSG00000075588	19.6553	2.34323	0.645575	3.62968	0.000283777	0.0014508	ENSMUSG00000075588	Hoxb2	103889	protein_coding
ENSMUSG00000031209	64.0959	2.34312	0.428312	5.47058	4.48564e-08	5.98109e-07	ENSMUSG00000031209	Heph	15203	protein_coding
ENSMUSG00000027954	65.2494	2.34237	0.425684	5.50261	3.74207e-08	5.08629e-07	ENSMUSG00000027954	Efna1	13636	protein_coding
ENSMUSG00000040147	41.1914	2.34203	0.482929	4.84964	1.23688e-06	1.19444e-05	ENSMUSG00000040147	Maob	109731	protein_coding
ENSMUSG00000006576	12.1391	2.3419	0.77476	3.02274	0.00250498	0.00924908	ENSMUSG00000006576	Slc4a3	20536	protein_coding
ENSMUSG00000035186	143.165	2.34007	0.43551	5.37317	7.73634e-08	9.75709e-07	ENSMUSG00000035186	Ubd	24108	protein_coding
ENSMUSG00000060284	169.632	2.33814	0.504472	4.63483	3.57227e-06	3.11441e-05	ENSMUSG00000060284	Sp7	170574	protein_coding
ENSMUSG00000032340	86.9922	2.33671	0.570656	4.09477	4.22581e-05	0.00027284	ENSMUSG00000032340	Neo1	18007	protein_coding
ENSMUSG00000071001	16.7581	2.33462	0.674532	3.46109	0.000537996	0.00253305	ENSMUSG00000071001	Hrct1	100039781	protein_coding
ENSMUSG00000039601	63.018	2.33137	0.499924	4.66344	3.10964e-06	2.75693e-05	ENSMUSG00000039601	Rcan2	53901	protein_coding
ENSMUSG00000026839	15.8463	2.33023	0.702157	3.31867	0.000904457	0.00391519	ENSMUSG00000026839	Upp2	76654	protein_coding
ENSMUSG00000034911	120.166	2.32892	0.410865	5.66833	1.44194e-08	2.12728e-07	ENSMUSG00000034911	Ushbp1	234395	protein_coding
ENSMUSG00000025813	59.4019	2.32655	0.514088	4.52559	6.02268e-06	4.97168e-05	ENSMUSG00000025813	Homer2	26557	protein_coding
ENSMUSG00000025466	79.4887	2.32516	0.43753	5.31429	1.07073e-07	1.30812e-06	ENSMUSG00000025466	Fuom	69064	protein_coding
ENSMUSG00000057457	126.269	2.3241	0.419785	5.53642	3.08725e-08	4.26922e-07	ENSMUSG00000057457	Phex	18675	protein_coding
ENSMUSG00000033849	12.8644	2.32332	0.761441	3.05121	0.00227918	0.00854513	ENSMUSG00000033849	B3galt2	26878	protein_coding
ENSMUSG00000022665	329.284	2.32292	0.331127	7.01519	2.29638e-12	6.463e-11	ENSMUSG00000022665	Ccdc80	67896	protein_coding
ENSMUSG00000020473	149.502	2.32003	0.479344	4.84001	1.29833e-06	1.24732e-05	ENSMUSG00000020473	Aebp1	11568	protein_coding
ENSMUSG00000028989	28.5891	2.31454	0.708896	3.26499	0.00109467	0.0046159	ENSMUSG00000028989	Angptl7	654812	protein_coding
ENSMUSG00000028536	14.6155	2.30779	0.718619	3.21142	0.00132078	0.00540099	ENSMUSG00000028536	2610528J11Rik	66451	protein_coding
ENSMUSG00000030513	106.523	2.30499	0.385062	5.98603	2.15031e-09	3.70702e-08	ENSMUSG00000030513	Pcsk6	18553	protein_coding
ENSMUSG00000042104	18.3878	2.30399	0.670799	3.4347	0.000593208	0.00273816	ENSMUSG00000042104	Uggt2	66435	protein_coding
ENSMUSG00000058254	159.903	2.29876	0.387113	5.93821	2.88142e-09	4.85271e-08	ENSMUSG00000058254	Tspan7	21912	protein_coding
ENSMUSG00000057969	35.4121	2.29823	0.521963	4.40305	1.06742e-05	8.25489e-05	ENSMUSG00000057969	Sema3b	20347	protein_coding
ENSMUSG00000031565	179.55	2.29789	0.329661	6.97046	3.15911e-12	8.71562e-11	ENSMUSG00000031565	Fgfr1	14182	protein_coding
ENSMUSG00000020695	197.434	2.29741	0.416447	5.5167	3.45431e-08	4.73387e-07	ENSMUSG00000020695	Mrc2	17534	protein_coding
ENSMUSG00000058064	36.4543	2.2932	0.687798	3.33411	0.000855725	0.00374385	ENSMUSG00000058064	Gm10036		protein_coding
ENSMUSG00000024909	175.544	2.2885	0.460844	4.96589	6.83871e-07	7.02465e-06	ENSMUSG00000024909	Efemp2	58859	protein_coding
ENSMUSG00000041845	45.018	2.2864	0.49615	4.60829	4.0599e-06	3.49235e-05	ENSMUSG00000041845	Rhod	11854	protein_coding
ENSMUSG00000000938	41.599	2.28571	0.496084	4.6075	4.07539e-06	3.50387e-05	ENSMUSG00000000938	Hoxa10	15395	protein_coding
ENSMUSG00000022656	35.9195	2.28475	0.685409	3.33341	0.000857884	0.00375004	ENSMUSG00000022656	Nectin3	58998	protein_coding
ENSMUSG00000049551	39.0095	2.2843	0.545904	4.18444	2.85876e-05	0.000194298	ENSMUSG00000049551	Fzd9	14371	protein_coding
ENSMUSG00000022940	305.572	2.27988	0.257233	8.86312	7.78079e-19	4.78077e-17	ENSMUSG00000022940	Pigp	56176	protein_coding
ENSMUSG00000020889	101.109	2.27312	0.357203	6.36365	1.97009e-10	4.04483e-09	ENSMUSG00000020889	Nr1d1	217166	protein_coding
ENSMUSG00000053646	27.5404	2.27244	0.630193	3.60594	0.00031102	0.00157103	ENSMUSG00000053646	Plxnb1	235611	protein_coding
ENSMUSG00000034910	31.5322	2.27221	0.605281	3.75398	0.000174051	0.000946058	ENSMUSG00000034910	Pygo1	72135	protein_coding
ENSMUSG00000034205	144.348	2.27122	0.539392	4.2107	2.54586e-05	0.000175665	ENSMUSG00000034205	Loxl2	94352	protein_coding
ENSMUSG00000032579	76.3804	2.27055	0.393568	5.76914	7.9677e-09	1.2284e-07	ENSMUSG00000032579	Hemk1	69536	protein_coding
ENSMUSG00000037712	243.384	2.27035	0.406188	5.58939	2.27868e-08	3.22553e-07	ENSMUSG00000037712	Fermt2	218952	protein_coding
ENSMUSG00000045667	177.506	2.26892	0.452199	5.01753	5.2341e-07	5.52181e-06	ENSMUSG00000045667	Smtnl2	276829	protein_coding
ENSMUSG00000015337	172.002	2.26677	0.379841	5.96768	2.40644e-09	4.11056e-08	ENSMUSG00000015337	Endog	13804	protein_coding
ENSMUSG00000020620	12.5451	2.26349	0.745782	3.03506	0.00240491	0.00893663	ENSMUSG00000020620	Abca8b	27404	protein_coding
ENSMUSG00000074754	167.907	2.25956	0.374436	6.03458	1.59381e-09	2.83506e-08	ENSMUSG00000074754	Smim26	228715	protein_coding
ENSMUSG00000021943	65.4706	2.2592	0.399022	5.66185	1.49747e-08	2.19953e-07	ENSMUSG00000021943	Gdf10	14560	protein_coding
ENSMUSG00000022199	32.7969	2.25774	0.534297	4.22563	2.38277e-05	0.000165982	ENSMUSG00000022199	Slc22a17	59049	protein_coding
ENSMUSG00000049536	24.0442	2.25738	0.632656	3.5681	0.000359578	0.00178872	ENSMUSG00000049536	Tceal1	237052	protein_coding
ENSMUSG00000031626	86.9441	2.25712	0.341408	6.61122	3.81173e-11	8.72278e-10	ENSMUSG00000031626	Sorbs2	234214	protein_coding
ENSMUSG00000003352	52.0103	2.25436	0.632586	3.56371	0.000365643	0.00181727	ENSMUSG00000003352	Cacnb3	12297	protein_coding
ENSMUSG00000025969	399.739	2.25128	0.34823	6.46492	1.01355e-10	2.1937e-09	ENSMUSG00000025969	Nrp2	18187	protein_coding
ENSMUSG00000032179	45.7403	2.24722	0.473585	4.74512	2.0838e-06	1.91632e-05	ENSMUSG00000032179	Bmp5	12160	protein_coding
ENSMUSG00000044551	37.307	2.24712	0.517848	4.33934	1.42908e-05	0.000106256	ENSMUSG00000044551	9930012K11Rik	268759	protein_coding
ENSMUSG00000040569	26.343	2.24547	0.60343	3.72118	0.000198294	0.00106065	ENSMUSG00000040569	Slc26a7	208890	protein_coding
ENSMUSG00000039246	25.4207	2.24269	0.568234	3.94678	7.92101e-05	0.000474433	ENSMUSG00000039246	Lyplal1	226791	protein_coding
ENSMUSG00000028766	538.144	2.24244	0.724147	3.09666	0.00195712	0.00750027	ENSMUSG00000028766	Alpl	11647	protein_coding
ENSMUSG00000074457	301.243	2.23836	0.453512	4.93561	7.99003e-07	8.06892e-06	ENSMUSG00000074457	S100a16	67860	protein_coding
ENSMUSG00000038074	52.1885	2.23237	0.589243	3.78854	0.000151537	0.000836694	ENSMUSG00000038074	Fkbp14	231997	protein_coding
ENSMUSG00000008136	142.176	2.22937	0.30055	7.41764	1.19229e-13	3.98395e-12	ENSMUSG00000008136	Fhl2	14200	protein_coding
ENSMUSG00000024247	134.136	2.22686	0.425238	5.23674	1.63439e-07	1.92929e-06	ENSMUSG00000024247	Pkdcc	106522	protein_coding
ENSMUSG00000046318	15.5321	2.21944	0.710664	3.12305	0.00178986	0.00694513	ENSMUSG00000046318	Ccbe1	320924	protein_coding
ENSMUSG00000018648	26.1612	2.21888	0.593963	3.73571	0.000187183	0.00101023	ENSMUSG00000018648	Dusp14	56405	protein_coding
ENSMUSG00000026249	1860.26	2.21463	0.186018	11.9055	1.10831e-32	2.06564e-30	ENSMUSG00000026249	Serpine2	20720	protein_coding
ENSMUSG00000029557	91.3926	2.21395	0.366591	6.03928	1.54804e-09	2.76538e-08	ENSMUSG00000029557	Mrm2	68017	protein_coding
ENSMUSG00000022389	359.747	2.21349	0.228425	9.69021	3.31861e-22	2.88427e-20	ENSMUSG00000022389	Tef	21685	protein_coding
ENSMUSG00000023959	95.179	2.2134	0.434184	5.09785	3.43533e-07	3.76628e-06	ENSMUSG00000023959	Clic5	224796	protein_coding
ENSMUSG00000020282	50.3418	2.21311	0.404752	5.46781	4.55638e-08	6.06577e-07	ENSMUSG00000020282	Rhbdf1	13650	protein_coding
ENSMUSG00000052911	195.33	2.21116	0.295593	7.48042	7.40846e-14	2.53095e-12	ENSMUSG00000052911	Lamb2	16779	protein_coding
ENSMUSG00000042515	17.9888	2.21107	0.707682	3.12439	0.00178177	0.00692639	ENSMUSG00000042515	Mum1l1	245631	protein_coding
ENSMUSG00000062380	53.7861	2.2099	0.683469	3.23336	0.00122343	0.00506212	ENSMUSG00000062380	Tubb3	22152	protein_coding
ENSMUSG00000022223	133.314	2.20964	0.324302	6.81352	9.52368e-12	2.45016e-10	ENSMUSG00000022223	Sdr39u1	654795	protein_coding
ENSMUSG00000034066	52.5045	2.20684	0.418638	5.27148	1.35331e-07	1.6261e-06	ENSMUSG00000034066	Farp2	227377	protein_coding
ENSMUSG00000020467	71.9001	2.20547	0.601613	3.66594	0.000246434	0.0012815	ENSMUSG00000020467	Efemp1	216616	protein_coding
ENSMUSG00000022146	37.8491	2.20494	0.478396	4.60902	4.04572e-06	3.48372e-05	ENSMUSG00000022146	Osmr	18414	protein_coding
ENSMUSG00000078695	106.748	2.19653	0.395396	5.55526	2.77192e-08	3.85541e-07	ENSMUSG00000078695	Cisd3	217149	protein_coding
ENSMUSG00000013076	307.011	2.19566	0.364492	6.02389	1.70277e-09	3.00324e-08	ENSMUSG00000013076	Amotl1	75723	protein_coding
ENSMUSG00000048486	93.3462	2.18835	0.337039	6.49285	8.423e-11	1.83968e-09	ENSMUSG00000048486	Fitm2	228859	protein_coding
ENSMUSG00000028883	28.8443	2.18707	0.557834	3.92064	8.83144e-05	0.00051972	ENSMUSG00000028883	Sema3a	20346	protein_coding
ENSMUSG00000020092	68.859	2.18593	0.514163	4.25143	2.12411e-05	0.000150274	ENSMUSG00000020092	Pald1	27355	protein_coding
ENSMUSG00000055980	107.277	2.18538	0.3568	6.12494	9.07189e-10	1.6796e-08	ENSMUSG00000055980	Irs1	16367	protein_coding
ENSMUSG00000041734	81.3625	2.18328	0.467656	4.66856	3.03325e-06	2.69347e-05	ENSMUSG00000041734	Kirrel	170643	protein_coding
ENSMUSG00000032064	21.2903	2.18266	0.637794	3.4222	0.000621164	0.00284761	ENSMUSG00000032064	Dixdc1	330938	protein_coding
ENSMUSG00000024529	395.92	2.1817	0.35517	6.14271	8.11276e-10	1.51204e-08	ENSMUSG00000024529	Lox	16948	protein_coding
ENSMUSG00000034839	20.3432	2.18111	0.6327	3.44731	0.000566199	0.00263451	ENSMUSG00000034839	Larp6	67557	protein_coding
ENSMUSG00000068696	20.4985	2.17744	0.638748	3.40891	0.000652225	0.00297456	ENSMUSG00000068696	Gpr88	64378	protein_coding
ENSMUSG00000037166	49.5171	2.1738	0.524323	4.14591	3.38469e-05	0.00022452	ENSMUSG00000037166	Ppp1r14a	68458	protein_coding
ENSMUSG00000023089	672.702	2.17306	0.348056	6.24344	4.28056e-10	8.33939e-09	ENSMUSG00000023089	Ndufa5	68202	protein_coding
ENSMUSG00000019539	560.103	2.17026	0.370045	5.86485	4.49533e-09	7.27845e-08	ENSMUSG00000019539	Rcn3	52377	protein_coding
ENSMUSG00000007783	33.6851	2.17002	0.523396	4.14603	3.38287e-05	0.00022452	ENSMUSG00000007783	Cpt1c	78070	protein_coding
ENSMUSG00000000093	74.7204	2.16712	0.605529	3.57889	0.000345063	0.00172367	ENSMUSG00000000093	Tbx2	21385	protein_coding
ENSMUSG00000025911	49.1642	2.16444	0.473242	4.57364	4.79327e-06	4.05254e-05	ENSMUSG00000025911	Adhfe1	76187	protein_coding
ENSMUSG00000026211	70.6949	2.16399	0.467448	4.62937	3.66773e-06	3.18439e-05	ENSMUSG00000026211	Obsl1	98733	protein_coding
ENSMUSG00000052957	93.8044	2.16325	0.546757	3.9565	7.60565e-05	0.000457922	ENSMUSG00000052957	Gas1	14451	protein_coding
ENSMUSG00000047878	20.3142	2.15868	0.618901	3.48793	0.000486783	0.00232167	ENSMUSG00000047878	A4galt	239559	protein_coding
ENSMUSG00000041351	25.1807	2.15574	0.591669	3.64349	0.000268961	0.00138222	ENSMUSG00000041351	Rap1gap	110351	protein_coding
ENSMUSG00000068205	45.9688	2.14646	0.471187	4.55542	5.22799e-06	4.38911e-05	ENSMUSG00000068205	Macrod2	72899	protein_coding
ENSMUSG00000050222	23.1724	2.1427	0.677094	3.16456	0.00155319	0.00618108	ENSMUSG00000050222	Il17d	239114	protein_coding
ENSMUSG00000024232	259.27	2.13764	0.344315	6.20838	5.35325e-10	1.02156e-08	ENSMUSG00000024232	Bambi	68010	protein_coding
ENSMUSG00000035799	42.2615	2.13675	0.587912	3.63447	0.000278556	0.00142802	ENSMUSG00000035799	Twist1	22160	protein_coding
ENSMUSG00000020312	49.375	2.13417	0.585073	3.64769	0.000264607	0.00136444	ENSMUSG00000020312	Shc2	216148	protein_coding
ENSMUSG00000066235	39.8177	2.13029	0.449312	4.74122	2.12435e-06	1.94933e-05	ENSMUSG00000066235	Pomgnt2	215494	protein_coding
ENSMUSG00000043822	35.5042	2.12579	0.509336	4.17365	2.99755e-05	0.000202664	ENSMUSG00000043822	Adamtsl5	66548	protein_coding
ENSMUSG00000021567	34.3765	2.12131	0.601956	3.52404	0.000425028	0.00206231	ENSMUSG00000021567	Nkd2	72293	protein_coding
ENSMUSG00000048915	21.4302	2.121	0.638459	3.32207	0.000893522	0.00387686	ENSMUSG00000048915	Efna5	13640	protein_coding
ENSMUSG00000024076	50.9785	2.12075	0.460467	4.60566	4.11164e-06	3.53323e-05	ENSMUSG00000024076	Vit	74199	protein_coding
ENSMUSG00000026620	40.858	2.11842	0.449157	4.71643	2.40024e-06	2.17748e-05	ENSMUSG00000026620	Mark1	226778	protein_coding
ENSMUSG00000028369	47.6086	2.11814	0.441509	4.7975	1.60659e-06	1.5089e-05	ENSMUSG00000028369	Svep1	64817	protein_coding
ENSMUSG00000060206	21.4011	2.11801	0.675783	3.13415	0.00172352	0.00673114	ENSMUSG00000060206	Zfp462	242466	protein_coding
ENSMUSG00000029231	100.753	2.11526	0.371034	5.70097	1.19127e-08	1.78574e-07	ENSMUSG00000029231	Pdgfra	18595	protein_coding
ENSMUSG00000043518	28.0615	2.11513	0.562855	3.75785	0.000171379	0.000933346	ENSMUSG00000043518	Rai2	24004	protein_coding
ENSMUSG00000024245	30.2074	2.11007	0.523072	4.034	5.4835e-05	0.000343594	ENSMUSG00000024245	Tmem178	68027	protein_coding
ENSMUSG00000007872	819.72	2.10961	0.393307	5.36378	8.14969e-08	1.02246e-06	ENSMUSG00000007872	Id3	15903	protein_coding
ENSMUSG00000025938	14.6946	2.10958	0.685578	3.07708	0.00209038	0.00793841	ENSMUSG00000025938	Slco5a1	240726	protein_coding
ENSMUSG00000025887	46.5672	2.10869	0.415428	5.07593	3.85597e-07	4.18099e-06	ENSMUSG00000025887	Casp12	12364	protein_coding
ENSMUSG00000028195	286.79	2.10788	0.413196	5.10141	3.37128e-07	3.70819e-06	ENSMUSG00000028195	Cyr61	16007	protein_coding
ENSMUSG00000036545	227.754	2.10625	0.315836	6.66882	2.57876e-11	6.09241e-10	ENSMUSG00000036545	Adamts2	216725	protein_coding
ENSMUSG00000027188	21.0737	2.10414	0.614757	3.42271	0.000619993	0.00284302	ENSMUSG00000027188	Pamr1	210622	protein_coding
ENSMUSG00000069835	16.2355	2.10374	0.694266	3.03017	0.00244416	0.0090624	ENSMUSG00000069835	Sat2	69215	protein_coding
ENSMUSG00000001510	30.0125	2.10341	0.68888	3.05338	0.00226282	0.00849328	ENSMUSG00000001510	Dlx3	13393	protein_coding
ENSMUSG00000001802	19.6076	2.10297	0.615625	3.41599	0.000635517	0.00290468	ENSMUSG00000001802	Lrp3	435965	protein_coding
ENSMUSG00000026365	996.844	2.10039	0.230471	9.11346	7.97964e-20	5.46328e-18	ENSMUSG00000026365	Cfh	12628	protein_coding
ENSMUSG00000021662	17.911	2.09988	0.640584	3.27808	0.00104517	0.00443686	ENSMUSG00000021662	Arhgef28	110596	protein_coding
ENSMUSG00000070576	37.5702	2.09543	0.53513	3.91574	9.01278e-05	0.000529529	ENSMUSG00000070576	Mn1	433938	protein_coding
ENSMUSG00000025732	155.968	2.09509	0.357873	5.85429	4.79051e-09	7.69694e-08	ENSMUSG00000025732	Mcrip2	68241	protein_coding
ENSMUSG00000004791	33.1649	2.09504	0.560839	3.73554	0.000187312	0.00101061	ENSMUSG00000004791	Pgf	18654	protein_coding
ENSMUSG00000030246	481.408	2.09475	0.295558	7.08744	1.36616e-12	3.96471e-11	ENSMUSG00000030246	Ldhb	16832	protein_coding
ENSMUSG00000039765	28.1694	2.09312	0.534901	3.9131	9.11197e-05	0.000534607	ENSMUSG00000039765	Cc2d2a	231214	protein_coding
ENSMUSG00000031169	22.5754	2.09235	0.591649	3.53648	0.000405504	0.00198307	ENSMUSG00000031169	Porcn	53627	protein_coding
ENSMUSG00000024299	239.645	2.09025	0.311381	6.71283	1.90883e-11	4.61365e-10	ENSMUSG00000024299	Adamts10	224697	protein_coding
ENSMUSG00000061882	41.2092	2.08894	0.51006	4.09548	4.21302e-05	0.000272264	ENSMUSG00000061882	Ccdc62	208908	protein_coding
ENSMUSG00000050147	126.33	2.0858	0.423706	4.92276	8.53336e-07	8.56605e-06	ENSMUSG00000050147	F2rl3	14065	protein_coding
ENSMUSG00000031737	21.6726	2.07999	0.678749	3.06445	0.00218072	0.00822748	ENSMUSG00000031737	Irx5	54352	protein_coding
ENSMUSG00000038781	48.979	2.07178	0.439467	4.7143	2.42548e-06	2.19681e-05	ENSMUSG00000038781	Stap2	106766	protein_coding
ENSMUSG00000042254	129.47	2.07046	0.558162	3.70943	0.000207727	0.00110301	ENSMUSG00000042254	Cilp	214425	protein_coding
ENSMUSG00000074207	67.2752	2.06898	0.394806	5.2405	1.60145e-07	1.89441e-06	ENSMUSG00000074207	Adh1	11522	protein_coding
ENSMUSG00000033208	101.902	2.06819	0.353219	5.85526	4.76263e-09	7.65947e-08	ENSMUSG00000033208	S100b	20203	protein_coding
ENSMUSG00000066705	114.431	2.06761	0.541519	3.81817	0.000134445	0.000751976	ENSMUSG00000066705	Fxyd6	59095	protein_coding
ENSMUSG00000006344	296.679	2.06248	0.399107	5.16773	2.36951e-07	2.70566e-06	ENSMUSG00000006344	Ggt5	23887	protein_coding
ENSMUSG00000023495	75.3284	2.05654	0.464769	4.42488	9.64979e-06	7.56734e-05	ENSMUSG00000023495	Pcbp4	59092	protein_coding
ENSMUSG00000036214	41.4982	2.05513	0.637877	3.22182	0.00127377	0.00524325	ENSMUSG00000036214	Znrd1as	76416	protein_coding
ENSMUSG00000033060	61.784	2.05499	0.38309	5.36424	8.12887e-08	1.02138e-06	ENSMUSG00000033060	Lmo7	380928	protein_coding
ENSMUSG00000035172	48.1863	2.05417	0.441563	4.65205	3.28656e-06	2.89846e-05	ENSMUSG00000035172	Plekhh3	217198	protein_coding
ENSMUSG00000022878	788.794	2.04957	0.408268	5.02017	5.16252e-07	5.4566e-06	ENSMUSG00000022878	Adipoq	11450	protein_coding
ENSMUSG00000027254	28.2894	2.04836	0.606745	3.37599	0.000735519	0.00328915	ENSMUSG00000027254	Map1a	17754	protein_coding
ENSMUSG00000038764	57.0131	2.04777	0.569707	3.59442	0.000325113	0.00163571	ENSMUSG00000038764	Ptpn3	545622	protein_coding
ENSMUSG00000019797	183.192	2.04699	0.30846	6.63615	3.21978e-11	7.47007e-10	ENSMUSG00000019797	1700021F05Rik	67851	protein_coding
ENSMUSG00000019975	179.812	2.04566	0.255174	8.01674	1.08585e-15	4.69435e-14	ENSMUSG00000019975	Ikbip	67454	protein_coding
ENSMUSG00000019558	118.619	2.04422	0.351669	5.81293	6.1389e-09	9.65985e-08	ENSMUSG00000019558	Slc6a8	102857	protein_coding
ENSMUSG00000073888	29.9947	2.03983	0.523732	3.89479	9.82851e-05	0.000571252	ENSMUSG00000073888	Ccl27a	20301	protein_coding
ENSMUSG00000053964	47.2525	2.0383	0.431724	4.72129	2.3435e-06	2.13293e-05	ENSMUSG00000053964	Lgals4	16855	protein_coding
ENSMUSG00000042363	354.605	2.03423	0.286419	7.10231	1.2269e-12	3.57912e-11	ENSMUSG00000042363	Lgalsl	216551	protein_coding
ENSMUSG00000026939	123.28	2.03309	0.324913	6.25735	3.91583e-10	7.72755e-09	ENSMUSG00000026939	Tmem141	51875	protein_coding
ENSMUSG00000026603	370.747	2.03224	0.255644	7.94949	1.8728e-15	7.87328e-14	ENSMUSG00000026603	Smyd2	226830	protein_coding
ENSMUSG00000021745	56.5679	2.03178	0.494193	4.11131	3.93417e-05	0.000256878	ENSMUSG00000021745	Ptprg	19270	protein_coding
ENSMUSG00000029108	68.7537	2.03156	0.401061	5.06547	4.07396e-07	4.40313e-06	ENSMUSG00000029108	Pcdh7	54216	protein_coding
ENSMUSG00000044461	63.7718	2.03031	0.545733	3.72034	0.000198953	0.00106383	ENSMUSG00000044461	Shisa2	219134	protein_coding
ENSMUSG00000023993	633.135	2.02923	0.341385	5.9441	2.77977e-09	4.69834e-08	ENSMUSG00000023993	Treml1	71326	protein_coding
ENSMUSG00000022203	43.4472	2.02429	0.611212	3.31193	0.000926543	0.0039943	ENSMUSG00000022203	Efs	13644	protein_coding
ENSMUSG00000024208	1129.43	2.0227	0.320868	6.30384	2.90364e-10	5.81212e-09	ENSMUSG00000024208	Uqcc2	67267	protein_coding
ENSMUSG00000031458	47.5333	2.02174	0.413726	4.88666	1.02558e-06	1.00721e-05	ENSMUSG00000031458	Coprs	66423	protein_coding
ENSMUSG00000046798	45.3219	2.02116	0.462632	4.36882	1.24921e-05	9.48584e-05	ENSMUSG00000046798	Cldn12	64945	protein_coding
ENSMUSG00000026888	47.0123	2.0189	0.552462	3.65438	0.000257803	0.00133469	ENSMUSG00000026888	Grb14	50915	protein_coding
ENSMUSG00000045107	101.738	2.01289	0.37735	5.33427	9.59286e-08	1.18376e-06	ENSMUSG00000045107	Saysd1	67509	protein_coding
ENSMUSG00000027996	34.7169	2.01273	0.472887	4.25626	2.07875e-05	0.00014775	ENSMUSG00000027996	Sfrp2	20319	protein_coding
ENSMUSG00000038244	72.2451	2.01046	0.554559	3.62533	0.000288595	0.00147319	ENSMUSG00000038244	Mical2	320878	protein_coding
ENSMUSG00000048332	192.08	2.00894	0.243508	8.24998	1.58418e-16	7.81557e-15	ENSMUSG00000048332	Lhfp	108927	protein_coding
ENSMUSG00000055912	27.8091	2.00811	0.514088	3.90616	9.37734e-05	0.000549024	ENSMUSG00000055912	Tmem150a	232086	protein_coding
ENSMUSG00000020654	178.241	2.0063	0.274003	7.32219	2.43951e-13	7.82414e-12	ENSMUSG00000020654	Adcy3	104111	protein_coding
ENSMUSG00000022865	53.8271	2.00562	0.454241	4.41531	1.00866e-05	7.86215e-05	ENSMUSG00000022865	Cxadr	13052	protein_coding
ENSMUSG00000023456	3840.3	2.00462	0.276169	7.25865	3.90973e-13	1.22583e-11	ENSMUSG00000023456	Tpi1	21991	protein_coding
ENSMUSG00000027165	202.7	2.00369	0.270931	7.39559	1.40783e-13	4.64861e-12	ENSMUSG00000027165	B230118H07Rik	68170	protein_coding
ENSMUSG00000025511	431.715	2.00098	0.235775	8.48684	2.1234e-17	1.13073e-15	ENSMUSG00000025511	Tspan4	64540	protein_coding
ENSMUSG00000050761	451.797	2.00026	0.336169	5.95017	2.67862e-09	4.54769e-08	ENSMUSG00000050761	Gp1bb	14724	protein_coding
ENSMUSG00000054708	37.5984	1.99601	0.475641	4.19647	2.71112e-05	0.000185921	ENSMUSG00000054708	Ankrd24	70615	protein_coding
ENSMUSG00000059173	25.8662	1.99557	0.585965	3.40562	0.000660139	0.00300412	ENSMUSG00000059173	Pde1a	18573	protein_coding
ENSMUSG00000019853	25.0931	1.99498	0.653083	3.05472	0.00225272	0.00846487	ENSMUSG00000019853	Hebp2	56016	protein_coding
ENSMUSG00000025241	149.979	1.99404	0.286153	6.96843	3.20506e-12	8.81338e-11	ENSMUSG00000025241	Fyco1	17281	protein_coding
ENSMUSG00000032010	182.615	1.99329	0.334904	5.95183	2.65161e-09	4.5064e-08	ENSMUSG00000032010	Usp2	53376	protein_coding
ENSMUSG00000034981	27.444	1.98887	0.600577	3.3116	0.000927642	0.00399596	ENSMUSG00000034981	Parm1	231440	protein_coding
ENSMUSG00000033788	77.0108	1.98878	0.401622	4.95187	7.35038e-07	7.50885e-06	ENSMUSG00000033788	Dysf	26903	protein_coding
ENSMUSG00000048200	112.714	1.98699	0.366701	5.41856	6.0081e-08	7.78824e-07	ENSMUSG00000048200	Cracr2b	213573	protein_coding
ENSMUSG00000015467	21.4283	1.9855	0.63413	3.13106	0.00174177	0.00679136	ENSMUSG00000015467	Egfl8	81701	protein_coding
ENSMUSG00000074170	66.3619	1.98504	0.404716	4.90477	9.35366e-07	9.29902e-06	ENSMUSG00000074170	Plekhf1	72287	protein_coding
ENSMUSG00000078566	467.886	1.9838	0.276009	7.18745	6.60139e-13	2.00238e-11	ENSMUSG00000078566	Bnip3	12176	protein_coding
ENSMUSG00000033377	33.3947	1.98213	0.496783	3.98993	6.6093e-05	0.000404762	ENSMUSG00000033377	Palmd	114301	protein_coding
ENSMUSG00000016252	5570.63	1.97058	0.323666	6.0883	1.14117e-09	2.08064e-08	ENSMUSG00000016252	Atp5e	67126	protein_coding
ENSMUSG00000030281	23.5916	1.96895	0.602322	3.26894	0.00107951	0.00455906	ENSMUSG00000030281	Il17rc	171095	protein_coding
ENSMUSG00000067818	672.858	1.96778	0.270875	7.26453	3.74328e-13	1.18026e-11	ENSMUSG00000067818	Myl9	98932	protein_coding
ENSMUSG00000032643	247.849	1.96649	0.281979	6.9739	3.08281e-12	8.54729e-11	ENSMUSG00000032643	Fhl3	14201	protein_coding
ENSMUSG00000037225	17.9159	1.9609	0.648325	3.02456	0.00248993	0.0092077	ENSMUSG00000037225	Fgf2	14173	protein_coding
ENSMUSG00000038331	94.8464	1.95757	0.481813	4.06292	4.84626e-05	0.000308038	ENSMUSG00000038331	Satb2	212712	protein_coding
ENSMUSG00000045838	30.0796	1.95237	0.531925	3.67038	0.000242188	0.0012636	ENSMUSG00000045838	A430105I19Rik	214239	protein_coding
ENSMUSG00000018339	1709.61	1.95186	0.347514	5.61664	1.94709e-08	2.80348e-07	ENSMUSG00000018339	Gpx3	14778	protein_coding
ENSMUSG00000028238	259.463	1.94693	0.308661	6.30765	2.83295e-10	5.6842e-09	ENSMUSG00000028238	Atp6v0d2	242341	protein_coding
ENSMUSG00000014243	101.663	1.94532	0.385187	5.05033	4.41048e-07	4.74544e-06	ENSMUSG00000014243	Zswim7	69747	protein_coding
ENSMUSG00000022875	95.551	1.94506	0.524602	3.70768	0.000209164	0.00110924	ENSMUSG00000022875	Kng1	16644	protein_coding
ENSMUSG00000075702	289.042	1.94487	0.362451	5.36589	8.05493e-08	1.01284e-06	ENSMUSG00000075702	Selenom	114679	protein_coding
ENSMUSG00000029864	70.035	1.93627	0.378305	5.11828	3.08336e-07	3.41839e-06	ENSMUSG00000029864	Gstk1	76263	protein_coding
ENSMUSG00000000693	79.7506	1.93444	0.3896	4.96519	6.86339e-07	7.04138e-06	ENSMUSG00000000693	Loxl3	16950	protein_coding
ENSMUSG00000018672	179.003	1.93058	0.500143	3.86005	0.000113364	0.000645982	ENSMUSG00000018672	Copz2	56358	protein_coding
ENSMUSG00000046814	36.3531	1.92866	0.512292	3.76476	0.00016671	0.000910878	ENSMUSG00000046814	Gchfr	320415	protein_coding
ENSMUSG00000008575	263.099	1.92809	0.369878	5.21276	1.8605e-07	2.16572e-06	ENSMUSG00000008575	Nfib	18028	protein_coding
ENSMUSG00000020377	31.8835	1.9275	0.619142	3.11319	0.0018508	0.00715	ENSMUSG00000020377	Ltc4s	17001	protein_coding
ENSMUSG00000033565	115.482	1.92678	0.506152	3.80671	0.000140828	0.000785062	ENSMUSG00000033565	Rbfox2	93686	protein_coding
ENSMUSG00000030711	116.753	1.92519	0.328024	5.86906	4.38263e-09	7.13038e-08	ENSMUSG00000030711	Sult1a1	20887	protein_coding
ENSMUSG00000019889	38.9156	1.91949	0.459784	4.17476	2.98298e-05	0.000201842	ENSMUSG00000019889	Ptprk	19272	protein_coding
ENSMUSG00000032766	652.34	1.91838	0.338339	5.67	1.42796e-08	2.1085e-07	ENSMUSG00000032766	Gng11	66066	protein_coding
ENSMUSG00000041707	68.6114	1.91808	0.432194	4.43802	9.07922e-06	7.17019e-05	ENSMUSG00000041707	1810011H11Rik	69069	protein_coding
ENSMUSG00000063179	125.108	1.91201	0.365562	5.23034	1.692e-07	1.99029e-06	ENSMUSG00000063179	Pstk	214580	protein_coding
ENSMUSG00000044134	89.9706	1.90907	0.341277	5.59391	2.22012e-08	3.15268e-07	ENSMUSG00000044134	Fam109a	231717	protein_coding
ENSMUSG00000030717	222.169	1.9076	0.309039	6.1727	6.71316e-10	1.26099e-08	ENSMUSG00000030717	Nupr1	56312	protein_coding
ENSMUSG00000022661	244.983	1.90375	0.294573	6.46275	1.02819e-10	2.21814e-09	ENSMUSG00000022661	Cd200	17470	protein_coding
ENSMUSG00000040219	16.6743	1.90188	0.631516	3.01161	0.0025987	0.00954471	ENSMUSG00000040219	Ttc12	235330	protein_coding
ENSMUSG00000045319	93.5728	1.90175	0.433454	4.38744	1.14694e-05	8.78079e-05	ENSMUSG00000045319	Proser2	227545	protein_coding
ENSMUSG00000026748	144.899	1.90056	0.343083	5.53965	3.03068e-08	4.19445e-07	ENSMUSG00000026748	Plxdc2	67448	protein_coding
ENSMUSG00000048458	22.5163	1.89947	0.600508	3.16311	0.00156094	0.00620668	ENSMUSG00000048458	Fam212b	109050	protein_coding
ENSMUSG00000025812	47.8867	1.89922	0.435656	4.35944	1.30394e-05	9.83907e-05	ENSMUSG00000025812	Pard3	93742	protein_coding
ENSMUSG00000020386	946.67	1.898	0.241496	7.85933	3.86193e-15	1.54667e-13	ENSMUSG00000020386	Sar1b	66397	protein_coding
ENSMUSG00000021815	66.3711	1.89784	0.428488	4.42914	9.46077e-06	7.43302e-05	ENSMUSG00000021815	Mss51	74843	protein_coding
ENSMUSG00000037710	474.801	1.89733	0.317575	5.97445	2.30871e-09	3.95167e-08	ENSMUSG00000037710	Cisd1	52637	protein_coding
ENSMUSG00000000253	317.095	1.89396	0.482875	3.92226	8.77214e-05	0.000517383	ENSMUSG00000000253	Gmpr	66355	protein_coding
ENSMUSG00000027656	124.446	1.89056	0.42263	4.47333	7.70106e-06	6.20748e-05	ENSMUSG00000027656	Wisp2	22403	protein_coding
ENSMUSG00000041189	23.2045	1.88718	0.571465	3.30236	0.000958733	0.00411088	ENSMUSG00000041189	Chrnb1	11443	protein_coding
ENSMUSG00000029499	91.8237	1.88327	0.361531	5.20914	1.8972e-07	2.20386e-06	ENSMUSG00000029499	Pxmp2	19301	protein_coding
ENSMUSG00000022102	406.489	1.88305	0.283743	6.63647	3.21282e-11	7.47007e-10	ENSMUSG00000022102	Dok2	13449	protein_coding
ENSMUSG00000030555	36.0359	1.88111	0.516915	3.63911	0.000273582	0.00140467	ENSMUSG00000030555	Ttc23	67009	protein_coding
ENSMUSG00000032243	23.5422	1.88015	0.601704	3.12471	0.00177981	0.00692039	ENSMUSG00000032243	Itga11	319480	protein_coding
ENSMUSG00000072941	61.011	1.87943	0.461752	4.07022	4.69687e-05	0.000299906	ENSMUSG00000072941	Sod3	20657	protein_coding
ENSMUSG00000050856	1609.32	1.87931	0.331365	5.6714	1.41634e-08	2.09319e-07	ENSMUSG00000050856	Atp5k	11958	protein_coding
ENSMUSG00000028402	85.1605	1.8787	0.383409	4.9	9.58354e-07	9.47844e-06	ENSMUSG00000028402	Mpdz	17475	protein_coding
ENSMUSG00000044080	620.604	1.87751	0.305702	6.14163	8.16775e-10	1.5206e-08	ENSMUSG00000044080	S100a1	20193	protein_coding
ENSMUSG00000073755	82.5949	1.87748	0.42153	4.45396	8.42993e-06	6.7207e-05	ENSMUSG00000073755	5730409E04Rik	230757	protein_coding
ENSMUSG00000037098	65.0539	1.8738	0.380539	4.92408	8.47572e-07	8.51328e-06	ENSMUSG00000037098	Rab11fip3	215445	protein_coding
ENSMUSG00000001948	27.9859	1.86731	0.556557	3.35512	0.000793305	0.00351105	ENSMUSG00000001948	Spa17	20686	protein_coding
ENSMUSG00000032372	22.7475	1.86565	0.620989	3.00432	0.00266177	0.00975283	ENSMUSG00000032372	Plscr2	18828	protein_coding
ENSMUSG00000050373	67.041	1.86438	0.373049	4.99769	5.8022e-07	6.07529e-06	ENSMUSG00000050373	Snx21	101113	protein_coding
ENSMUSG00000020150	50.864	1.8638	0.431039	4.32397	1.53243e-05	0.000112939	ENSMUSG00000020150	Gamt	14431	protein_coding
ENSMUSG00000024381	1041.49	1.86291	0.244204	7.6285	2.37505e-14	8.69851e-13	ENSMUSG00000024381	Bin1	30948	protein_coding
ENSMUSG00000036052	150.186	1.85674	0.328197	5.65739	1.53691e-08	2.2535e-07	ENSMUSG00000036052	Dnajb5	56323	protein_coding
ENSMUSG00000046532	41.3646	1.8558	0.563959	3.29066	0.000999522	0.00426941	ENSMUSG00000046532	Ar	11835	protein_coding
ENSMUSG00000021822	247.771	1.85331	0.246403	7.52144	5.41742e-14	1.88531e-12	ENSMUSG00000021822	Plau	18792	protein_coding
ENSMUSG00000037621	27.058	1.85244	0.552807	3.35096	0.000805307	0.00355292	ENSMUSG00000037621	Atoh8	71093	protein_coding
ENSMUSG00000029122	29.717	1.85233	0.506969	3.65373	0.000258454	0.00133723	ENSMUSG00000029122	Evc	59056	protein_coding
ENSMUSG00000041828	37.5591	1.8511	0.454336	4.07429	4.61541e-05	0.000295604	ENSMUSG00000041828	Abca8a	217258	protein_coding
ENSMUSG00000087006	29.8165	1.85041	0.561235	3.29703	0.00097714	0.00418103	ENSMUSG00000087006	Gm13889	620695	protein_coding
ENSMUSG00000031734	38.0963	1.84916	0.436711	4.2343	2.29269e-05	0.000160507	ENSMUSG00000031734	Irx3	16373	protein_coding
ENSMUSG00000035258	76.4717	1.84893	0.399761	4.6251	3.74413e-06	3.23899e-05	ENSMUSG00000035258	Abi3bp	320712	protein_coding
ENSMUSG00000029070	231.839	1.84888	0.395107	4.67945	2.87642e-06	2.56508e-05	ENSMUSG00000029070	Mxra8	74761	protein_coding
ENSMUSG00000027848	258.019	1.84732	0.472524	3.90947	9.24988e-05	0.00054194	ENSMUSG00000027848	Olfml3	99543	protein_coding
ENSMUSG00000060002	259.821	1.84616	0.261157	7.06916	1.55873e-12	4.48476e-11	ENSMUSG00000060002	Chpt1	212862	protein_coding
ENSMUSG00000018906	69.6128	1.84605	0.56764	3.25215	0.00114536	0.00479466	ENSMUSG00000018906	P4ha2	18452	protein_coding
ENSMUSG00000024501	272.174	1.84318	0.483953	3.8086	0.000139754	0.00077959	ENSMUSG00000024501	Dpysl3	22240	protein_coding
ENSMUSG00000050730	27.568	1.84265	0.529225	3.48179	0.000498076	0.00236812	ENSMUSG00000050730	Arhgap42	71544	protein_coding
ENSMUSG00000039405	97.9387	1.84255	0.392871	4.68996	2.73262e-06	2.44724e-05	ENSMUSG00000039405	Prss23	76453	protein_coding
ENSMUSG00000055963	31.6767	1.84188	0.521267	3.53347	0.000410135	0.00199988	ENSMUSG00000055963	Triqk	208820	protein_coding
ENSMUSG00000074577	53.0046	1.84141	0.532991	3.45486	0.000550588	0.00257713	ENSMUSG00000074577	Ripor3	69553	protein_coding
ENSMUSG00000041577	153.665	1.84107	0.437138	4.21164	2.53526e-05	0.00017515	ENSMUSG00000041577	Prelp	116847	protein_coding
ENSMUSG00000061353	7043.41	1.83762	0.285268	6.44174	1.18108e-10	2.51734e-09	ENSMUSG00000061353	Cxcl12	20315	protein_coding
ENSMUSG00000024713	30.7903	1.8371	0.533446	3.44385	0.000573504	0.00266112	ENSMUSG00000024713	Pcsk5	18552	protein_coding
ENSMUSG00000039611	63.0669	1.83454	0.563675	3.25461	0.0011355	0.00476053	ENSMUSG00000039611	Tmem246	67063	protein_coding
ENSMUSG00000014786	21.6963	1.83023	0.581101	3.14959	0.00163502	0.00645617	ENSMUSG00000014786	Slc9a5	277973	protein_coding
ENSMUSG00000074874	182.454	1.82956	0.267703	6.83428	8.24188e-12	2.13348e-10	ENSMUSG00000074874	Ctla2b	13025	protein_coding
ENSMUSG00000056427	55.7482	1.82689	0.428926	4.25922	2.05141e-05	0.000145992	ENSMUSG00000056427	Slit3	20564	protein_coding
ENSMUSG00000100967	38.7443	1.8262	0.495019	3.68915	0.000225004	0.001185	ENSMUSG00000100967	Gm29666		protein_coding
ENSMUSG00000022220	43.1522	1.82397	0.44381	4.10978	3.96029e-05	0.000258482	ENSMUSG00000022220	Adcy4	104110	protein_coding
ENSMUSG00000038936	116.017	1.8233	0.397244	4.58987	4.43513e-06	3.78023e-05	ENSMUSG00000038936	Sccpdh	109232	protein_coding
ENSMUSG00000031143	106.223	1.82291	0.419151	4.34905	1.36727e-05	0.000102142	ENSMUSG00000031143	Ccdc22	54638	protein_coding
ENSMUSG00000037152	524.637	1.82221	0.289615	6.29183	3.13752e-10	6.25045e-09	ENSMUSG00000037152	Ndufc1	66377	protein_coding
ENSMUSG00000031980	170.429	1.82213	0.291178	6.25778	3.9049e-10	7.71506e-09	ENSMUSG00000031980	Agt	11606	protein_coding
ENSMUSG00000030157	913.438	1.82078	0.38163	4.77106	1.83257e-06	1.70586e-05	ENSMUSG00000030157	Clec2d	93694	protein_coding
ENSMUSG00000045930	99.3114	1.81928	0.443228	4.10461	4.05004e-05	0.000263111	ENSMUSG00000045930	Clec14a	66864	protein_coding
ENSMUSG00000032006	54.7677	1.8182	0.479534	3.79159	0.000149685	0.000828378	ENSMUSG00000032006	Pdgfd	71785	protein_coding
ENSMUSG00000021928	83.8212	1.81801	0.42502	4.27746	1.89034e-05	0.000135992	ENSMUSG00000021928	Ebpl	68177	protein_coding
ENSMUSG00000047656	31.2436	1.81162	0.48828	3.71021	0.000207089	0.00110021	ENSMUSG00000047656	Trpt1	107328	protein_coding
ENSMUSG00000043079	178.001	1.80923	0.345219	5.24083	1.59857e-07	1.89234e-06	ENSMUSG00000043079	Synpo	104027	protein_coding
ENSMUSG00000031438	70.9044	1.80854	0.401253	4.50723	6.56805e-06	5.36119e-05	ENSMUSG00000031438	Rnf128	66889	protein_coding
ENSMUSG00000028370	38.039	1.8074	0.555952	3.25101	0.00114997	0.00481159	ENSMUSG00000028370	Pappa	18491	protein_coding
ENSMUSG00000028278	196.631	1.80608	0.270785	6.66981	2.56143e-11	6.06e-10	ENSMUSG00000028278	Rragd	52187	protein_coding
ENSMUSG00000073889	185.389	1.80191	0.347581	5.18414	2.1701e-07	2.49666e-06	ENSMUSG00000073889	Il11ra1	16157	protein_coding
ENSMUSG00000040260	65.6891	1.79754	0.496631	3.61946	0.000295217	0.00150424	ENSMUSG00000040260	Daam2	76441	protein_coding
ENSMUSG00000029304	3576.8	1.79647	0.307022	5.85127	4.87822e-09	7.82288e-08	ENSMUSG00000029304	Spp1	20750	protein_coding
ENSMUSG00000022040	59.8242	1.79255	0.378032	4.7418	2.11829e-06	1.94484e-05	ENSMUSG00000022040	Ephx2	13850	protein_coding
ENSMUSG00000069920	44.2747	1.79143	0.528833	3.38753	0.000705261	0.00317756	ENSMUSG00000069920	B3gnt9	97440	protein_coding
ENSMUSG00000050666	99.6356	1.79063	0.373301	4.79674	1.61266e-06	1.51376e-05	ENSMUSG00000050666	Vstm4	320736	protein_coding
ENSMUSG00000021782	55.9075	1.7895	0.423912	4.2214	2.42786e-05	0.000168843	ENSMUSG00000021782	Dlg5	71228	protein_coding
ENSMUSG00000031808	99.8111	1.78819	0.332123	5.38411	7.28052e-08	9.26581e-07	ENSMUSG00000031808	Slc27a1	26457	protein_coding
ENSMUSG00000068551	72.7781	1.78624	0.350939	5.08989	3.58263e-07	3.90989e-06	ENSMUSG00000068551	Zfp467	68910	protein_coding
ENSMUSG00000067847	715.951	1.78605	0.306192	5.8331	5.44065e-09	8.61769e-08	ENSMUSG00000067847	Romo1	67067	protein_coding
ENSMUSG00000025151	490.909	1.78473	0.383802	4.65012	3.31748e-06	2.91959e-05	ENSMUSG00000025151	Maged1	94275	protein_coding
ENSMUSG00000002105	134.123	1.78452	0.29771	5.99417	2.04522e-09	3.54406e-08	ENSMUSG00000002105	Slc39a13	68427	protein_coding
ENSMUSG00000001313	30.6867	1.78169	0.528911	3.3686	0.000755498	0.00336325	ENSMUSG00000001313	Rnd2	11858	protein_coding
ENSMUSG00000032845	60.8108	1.78147	0.424584	4.19581	2.719e-05	0.000186309	ENSMUSG00000032845	Alpk2	225638	protein_coding
ENSMUSG00000039824	54.7834	1.78112	0.475841	3.74309	0.000181769	0.000985453	ENSMUSG00000039824	Myl6b	216459	protein_coding
ENSMUSG00000023191	113.325	1.78111	0.398023	4.4749	7.64462e-06	6.16791e-05	ENSMUSG00000023191	P3h3	14789	protein_coding
ENSMUSG00000021186	392.311	1.78067	0.368227	4.83579	1.3262e-06	1.27118e-05	ENSMUSG00000021186	Fbln5	23876	protein_coding
ENSMUSG00000046598	79.5813	1.77981	0.412031	4.3196	1.56316e-05	0.000115002	ENSMUSG00000046598	Bdh1	71911	protein_coding
ENSMUSG00000052914	27.7584	1.77789	0.548985	3.2385	0.00120162	0.00499156	ENSMUSG00000052914	Cyp2j6	13110	protein_coding
ENSMUSG00000061751	207.413	1.77762	0.273504	6.49942	8.06297e-11	1.76795e-09	ENSMUSG00000061751	Kalrn	545156	protein_coding
ENSMUSG00000075031	37.5982	1.77693	0.549822	3.23183	0.00123001	0.00508683	ENSMUSG00000075031	Hist1h2bb	319178	protein_coding
ENSMUSG00000019966	267.476	1.77648	0.293037	6.06232	1.34172e-09	2.42e-08	ENSMUSG00000019966	Kitl	17311	protein_coding
ENSMUSG00000028583	35.2097	1.77647	0.507827	3.49818	0.000468446	0.00224827	ENSMUSG00000028583	Pdpn	14726	protein_coding
ENSMUSG00000061046	175.407	1.77452	0.325545	5.45092	5.01096e-08	6.58729e-07	ENSMUSG00000061046	Haghl	68977	protein_coding
ENSMUSG00000009281	164.736	1.77449	0.438904	4.043	5.27719e-05	0.000332156	ENSMUSG00000009281	Rarres2	71660	protein_coding
ENSMUSG00000024940	165.429	1.77365	0.362919	4.88716	1.02299e-06	1.00525e-05	ENSMUSG00000024940	Ltbp3	16998	protein_coding
ENSMUSG00000030249	197.596	1.7736	0.367787	4.82237	1.41866e-06	1.35112e-05	ENSMUSG00000030249	Abcc9	20928	protein_coding
ENSMUSG00000026586	177.36	1.76876	0.447126	3.95583	7.62691e-05	0.000458873	ENSMUSG00000026586	Prrx1	18933	protein_coding
ENSMUSG00000023960	148.37	1.76744	0.420496	4.20322	2.63149e-05	0.00018083	ENSMUSG00000023960	Enpp5	83965	protein_coding
ENSMUSG00000054021	42.7706	1.76731	0.511721	3.45366	0.000553029	0.00258552	ENSMUSG00000054021	Sirt5	68346	protein_coding
ENSMUSG00000018217	163.048	1.76695	0.327235	5.39964	6.67734e-08	8.56313e-07	ENSMUSG00000018217	Pmp22	18858	protein_coding
ENSMUSG00000096145	176.924	1.76678	0.302451	5.84154	5.17194e-09	8.2623e-08	ENSMUSG00000096145	Vkorc1	27973	protein_coding
ENSMUSG00000029156	162.892	1.76484	0.292442	6.03484	1.59119e-09	2.8334e-08	ENSMUSG00000029156	Sgcb	24051	protein_coding
ENSMUSG00000001946	248.173	1.76211	0.359721	4.89853	9.65543e-07	9.54391e-06	ENSMUSG00000001946	Esam	69524	protein_coding
ENSMUSG00000073422	33.1577	1.75732	0.511228	3.43745	0.000587229	0.00271355	ENSMUSG00000073422	H2-Ke6	14979	protein_coding
ENSMUSG00000022440	199.462	1.75552	0.469202	3.7415	0.000182924	0.000990399	ENSMUSG00000022440	C1qtnf6	72709	protein_coding
ENSMUSG00000048772	23.5494	1.75539	0.53233	3.29755	0.000975315	0.00417558	ENSMUSG00000048772	Tmem53	68777	protein_coding
ENSMUSG00000070858	53.4156	1.755	0.550009	3.19086	0.00141849	0.00572929	ENSMUSG00000070858	Gm1673	381633	protein_coding
ENSMUSG00000018417	141.892	1.75464	0.419607	4.18163	2.89423e-05	0.000196471	ENSMUSG00000018417	Myo1b	17912	protein_coding
ENSMUSG00000074064	269.616	1.7501	0.284466	6.15223	7.64029e-10	1.43034e-08	ENSMUSG00000074064	Mlycd	56690	protein_coding
ENSMUSG00000028957	77.1277	1.745	0.401904	4.34182	1.41305e-05	0.000105251	ENSMUSG00000028957	Per3	18628	protein_coding
ENSMUSG00000031465	25.3032	1.74354	0.544439	3.20244	0.00136267	0.00554253	ENSMUSG00000031465	Angpt2	11601	protein_coding
ENSMUSG00000022820	1058.84	1.7431	0.274322	6.3542	2.09519e-10	4.28594e-09	ENSMUSG00000022820	Ndufb4	68194	protein_coding
ENSMUSG00000028713	142.233	1.74162	0.256164	6.79886	1.0545e-11	2.67193e-10	ENSMUSG00000028713	Cyp4b1	13120	protein_coding
ENSMUSG00000036103	196.236	1.74096	0.344829	5.04876	4.44693e-07	4.78159e-06	ENSMUSG00000036103	Colec12	140792	protein_coding
ENSMUSG00000037003	113.375	1.73922	0.284044	6.12307	9.17866e-10	1.69749e-08	ENSMUSG00000037003	Tns2	209039	protein_coding
ENSMUSG00000029312	45.9665	1.73594	0.416255	4.17036	3.04113e-05	0.000205032	ENSMUSG00000029312	Klhl8	246293	protein_coding
ENSMUSG00000054519	24.623	1.73515	0.544133	3.18884	0.00142844	0.00576254	ENSMUSG00000054519	Zfp867	237775	protein_coding
ENSMUSG00000015568	1697.86	1.73315	0.27867	6.21936	4.99199e-10	9.63585e-09	ENSMUSG00000015568	Lpl	16956	protein_coding
ENSMUSG00000001036	80.3718	1.73258	0.324005	5.34739	8.92324e-08	1.10791e-06	ENSMUSG00000001036	Epn2	13855	protein_coding
ENSMUSG00000021493	572.829	1.7309	0.246323	7.02697	2.1107e-12	5.99066e-11	ENSMUSG00000021493	Pdlim7	67399	protein_coding
ENSMUSG00000028019	79.2534	1.72894	0.356988	4.84313	1.27809e-06	1.23069e-05	ENSMUSG00000028019	Pdgfc	54635	protein_coding
ENSMUSG00000039759	111.215	1.72748	0.383267	4.50726	6.56687e-06	5.36119e-05	ENSMUSG00000039759	Thap3	69876	protein_coding
ENSMUSG00000032348	45.8115	1.7272	0.470433	3.67151	0.000241123	0.00125882	ENSMUSG00000032348	Gsta4	14860	protein_coding
ENSMUSG00000059534	2062.58	1.72676	0.2895	5.96462	2.45207e-09	4.18424e-08	ENSMUSG00000059534	Uqcr10	66152	protein_coding
ENSMUSG00000044258	935.123	1.72651	0.216493	7.97489	1.52513e-15	6.50957e-14	ENSMUSG00000044258	Ctla2a	13024	protein_coding
ENSMUSG00000042854	45.8826	1.72516	0.430596	4.00646	6.16365e-05	0.000380947	ENSMUSG00000042854	Trp53rkb	76367	protein_coding
ENSMUSG00000023007	40.5441	1.72303	0.443599	3.88421	0.000102663	0.000593816	ENSMUSG00000023007	Prpf40b	54614	protein_coding
ENSMUSG00000048537	110.287	1.72277	0.402044	4.28502	1.8272e-05	0.000131939	ENSMUSG00000048537	Phldb1	102693	protein_coding
ENSMUSG00000029149	47.1831	1.72125	0.449425	3.8299	0.000128195	0.000721352	ENSMUSG00000029149	Krtcap3	69815	protein_coding
ENSMUSG00000037499	392.117	1.72078	0.341654	5.03662	4.73824e-07	5.04631e-06	ENSMUSG00000037499	Nenf	66208	protein_coding
ENSMUSG00000030159	435.997	1.71895	0.304724	5.641	1.69062e-08	2.45741e-07	ENSMUSG00000030159	Clec1b	56760	protein_coding
ENSMUSG00000000088	2642.72	1.71786	0.301841	5.69127	1.26098e-08	1.8835e-07	ENSMUSG00000000088	Cox5a	12858	protein_coding
ENSMUSG00000027313	58.7322	1.71566	0.441878	3.88265	0.000103325	0.00059684	ENSMUSG00000027313	Chac1	69065	protein_coding
ENSMUSG00000058317	43.3373	1.71549	0.515333	3.32889	0.00087193	0.0037989	ENSMUSG00000058317	Ube2e2	218793	protein_coding
ENSMUSG00000061482	43.4613	1.71489	0.549109	3.12305	0.0017899	0.00694513	ENSMUSG00000061482	Hist1h4d	319156	protein_coding
ENSMUSG00000029059	351.935	1.71257	0.292181	5.86134	4.5915e-09	7.41269e-08	ENSMUSG00000029059	Fam213b	66469	protein_coding
ENSMUSG00000030022	58.7604	1.70941	0.533846	3.20206	0.00136449	0.0055486	ENSMUSG00000030022	Adamts9	101401	protein_coding
ENSMUSG00000029469	28.2112	1.70746	0.559563	3.05142	0.00227762	0.00854399	ENSMUSG00000029469	Ift81	12589	protein_coding
ENSMUSG00000020163	1685.49	1.70359	0.285453	5.96801	2.40158e-09	4.10644e-08	ENSMUSG00000020163	Uqcr11	66594	protein_coding
ENSMUSG00000087651	43.7557	1.70305	0.41844	4.07	4.7014e-05	0.000300081	ENSMUSG00000087651	1500009L16Rik	69784	protein_coding
ENSMUSG00000032547	263.999	1.70296	0.454997	3.7428	0.000181982	0.000986163	ENSMUSG00000032547	Ryk	20187	protein_coding
ENSMUSG00000020821	955.631	1.70296	0.222183	7.66467	1.7929e-14	6.68313e-13	ENSMUSG00000020821	Kif1c	16562	protein_coding
ENSMUSG00000032184	29.5641	1.70276	0.544913	3.12483	0.00177909	0.00691917	ENSMUSG00000032184	Lysmd2	70082	protein_coding
ENSMUSG00000043683	573.577	1.69855	0.249805	6.79951	1.04975e-11	2.66795e-10	ENSMUSG00000043683	Fem1a	14154	protein_coding
ENSMUSG00000031788	76.8939	1.69663	0.339878	4.9919	5.97884e-07	6.23301e-06	ENSMUSG00000031788	Kifc3	16582	protein_coding
ENSMUSG00000055235	47.358	1.69551	0.422269	4.01524	5.93861e-05	0.000368396	ENSMUSG00000055235	Wdr86	269633	protein_coding
ENSMUSG00000048807	102.941	1.69537	0.343967	4.92889	8.26992e-07	8.33651e-06	ENSMUSG00000048807	Slc35e4	103710	protein_coding
ENSMUSG00000021280	85.4017	1.6953	0.315276	5.3772	7.56542e-08	9.58477e-07	ENSMUSG00000021280	Exoc3l4	74190	protein_coding
ENSMUSG00000023885	112.097	1.69458	0.539209	3.14272	0.00167384	0.00657695	ENSMUSG00000023885	Thbs2	21826	protein_coding
ENSMUSG00000026544	100.035	1.69422	0.430536	3.93514	8.31483e-05	0.000495112	ENSMUSG00000026544	Dusp23	68440	protein_coding
ENSMUSG00000027602	531.552	1.6933	0.309649	5.46846	4.53963e-08	6.04827e-07	ENSMUSG00000027602	Map1lc3a	66734	protein_coding
ENSMUSG00000060459	92.5633	1.69126	0.511994	3.30327	0.000955635	0.00409865	ENSMUSG00000060459	Kng2	385643	protein_coding
ENSMUSG00000031517	80.0562	1.69084	0.422998	3.99726	6.40792e-05	0.000393868	ENSMUSG00000031517	Gpm6a	234267	protein_coding
ENSMUSG00000027820	145.068	1.68807	0.314069	5.37484	7.66494e-08	9.6889e-07	ENSMUSG00000027820	Mme	17380	protein_coding
ENSMUSG00000022562	64.1448	1.68782	0.41613	4.056	4.99211e-05	0.000316708	ENSMUSG00000022562	Oplah	75475	protein_coding
ENSMUSG00000051890	45.2336	1.67641	0.434502	3.85824	0.000114204	0.000649562	ENSMUSG00000051890	Klhdc1	271005	protein_coding
ENSMUSG00000024869	114.423	1.67608	0.353902	4.73601	2.17964e-06	1.99244e-05	ENSMUSG00000024869	Nudt8		protein_coding
ENSMUSG00000062312	32.9062	1.67291	0.536383	3.11886	0.00181549	0.00703466	ENSMUSG00000062312	Erbb2	13866	protein_coding
ENSMUSG00000031255	93.8436	1.66957	0.368545	4.53017	5.89374e-06	4.87484e-05	ENSMUSG00000031255	Sytl4	27359	protein_coding
ENSMUSG00000029669	44.1735	1.66937	0.444344	3.75692	0.000172015	0.000936446	ENSMUSG00000029669	Tspan12	269831	protein_coding
ENSMUSG00000054871	86.5309	1.66922	0.469885	3.5524	0.000381729	0.00188216	ENSMUSG00000054871	Tmem158	72309	protein_coding
ENSMUSG00000022235	118.161	1.66758	0.37272	4.47408	7.67406e-06	6.18869e-05	ENSMUSG00000022235	Cmbl	69574	protein_coding
ENSMUSG00000024087	124.854	1.66653	0.458053	3.6383	0.000274441	0.00140822	ENSMUSG00000024087	Cyp1b1	13078	protein_coding
ENSMUSG00000017493	3814.57	1.66339	0.194417	8.55577	1.17087e-17	6.48188e-16	ENSMUSG00000017493	Igfbp4	16010	protein_coding
ENSMUSG00000038055	91.1337	1.6633	0.367676	4.52383	6.07308e-06	5.00343e-05	ENSMUSG00000038055	Dexi	58239	protein_coding
ENSMUSG00000032431	300.922	1.6619	0.257397	6.45656	1.07112e-10	2.30052e-09	ENSMUSG00000032431	Crtap	56693	protein_coding
ENSMUSG00000031596	50.5664	1.66123	0.429603	3.86689	0.000110234	0.000631082	ENSMUSG00000031596	Slc7a2	11988	protein_coding
ENSMUSG00000019158	616.713	1.65957	0.304168	5.45611	4.86672e-08	6.42081e-07	ENSMUSG00000019158	Tmem160	69094	protein_coding
ENSMUSG00000079018	78.2451	1.65869	0.356093	4.65802	3.19258e-06	2.823e-05	ENSMUSG00000079018	Ly6c1	17067	protein_coding
ENSMUSG00000022358	139.067	1.65736	0.300333	5.51841	3.4208e-08	4.69179e-07	ENSMUSG00000022358	Fbxo32	67731	protein_coding
ENSMUSG00000059810	337.383	1.65637	0.218519	7.57999	3.45592e-14	1.23078e-12	ENSMUSG00000059810	Rgs3	50780	protein_coding
ENSMUSG00000027208	33.0433	1.65626	0.509896	3.24824	0.00116122	0.00484777	ENSMUSG00000027208	Fgf7	14178	protein_coding
ENSMUSG00000029096	112.426	1.65608	0.444806	3.72315	0.000196752	0.00105441	ENSMUSG00000029096	Htra3	78558	protein_coding
ENSMUSG00000028007	78.3958	1.64862	0.397146	4.15116	3.30793e-05	0.000220713	ENSMUSG00000028007	Snx7	76561	protein_coding
ENSMUSG00000044894	2384.63	1.64744	0.294811	5.58814	2.29515e-08	3.24099e-07	ENSMUSG00000044894	Uqcrq	22272	protein_coding
ENSMUSG00000030742	261.335	1.64698	0.329152	5.00371	5.62375e-07	5.90688e-06	ENSMUSG00000030742	Lat	16797	protein_coding
ENSMUSG00000030615	222.755	1.64552	0.266545	6.17352	6.67879e-10	1.25594e-08	ENSMUSG00000030615	Tmem126a	66271	protein_coding
ENSMUSG00000020044	586.568	1.6455	0.279308	5.89135	3.83064e-09	6.29335e-08	ENSMUSG00000020044	Timp3	21859	protein_coding
ENSMUSG00000034656	26.86	1.64453	0.542063	3.03383	0.0024147	0.00896903	ENSMUSG00000034656	Cacna1a	12286	protein_coding
ENSMUSG00000029207	77.0951	1.64384	0.353979	4.64388	3.41931e-06	2.99507e-05	ENSMUSG00000029207	Apbb2	11787	protein_coding
ENSMUSG00000027800	215.604	1.64171	0.253808	6.46832	9.90971e-11	2.14762e-09	ENSMUSG00000027800	Tm4sf1	17112	protein_coding
ENSMUSG00000017778	3083.19	1.64169	0.310878	5.28082	1.28604e-07	1.55171e-06	ENSMUSG00000017778	Cox7c	12867	protein_coding
ENSMUSG00000035674	1598.91	1.64034	0.304091	5.39424	6.88142e-08	8.78455e-07	ENSMUSG00000035674	Ndufa3	66091	protein_coding
ENSMUSG00000049489	180.608	1.63754	0.295206	5.54712	2.90415e-08	4.02929e-07	ENSMUSG00000049489	Fam58b	69109	protein_coding
ENSMUSG00000021775	252.135	1.63665	0.313174	5.22602	1.73196e-07	2.02877e-06	ENSMUSG00000021775	Nr1d2	353187	protein_coding
ENSMUSG00000036879	472.371	1.63591	0.246656	6.63237	3.30345e-11	7.64305e-10	ENSMUSG00000036879	Phkb	102093	protein_coding
ENSMUSG00000063849	159.256	1.63475	0.290986	5.61797	1.93209e-08	2.78666e-07	ENSMUSG00000063849	Ppcdc	66812	protein_coding
ENSMUSG00000033446	152.99	1.63449	0.272543	5.99718	2.00774e-09	3.48272e-08	ENSMUSG00000033446	Lpar6	67168	protein_coding
ENSMUSG00000028737	198.619	1.63329	0.315656	5.17426	2.28821e-07	2.62176e-06	ENSMUSG00000028737	Aldh4a1	212647	protein_coding
ENSMUSG00000032334	150.981	1.63302	0.27328	5.97564	2.29188e-09	3.92686e-08	ENSMUSG00000032334	Loxl1	16949	protein_coding
ENSMUSG00000023046	79.6485	1.63182	0.405483	4.02439	5.71233e-05	0.000356071	ENSMUSG00000023046	Igfbp6	16012	protein_coding
ENSMUSG00000021520	1167.84	1.6296	0.287564	5.66689	1.45412e-08	2.14147e-07	ENSMUSG00000021520	Uqcrb	67530	protein_coding
ENSMUSG00000071648	75.9619	1.6289	0.365931	4.45137	8.53235e-06	6.78945e-05	ENSMUSG00000071648	Rom1	19881	protein_coding
ENSMUSG00000062098	52.662	1.62754	0.41914	3.88303	0.000103162	0.000596292	ENSMUSG00000062098	Btbd3	228662	protein_coding
ENSMUSG00000006057	1393.98	1.62674	0.306298	5.31096	1.09051e-07	1.32937e-06	ENSMUSG00000006057	Atp5g1	11951	protein_coding
ENSMUSG00000022912	273.352	1.62422	0.236287	6.87392	6.24615e-12	1.6578e-10	ENSMUSG00000022912	Pros1	19128	protein_coding
ENSMUSG00000024074	93.0397	1.62359	0.394657	4.11393	3.88975e-05	0.00025477	ENSMUSG00000024074	Crim1	50766	protein_coding
ENSMUSG00000030054	473.143	1.62336	0.311207	5.21633	1.82506e-07	2.12742e-06	ENSMUSG00000030054	Gp9	54368	protein_coding
ENSMUSG00000040390	140.427	1.62254	0.292382	5.54938	2.86693e-08	3.98094e-07	ENSMUSG00000040390	Map3k10	269881	protein_coding
ENSMUSG00000027358	45.246	1.62227	0.411048	3.94668	7.92431e-05	0.000474433	ENSMUSG00000027358	Bmp2	12156	protein_coding
ENSMUSG00000027408	111.578	1.62215	0.369104	4.39485	1.10851e-05	8.54119e-05	ENSMUSG00000027408	Cpxm1	56264	protein_coding
ENSMUSG00000055041	194.21	1.62193	0.295235	5.4937	3.9359e-08	5.33718e-07	ENSMUSG00000055041	Commd5	66398	protein_coding
ENSMUSG00000032387	156.746	1.62162	0.385045	4.21152	2.53658e-05	0.000175169	ENSMUSG00000032387	Rbpms2	71973	protein_coding
ENSMUSG00000029432	739.401	1.61811	0.201813	8.01789	1.07578e-15	4.66285e-14	ENSMUSG00000029432	Nipsnap2	14467	protein_coding
ENSMUSG00000014294	1788.76	1.61676	0.32237	5.01523	5.29695e-07	5.58109e-06	ENSMUSG00000014294	Ndufa2	17991	protein_coding
ENSMUSG00000032875	68.3491	1.61565	0.407063	3.96903	7.21651e-05	0.000437161	ENSMUSG00000032875	Arhgef17	207212	protein_coding
ENSMUSG00000027175	43.2352	1.61127	0.453112	3.55601	0.000376528	0.00186199	ENSMUSG00000027175	Tcp11l1	320554	protein_coding
ENSMUSG00000025204	2628.73	1.61036	0.275755	5.83983	5.22553e-09	8.32413e-08	ENSMUSG00000025204	Ndufb8	67264	protein_coding
ENSMUSG00000046909	67.7707	1.61025	0.35505	4.53528	5.75283e-06	4.7795e-05	ENSMUSG00000046909	Tefm	68550	protein_coding
ENSMUSG00000031520	63.2164	1.608	0.425604	3.77815	0.000157997	0.000868931	ENSMUSG00000031520	Vegfc	22341	protein_coding
ENSMUSG00000038668	70.7041	1.60745	0.441745	3.63886	0.000273853	0.00140563	ENSMUSG00000038668	Lpar1	14745	protein_coding
ENSMUSG00000011148	1365.09	1.60722	0.239213	6.71878	1.83249e-11	4.45481e-10	ENSMUSG00000011148	Adssl1	11565	protein_coding
ENSMUSG00000027245	34.9533	1.60532	0.472648	3.39644	0.000682687	0.00309413	ENSMUSG00000027245	Hypk	67693	protein_coding
ENSMUSG00000029781	458.827	1.60507	0.350328	4.58163	4.61372e-06	3.91059e-05	ENSMUSG00000029781	Fkbp9	27055	protein_coding
ENSMUSG00000030545	35.4117	1.60477	0.465262	3.44917	0.000562312	0.00261861	ENSMUSG00000030545	Pex11a	18631	protein_coding
ENSMUSG00000055862	55.2053	1.59676	0.411778	3.87772	0.000105441	0.00060737	ENSMUSG00000055862	Izumo4	71564	protein_coding
ENSMUSG00000031283	157.963	1.59189	0.477618	3.33297	0.000859236	0.00375432	ENSMUSG00000031283	Chrdl1	83453	protein_coding
ENSMUSG00000041420	46.1999	1.59093	0.469133	3.39121	0.000695845	0.00314125	ENSMUSG00000041420	Meis3	17537	protein_coding
ENSMUSG00000050473	35.8041	1.58998	0.516129	3.08059	0.00206593	0.00785983	ENSMUSG00000050473	Slc35d3	76157	protein_coding
ENSMUSG00000019927	269.886	1.58861	0.307162	5.17189	2.3174e-07	2.65157e-06	ENSMUSG00000019927	Ube2d1	216080	protein_coding
ENSMUSG00000001870	208.55	1.58837	0.303623	5.23141	1.68225e-07	1.98021e-06	ENSMUSG00000001870	Ltbp1	268977	protein_coding
ENSMUSG00000045287	62.2684	1.58805	0.462845	3.43105	0.000601248	0.0027707	ENSMUSG00000045287	Rtn4rl1	237847	protein_coding
ENSMUSG00000036504	188.584	1.58632	0.36414	4.35634	1.32256e-05	9.94828e-05	ENSMUSG00000036504	Phpt1	75454	protein_coding
ENSMUSG00000028648	852.804	1.58377	0.31761	4.98652	6.14754e-07	6.38507e-06	ENSMUSG00000028648	Ndufs5	595136	protein_coding
ENSMUSG00000022679	30.7489	1.58371	0.472974	3.34841	0.000812768	0.00358207	ENSMUSG00000022679	Mpv17l	93734	protein_coding
ENSMUSG00000073616	1706.5	1.57941	0.306439	5.15409	2.54869e-07	2.88668e-06	ENSMUSG00000073616	Cops9	66915	protein_coding
ENSMUSG00000040841	27.5977	1.57707	0.493107	3.19823	0.00138273	0.0056078	ENSMUSG00000040841	Six5	20475	protein_coding
ENSMUSG00000027864	82.8762	1.57558	0.429471	3.66865	0.000243835	0.00127101	ENSMUSG00000027864	Ptgfrn	19221	protein_coding
ENSMUSG00000023460	273.304	1.57353	0.234703	6.70432	2.02343e-11	4.86959e-10	ENSMUSG00000023460	Rab12	19328	protein_coding
ENSMUSG00000029718	372.199	1.57166	0.383248	4.10089	4.11566e-05	0.000266796	ENSMUSG00000029718	Pcolce	18542	protein_coding
ENSMUSG00000042099	105.515	1.57158	0.282652	5.56012	2.69589e-08	3.75901e-07	ENSMUSG00000042099	Kank3	80880	protein_coding
ENSMUSG00000010476	71.0406	1.57011	0.383036	4.09912	4.1472e-05	0.000268695	ENSMUSG00000010476	Ebf3	13593	protein_coding
ENSMUSG00000002059	71.1794	1.56922	0.387605	4.04851	5.15439e-05	0.000325756	ENSMUSG00000002059	Rab34	19376	protein_coding
ENSMUSG00000027932	29.3195	1.56562	0.492068	3.18171	0.00146407	0.0058893	ENSMUSG00000027932	Slc27a3	26568	protein_coding
ENSMUSG00000019689	349.579	1.56487	0.323676	4.83469	1.33353e-06	1.27748e-05	ENSMUSG00000019689	Fmc1	66117	protein_coding
ENSMUSG00000054555	62.8634	1.56372	0.45503	3.43653	0.000589218	0.00272199	ENSMUSG00000054555	Adam12	11489	protein_coding
ENSMUSG00000025956	64.216	1.55962	0.377023	4.13667	3.52385e-05	0.000232713	ENSMUSG00000025956	Mettl21a	67099	protein_coding
ENSMUSG00000037656	226.289	1.55799	0.24622	6.32762	2.4897e-10	5.0195e-09	ENSMUSG00000037656	Slc20a2	20516	protein_coding
ENSMUSG00000025510	429.289	1.55794	0.233437	6.6739	2.49094e-11	5.90912e-10	ENSMUSG00000025510	Cd151	12476	protein_coding
ENSMUSG00000072704	410.658	1.55738	0.219356	7.09978	1.24956e-12	3.63891e-11	ENSMUSG00000072704	Smim10l1	381820	protein_coding
ENSMUSG00000042647	58.272	1.55582	0.386255	4.02795	5.62657e-05	0.000351378	ENSMUSG00000042647	Acad12	71985	protein_coding
ENSMUSG00000022836	382.16	1.55493	0.229898	6.76357	1.34632e-11	3.33084e-10	ENSMUSG00000022836	Mylk	107589	protein_coding
ENSMUSG00000063275	192.439	1.55408	0.302342	5.14013	2.74549e-07	3.08541e-06	ENSMUSG00000063275	Hacd1	30963	protein_coding
ENSMUSG00000021772	81.8537	1.55193	0.361189	4.29673	1.73335e-05	0.000125921	ENSMUSG00000021772	Nkiras1	69721	protein_coding
ENSMUSG00000029287	229.66	1.55033	0.234892	6.60018	4.10669e-11	9.3341e-10	ENSMUSG00000029287	Tgfbr3	21814	protein_coding
ENSMUSG00000020326	1213.32	1.54933	0.200755	7.71752	1.18617e-14	4.57396e-13	ENSMUSG00000020326	Ccng1	12450	protein_coding
ENSMUSG00000028036	43.2186	1.54903	0.491903	3.14905	0.00163801	0.00646493	ENSMUSG00000028036	Ptgfr	19220	protein_coding
ENSMUSG00000015316	95.8196	1.54757	0.377983	4.09428	4.23485e-05	0.000273318	ENSMUSG00000015316	Slamf1	27218	protein_coding
ENSMUSG00000021458	168.892	1.54668	0.271311	5.70075	1.19278e-08	1.78641e-07	ENSMUSG00000021458	2010111I01Rik	72061	protein_coding
ENSMUSG00000050552	1264.19	1.54629	0.293298	5.27207	1.34895e-07	1.62202e-06	ENSMUSG00000050552	Lamtor4	66096	protein_coding
ENSMUSG00000058396	54.988	1.54629	0.482156	3.20703	0.00134114	0.00546691	ENSMUSG00000058396	Gpr182	11536	protein_coding
ENSMUSG00000050530	69.2128	1.54612	0.337348	4.58317	4.57971e-06	3.88372e-05	ENSMUSG00000050530	Fam171a1	269233	protein_coding
ENSMUSG00000042289	206.843	1.54578	0.246875	6.2614	3.81526e-10	7.55574e-09	ENSMUSG00000042289	Hsd3b7	101502	protein_coding
ENSMUSG00000022469	86.9946	1.54542	0.332263	4.65119	3.30021e-06	2.90744e-05	ENSMUSG00000022469	Rapgef3	223864	protein_coding
ENSMUSG00000025731	189.354	1.54443	0.308997	4.99818	5.78732e-07	6.06349e-06	ENSMUSG00000025731	Mettl26	68347	protein_coding
ENSMUSG00000032526	244.194	1.54396	0.314707	4.90603	9.29372e-07	9.2573e-06	ENSMUSG00000032526	Ss18l2	26901	protein_coding
ENSMUSG00000038235	160.874	1.54222	0.359594	4.28877	1.79663e-05	0.000130012	ENSMUSG00000038235	F11r	16456	protein_coding
ENSMUSG00000026278	91.0351	1.54117	0.471009	3.27207	0.00106763	0.00451664	ENSMUSG00000026278	Bok	51800	protein_coding
ENSMUSG00000025351	3700.15	1.54	0.198314	7.76546	8.13498e-15	3.1734e-13	ENSMUSG00000025351	Cd63	12512	protein_coding
ENSMUSG00000032324	372.804	1.53983	0.214713	7.1716	7.41255e-13	2.24033e-11	ENSMUSG00000032324	Tspan3	56434	protein_coding
ENSMUSG00000053110	116.806	1.53837	0.394469	3.89986	9.62497e-05	0.000561367	ENSMUSG00000053110	Yap1	22601	protein_coding
ENSMUSG00000020614	31.6377	1.53756	0.489851	3.13884	0.0016962	0.0066477	ENSMUSG00000020614	Fam20a	208659	protein_coding
ENSMUSG00000035183	58.679	1.53516	0.418793	3.66567	0.000246692	0.00128231	ENSMUSG00000035183	Slc24a5	317750	protein_coding
ENSMUSG00000035202	32163.5	1.53474	0.338656	4.53185	5.8469e-06	4.85044e-05	ENSMUSG00000035202	Lars2	102436	protein_coding
ENSMUSG00000038260	43.6648	1.53343	0.407296	3.76491	0.000166606	0.000910608	ENSMUSG00000038260	Trpm4	68667	protein_coding
ENSMUSG00000052698	105.567	1.53328	0.370062	4.14329	3.42353e-05	0.000226713	ENSMUSG00000052698	Tln2	70549	protein_coding
ENSMUSG00000031667	195.226	1.53222	0.246821	6.20781	5.37292e-10	1.02415e-08	ENSMUSG00000031667	Aktip	14339	protein_coding
ENSMUSG00000004631	67.8569	1.53125	0.414307	3.69593	0.000219081	0.00115634	ENSMUSG00000004631	Sgce	20392	protein_coding
ENSMUSG00000026385	760.071	1.52838	0.252871	6.04412	1.5023e-09	2.69802e-08	ENSMUSG00000026385	Dbi	13167	protein_coding
ENSMUSG00000033400	562.019	1.52769	0.30006	5.09128	3.55646e-07	3.88386e-06	ENSMUSG00000033400	Agl	77559	protein_coding
ENSMUSG00000030208	484.071	1.52639	0.428513	3.56206	0.000367954	0.00182582	ENSMUSG00000030208	Emp1	13730	protein_coding
ENSMUSG00000060019	225.261	1.52327	0.410414	3.71155	0.000205998	0.00109522	ENSMUSG00000060019	Gm10073		protein_coding
ENSMUSG00000022505	88.0904	1.52269	0.344592	4.41883	9.92359e-06	7.76392e-05	ENSMUSG00000022505	Emp2	13731	protein_coding
ENSMUSG00000028641	133.145	1.52018	0.491365	3.09378	0.00197621	0.00755713	ENSMUSG00000028641	P3h1	56401	protein_coding
ENSMUSG00000039640	1361.63	1.51937	0.282665	5.37515	7.65181e-08	9.67959e-07	ENSMUSG00000039640	Mrpl12	56282	protein_coding
ENSMUSG00000003559	213.84	1.51824	0.270805	5.60638	2.06607e-08	2.9545e-07	ENSMUSG00000003559	As3mt	57344	protein_coding
ENSMUSG00000014158	31.5274	1.51656	0.504535	3.00587	0.00264823	0.00971386	ENSMUSG00000014158	Trpv4	63873	protein_coding
ENSMUSG00000062981	594.797	1.5116	0.250941	6.02373	1.70447e-09	3.00324e-08	ENSMUSG00000062981	Mrpl42	67270	protein_coding
ENSMUSG00000024084	49.2507	1.51053	0.477878	3.16092	0.00157273	0.00624995	ENSMUSG00000024084	Qpct	70536	protein_coding
ENSMUSG00000033938	1702.3	1.51004	0.313208	4.82122	1.42686e-06	1.35681e-05	ENSMUSG00000033938	Ndufb7	66916	protein_coding
ENSMUSG00000058833	447.432	1.50993	0.285349	5.29151	1.21312e-07	1.46923e-06	ENSMUSG00000058833	Rex1bd	66462	protein_coding
ENSMUSG00000024681	1926.45	1.5098	0.280263	5.38706	7.16192e-08	9.12873e-07	ENSMUSG00000024681	Ms4a3	170813	protein_coding
ENSMUSG00000095098	189.181	1.50684	0.375757	4.01016	6.06778e-05	0.000375853	ENSMUSG00000095098	Ccdc85b	240514	protein_coding
ENSMUSG00000070394	2291.02	1.50632	0.362015	4.16093	3.16949e-05	0.00021232	ENSMUSG00000070394	Tmem256	69186	protein_coding
ENSMUSG00000004610	2269.43	1.50604	0.241189	6.24424	4.25869e-10	8.30644e-09	ENSMUSG00000004610	Etfb	110826	protein_coding
ENSMUSG00000030598	36.0006	1.50359	0.474002	3.17211	0.00151335	0.00605991	ENSMUSG00000030598	Fbxo17	50760	protein_coding
ENSMUSG00000068206	80.7462	1.50323	0.327629	4.58823	4.47021e-06	3.80626e-05	ENSMUSG00000068206	Pick1	18693	protein_coding
ENSMUSG00000029090	66.9913	1.50271	0.421768	3.56288	0.000366811	0.00182092	ENSMUSG00000029090	Adgra3	70693	protein_coding
ENSMUSG00000027833	88.3078	1.50241	0.410195	3.66267	0.000249599	0.00129622	ENSMUSG00000027833	Shox2	20429	protein_coding
ENSMUSG00000029761	605.438	1.50059	0.269071	5.57692	2.44819e-08	3.43648e-07	ENSMUSG00000029761	Cald1	109624	protein_coding
ENSMUSG00000022013	551.197	1.49928	0.284917	5.26218	1.42358e-07	1.70688e-06	ENSMUSG00000022013	Dnajc15	66148	protein_coding
ENSMUSG00000024620	169.173	1.49867	0.281051	5.33239	9.69274e-08	1.19373e-06	ENSMUSG00000024620	Pdgfrb	18596	protein_coding
ENSMUSG00000027961	84.0268	1.49817	0.343854	4.35698	1.31869e-05	9.93253e-05	ENSMUSG00000027961	Lrrc39	109245	protein_coding
ENSMUSG00000036867	46.1328	1.49211	0.413017	3.61271	0.000303013	0.00153557	ENSMUSG00000036867	Smad6	17130	protein_coding
ENSMUSG00000030879	691.362	1.49183	0.274807	5.42862	5.67903e-08	7.40171e-07	ENSMUSG00000030879	Mrpl17	27397	protein_coding
ENSMUSG00000074211	176.826	1.4887	0.291941	5.09933	3.40866e-07	3.74192e-06	ENSMUSG00000074211	Sdhaf1	68332	protein_coding
ENSMUSG00000020402	2761.25	1.48833	0.239694	6.2093	5.32197e-10	1.01791e-08	ENSMUSG00000020402	Vdac1	22333	protein_coding
ENSMUSG00000031767	133.05	1.488	0.30459	4.88524	1.03301e-06	1.01391e-05	ENSMUSG00000031767	Nudt7	67528	protein_coding
ENSMUSG00000042312	562.521	1.48683	0.294995	5.0402	4.65056e-07	4.96869e-06	ENSMUSG00000042312	S100a13	20196	protein_coding
ENSMUSG00000029372	2719.97	1.48678	0.343557	4.3276	1.50741e-05	0.000111389	ENSMUSG00000029372	Ppbp	57349	protein_coding
ENSMUSG00000038463	782.455	1.48653	0.204148	7.28163	3.29801e-13	1.04774e-11	ENSMUSG00000038463	Olfml2b	320078	protein_coding
ENSMUSG00000033420	146.786	1.48648	0.362246	4.1035	4.06945e-05	0.000264168	ENSMUSG00000033420	Antxr1	69538	protein_coding
ENSMUSG00000066456	150.847	1.48641	0.303124	4.90365	9.40731e-07	9.33165e-06	ENSMUSG00000066456	Hmgn3	94353	protein_coding
ENSMUSG00000021411	77.0239	1.4852	0.319477	4.64884	3.33812e-06	2.93314e-05	ENSMUSG00000021411	Pxdc1	66895	protein_coding
ENSMUSG00000021951	184.176	1.48428	0.318867	4.65487	3.24184e-06	2.86354e-05	ENSMUSG00000021951	Eef1akmt1	68043	protein_coding
ENSMUSG00000029710	115.795	1.48371	0.404891	3.66448	0.000247845	0.00128751	ENSMUSG00000029710	Ephb4	13846	protein_coding
ENSMUSG00000002233	341.943	1.48366	0.302478	4.90503	9.34108e-07	9.29894e-06	ENSMUSG00000002233	Rhoc	11853	protein_coding
ENSMUSG00000020027	142.186	1.48298	0.370049	4.00751	6.13614e-05	0.000379667	ENSMUSG00000020027	Socs2	216233	protein_coding
ENSMUSG00000032238	79.1933	1.48153	0.354474	4.17953	2.92106e-05	0.00019821	ENSMUSG00000032238	Rora	19883	protein_coding
ENSMUSG00000021606	1136.62	1.48137	0.291822	5.07628	3.84895e-07	4.17608e-06	ENSMUSG00000021606	Ndufs6	407785	protein_coding
ENSMUSG00000074807	44.8321	1.48106	0.432576	3.42381	0.000617497	0.00283467	ENSMUSG00000074807	Gm10762		protein_coding
ENSMUSG00000028461	258.684	1.48071	0.360646	4.10573	4.03042e-05	0.000262039	ENSMUSG00000028461	Ccdc107	622404	protein_coding
ENSMUSG00000047379	124.474	1.47878	0.320874	4.60862	4.05354e-06	3.48866e-05	ENSMUSG00000047379	B4gat1	108902	protein_coding
ENSMUSG00000038412	539.176	1.47826	0.301539	4.90237	9.46874e-07	9.38149e-06	ENSMUSG00000038412	Higd1a	56295	protein_coding
ENSMUSG00000039680	239.171	1.47629	0.273152	5.40466	6.49305e-08	8.33954e-07	ENSMUSG00000039680	Mrps6	121022	protein_coding
ENSMUSG00000026640	49.1832	1.47587	0.438109	3.36873	0.000755151	0.0033626	ENSMUSG00000026640	Plxna2	18845	protein_coding
ENSMUSG00000075706	8773.27	1.47558	0.327939	4.49955	6.80972e-06	5.53958e-05	ENSMUSG00000075706	Gpx4	625249	protein_coding
ENSMUSG00000010307	294.024	1.47543	0.343351	4.29715	1.7301e-05	0.00012574	ENSMUSG00000010307	Tmem86a	67893	protein_coding
ENSMUSG00000022010	1988.12	1.47534	0.180285	8.18337	2.76009e-16	1.31155e-14	ENSMUSG00000022010	Tsc22d1	21807	protein_coding
ENSMUSG00000020230	58.7893	1.47334	0.374756	3.93146	8.44302e-05	0.000501144	ENSMUSG00000020230	Prmt2	15468	protein_coding
ENSMUSG00000032180	234.406	1.47182	0.25649	5.7383	9.56309e-09	1.45696e-07	ENSMUSG00000032180	Tmed1	17083	protein_coding
ENSMUSG00000039607	53.9738	1.47122	0.466918	3.15091	0.00162764	0.00643158	ENSMUSG00000039607	Rbms3	207181	protein_coding
ENSMUSG00000026885	72.9533	1.47111	0.432451	3.4018	0.000669432	0.00304146	ENSMUSG00000026885	Ttll11	74410	protein_coding
ENSMUSG00000021136	54.6648	1.47035	0.3915	3.75569	0.000172864	0.000940015	ENSMUSG00000021136	Smoc1	64075	protein_coding
ENSMUSG00000107002	251.617	1.4689	0.270895	5.42241	5.88014e-08	7.64009e-07	ENSMUSG00000107002	0610012G03Rik		protein_coding
ENSMUSG00000038188	84.1006	1.46828	0.341451	4.30011	1.70714e-05	0.000124232	ENSMUSG00000038188	Scarf1	380713	protein_coding
ENSMUSG00000047721	917.072	1.46781	0.30595	4.79754	1.60624e-06	1.5089e-05	ENSMUSG00000047721	Bola2	66162	protein_coding
ENSMUSG00000022244	46.9292	1.46637	0.43309	3.38582	0.000709655	0.00319307	ENSMUSG00000022244	Amacr	17117	protein_coding
ENSMUSG00000037601	1065.91	1.46587	0.301939	4.85487	1.20468e-06	1.16805e-05	ENSMUSG00000037601	Nme1	18102	protein_coding
ENSMUSG00000032024	95.7042	1.46546	0.395805	3.70247	0.00021351	0.00112979	ENSMUSG00000032024	Clmp	71566	protein_coding
ENSMUSG00000060224	39.7323	1.46436	0.440229	3.32637	0.000879849	0.00382545	ENSMUSG00000060224	Pyroxd2	74580	protein_coding
ENSMUSG00000032714	48.0235	1.46368	0.438506	3.33787	0.000844218	0.0036993	ENSMUSG00000032714	Syde1	71709	protein_coding
ENSMUSG00000029632	2891.96	1.46345	0.273951	5.34201	9.19209e-08	1.13792e-06	ENSMUSG00000029632	Ndufa4	17992	protein_coding
ENSMUSG00000029359	172.517	1.46221	0.293018	4.99018	6.03221e-07	6.28279e-06	ENSMUSG00000029359	Tesc	57816	protein_coding
ENSMUSG00000032606	49.2028	1.46098	0.440694	3.31517	0.000915863	0.0039564	ENSMUSG00000032606	Nicn1	66257	protein_coding
ENSMUSG00000004383	51.8281	1.46087	0.405353	3.60393	0.000313437	0.00158171	ENSMUSG00000004383	Large1	16795	protein_coding
ENSMUSG00000006717	294.884	1.45946	0.285901	5.10478	3.31188e-07	3.64524e-06	ENSMUSG00000006717	Acot13	66834	protein_coding
ENSMUSG00000078810	72.7301	1.45944	0.48237	3.02556	0.00248174	0.00918146	ENSMUSG00000078810	Gp6	243816	protein_coding
ENSMUSG00000089847	353.741	1.45822	0.308495	4.72688	2.27992e-06	2.07844e-05	ENSMUSG00000089847	Timm10b	14356	protein_coding
ENSMUSG00000053062	43.2408	1.45733	0.402315	3.62236	0.000291925	0.00148928	ENSMUSG00000053062	Jam2	67374	protein_coding
ENSMUSG00000022546	82.8516	1.45671	0.310577	4.69031	2.72785e-06	2.44428e-05	ENSMUSG00000022546	Gpt	76282	protein_coding
ENSMUSG00000020838	141.397	1.4564	0.388628	3.74755	0.000178571	0.000969056	ENSMUSG00000020838	Slc6a4	15567	protein_coding
ENSMUSG00000043542	50.2119	1.45499	0.441073	3.29875	0.000971151	0.00415882	ENSMUSG00000043542	Zc2hc1a	67306	protein_coding
ENSMUSG00000028621	36.6996	1.45409	0.456897	3.18253	0.00145992	0.00587541	ENSMUSG00000028621	Cyb5rl	230582	protein_coding
ENSMUSG00000022332	82.7306	1.44999	0.353569	4.10101	4.11352e-05	0.000266796	ENSMUSG00000022332	Khdrbs3	13992	protein_coding
ENSMUSG00000027001	78.2451	1.44992	0.358362	4.04597	5.21059e-05	0.000328457	ENSMUSG00000027001	Dusp19	68082	protein_coding
ENSMUSG00000014778	305.174	1.44975	0.271943	5.33109	9.76242e-08	1.20055e-06	ENSMUSG00000014778	Fhod1	234686	protein_coding
ENSMUSG00000039081	53.293	1.44914	0.444152	3.2627	0.00110354	0.00464746	ENSMUSG00000039081	Zfp503	218820	protein_coding
ENSMUSG00000031997	78.1102	1.449	0.476633	3.04007	0.00236521	0.00881841	ENSMUSG00000031997	Trpc6	22068	protein_coding
ENSMUSG00000050323	110.773	1.44815	0.334005	4.33573	1.45276e-05	0.000107873	ENSMUSG00000050323	Ndufaf6	76947	protein_coding
ENSMUSG00000019791	135.738	1.4473	0.341683	4.23578	2.27755e-05	0.000159581	ENSMUSG00000019791	Hint3	66847	protein_coding
ENSMUSG00000020219	1167.41	1.44544	0.277476	5.20924	1.8962e-07	2.20386e-06	ENSMUSG00000020219	Timm13	30055	protein_coding
ENSMUSG00000003721	218.638	1.44499	0.231661	6.23751	4.44592e-10	8.64147e-09	ENSMUSG00000003721	Insig2	72999	protein_coding
ENSMUSG00000032122	254.555	1.44423	0.268612	5.37663	7.5891e-08	9.60751e-07	ENSMUSG00000032122	Slc37a2	56857	protein_coding
ENSMUSG00000018770	3669.73	1.44419	0.294292	4.90736	9.23116e-07	9.20394e-06	ENSMUSG00000018770	Atp5g3	228033	protein_coding
ENSMUSG00000027673	1038.22	1.44371	0.299327	4.8232	1.41273e-06	1.34796e-05	ENSMUSG00000027673	Ndufb5	66046	protein_coding
ENSMUSG00000032263	70.1924	1.4412	0.371639	3.87795	0.000105342	0.000607011	ENSMUSG00000032263	Bckdhb	12040	protein_coding
ENSMUSG00000018566	422.533	1.44034	0.293709	4.90396	9.39238e-07	9.32235e-06	ENSMUSG00000018566	Slc2a4	20528	protein_coding
ENSMUSG00000062515	2028.3	1.44014	0.258278	5.57592	2.46218e-08	3.45323e-07	ENSMUSG00000062515	Fabp4	11770	protein_coding
ENSMUSG00000040429	52.1614	1.43958	0.397904	3.61792	0.000296976	0.00151091	ENSMUSG00000040429	Mterf1a	545725	protein_coding
ENSMUSG00000022231	44.4122	1.43826	0.456301	3.15199	0.0016216	0.00641122	ENSMUSG00000022231	Sema5a	20356	protein_coding
ENSMUSG00000025920	73.0897	1.43791	0.348833	4.12207	3.75486e-05	0.000246706	ENSMUSG00000025920	Stau2	29819	protein_coding
ENSMUSG00000022110	762.92	1.43776	0.232874	6.174	6.6584e-10	1.25351e-08	ENSMUSG00000022110	Sucla2	20916	protein_coding
ENSMUSG00000025271	62.947	1.43609	0.398518	3.60358	0.000313865	0.00158339	ENSMUSG00000025271	Pfkfb1	18639	protein_coding
ENSMUSG00000027239	105.116	1.43551	0.423073	3.39305	0.000691187	0.00312422	ENSMUSG00000027239	Mdk	17242	protein_coding
ENSMUSG00000066233	70.869	1.43412	0.347065	4.13215	3.59386e-05	0.000236963	ENSMUSG00000066233	Tmem42	66079	protein_coding
ENSMUSG00000032666	173.22	1.43196	0.25408	5.63585	1.74194e-08	2.52544e-07	ENSMUSG00000032666	1700025G04Rik	69399	protein_coding
ENSMUSG00000033149	51.766	1.4308	0.399412	3.58227	0.000340623	0.00170454	ENSMUSG00000033149	Phldb2	208177	protein_coding
ENSMUSG00000036617	44.9409	1.42982	0.432566	3.30545	0.000948254	0.0040722	ENSMUSG00000036617	Etl4	208618	protein_coding
ENSMUSG00000039670	66.6525	1.4296	0.370271	3.86095	0.000112948	0.000644199	ENSMUSG00000039670	Oxld1	66431	protein_coding
ENSMUSG00000067925	63.057	1.42851	0.381224	3.74716	0.000178849	0.000970252	ENSMUSG00000067925	Rtl8a	66158	protein_coding
ENSMUSG00000062960	212.199	1.42803	0.335125	4.26119	2.03341e-05	0.000144896	ENSMUSG00000062960	Kdr	16542	protein_coding
ENSMUSG00000022951	253.874	1.42785	0.264095	5.40657	6.42424e-08	8.26382e-07	ENSMUSG00000022951	Rcan1	54720	protein_coding
ENSMUSG00000034664	1694.2	1.42645	0.303955	4.69297	2.69262e-06	2.41659e-05	ENSMUSG00000034664	Itga2b	16399	protein_coding
ENSMUSG00000021764	1160.23	1.42603	0.255592	5.57935	2.41421e-08	3.39162e-07	ENSMUSG00000021764	Ndufs4	17993	protein_coding
ENSMUSG00000004105	140.525	1.42518	0.418297	3.4071	0.000656576	0.00299277	ENSMUSG00000004105	Angptl2	26360	protein_coding
ENSMUSG00000029047	66.0211	1.423	0.384438	3.7015	0.000214327	0.00113375	ENSMUSG00000029047	Pex10	668173	protein_coding
ENSMUSG00000040532	273.382	1.42283	0.238829	5.95752	2.56093e-09	4.36112e-08	ENSMUSG00000040532	Abhd11	68758	protein_coding
ENSMUSG00000023020	665.648	1.42147	0.260315	5.46059	4.74567e-08	6.2928e-07	ENSMUSG00000023020	Cox14	66379	protein_coding
ENSMUSG00000022094	75.2781	1.42096	0.340342	4.1751	2.97855e-05	0.000201704	ENSMUSG00000022094	Slc39a14	213053	protein_coding
ENSMUSG00000061461	387.941	1.42071	0.22744	6.2465	4.19751e-10	8.20617e-09	ENSMUSG00000061461	Smim20	66278	protein_coding
ENSMUSG00000059772	88.2081	1.41953	0.316208	4.48924	7.14764e-06	5.80322e-05	ENSMUSG00000059772	Slx1b	75764	protein_coding
ENSMUSG00000027163	194.661	1.41789	0.311975	4.5449	5.49609e-06	4.58435e-05	ENSMUSG00000027163	Commd9	76501	protein_coding
ENSMUSG00000040370	189.399	1.41671	0.276179	5.12969	2.90222e-07	3.24113e-06	ENSMUSG00000040370	Etfrf1	67636	protein_coding
ENSMUSG00000026674	144.409	1.41602	0.3355	4.22062	2.43636e-05	0.000169294	ENSMUSG00000026674	Ddr2	18214	protein_coding
ENSMUSG00000057729	5589.26	1.41584	0.269602	5.25159	1.50789e-07	1.79768e-06	ENSMUSG00000057729	Prtn3	19152	protein_coding
ENSMUSG00000022659	104.563	1.41493	0.450203	3.14288	0.00167295	0.00657567	ENSMUSG00000022659	Gcsam	14525	protein_coding
ENSMUSG00000015943	201.476	1.41427	0.347698	4.06751	4.75174e-05	0.000302718	ENSMUSG00000015943	Bola1	69168	protein_coding
ENSMUSG00000047246	37.1999	1.41261	0.458284	3.0824	0.0020534	0.00781923	ENSMUSG00000047246	Hist1h2be	319179	protein_coding
ENSMUSG00000021238	145.542	1.41235	0.273986	5.15481	2.53885e-07	2.87748e-06	ENSMUSG00000021238	Aldh6a1	104776	protein_coding
ENSMUSG00000020307	1484.29	1.4117	0.27185	5.19296	2.06979e-07	2.39428e-06	ENSMUSG00000020307	Cdc34	216150	protein_coding
ENSMUSG00000022037	592.667	1.41158	0.293168	4.81493	1.47253e-06	1.3947e-05	ENSMUSG00000022037	Clu	12759	protein_coding
ENSMUSG00000061410	68.834	1.41062	0.425621	3.31427	0.000918821	0.00396611	ENSMUSG00000061410	Zcchc14	142682	protein_coding
ENSMUSG00000036186	34.3026	1.40939	0.463507	3.0407	0.0023603	0.00880599	ENSMUSG00000036186	Fam69b	56279	protein_coding
ENSMUSG00000033735	234.668	1.40827	0.300514	4.68622	2.78293e-06	2.48832e-05	ENSMUSG00000033735	Spr	20751	protein_coding
ENSMUSG00000071528	1968.19	1.40709	0.303795	4.6317	3.62679e-06	3.15211e-05	ENSMUSG00000071528	Usmg5	66477	protein_coding
ENSMUSG00000028407	70.4505	1.40561	0.451659	3.11211	0.00185755	0.00716947	ENSMUSG00000028407	Smim27	100504309	protein_coding
ENSMUSG00000038400	137.431	1.39967	0.360567	3.88187	0.000103657	0.00059833	ENSMUSG00000038400	Pmepa1	65112	protein_coding
ENSMUSG00000025232	2421.22	1.39949	0.221147	6.3283	2.47875e-10	5.00343e-09	ENSMUSG00000025232	Hexa	15211	protein_coding
ENSMUSG00000045954	497.27	1.39875	0.31362	4.46002	8.19536e-06	6.54926e-05	ENSMUSG00000045954	Cavin2	20324	protein_coding
ENSMUSG00000063320	111.393	1.39847	0.341789	4.09162	4.28366e-05	0.000276044	ENSMUSG00000063320	1190007I07Rik	544717	protein_coding
ENSMUSG00000043895	83.9161	1.39678	0.331221	4.21706	2.47511e-05	0.000171702	ENSMUSG00000043895	S1pr2	14739	protein_coding
ENSMUSG00000033278	62.208	1.39484	0.397743	3.50688	0.000453392	0.00218666	ENSMUSG00000033278	Ptprm	19274	protein_coding
ENSMUSG00000025268	251.809	1.39182	0.423963	3.28289	0.00102748	0.00437214	ENSMUSG00000025268	Maged2	80884	protein_coding
ENSMUSG00000003531	336.619	1.39055	0.300974	4.62017	3.83425e-06	3.31182e-05	ENSMUSG00000003531	Dgcr6	13353	protein_coding
ENSMUSG00000057666	2488.57	1.38895	0.276749	5.0188	5.19958e-07	5.4923e-06	ENSMUSG00000057666	Gapdh	14433	protein_coding
ENSMUSG00000106918	1527.39	1.38827	0.273672	5.07275	3.92108e-07	4.24611e-06	ENSMUSG00000106918	Mrpl33	66845	protein_coding
ENSMUSG00000030301	137.528	1.38713	0.307193	4.51549	6.31708e-06	5.18916e-05	ENSMUSG00000030301	Ccdc91	67015	protein_coding
ENSMUSG00000071632	120.583	1.38548	0.320284	4.32579	1.51984e-05	0.000112061	ENSMUSG00000071632	2510002D24Rik	72307	protein_coding
ENSMUSG00000033577	98.4393	1.38507	0.306232	4.52294	6.09872e-06	5.01962e-05	ENSMUSG00000033577	Myo6	17920	protein_coding
ENSMUSG00000002416	778.215	1.38443	0.282876	4.89413	9.87425e-07	9.73726e-06	ENSMUSG00000002416	Ndufb2	68198	protein_coding
ENSMUSG00000020153	857.268	1.38412	0.282224	4.90432	9.37501e-07	9.31062e-06	ENSMUSG00000020153	Ndufs7	75406	protein_coding
ENSMUSG00000003617	258.439	1.38382	0.31738	4.36015	1.29975e-05	9.81186e-05	ENSMUSG00000003617	Cp	12870	protein_coding
ENSMUSG00000010047	106.054	1.38317	0.324029	4.26865	1.96661e-05	0.000140844	ENSMUSG00000010047	Hyal2	15587	protein_coding
ENSMUSG00000027937	481.282	1.3818	0.235159	5.87603	4.20212e-09	6.86332e-08	ENSMUSG00000027937	Jtb	23922	protein_coding
ENSMUSG00000037251	54.1054	1.37874	0.374883	3.67778	0.000235272	0.00123096	ENSMUSG00000037251	Pomk	74653	protein_coding
ENSMUSG00000047953	422.376	1.37744	0.339831	4.05332	5.04965e-05	0.000319513	ENSMUSG00000047953	Gp5	14729	protein_coding
ENSMUSG00000036611	178.267	1.37724	0.336088	4.09784	4.17015e-05	0.000269869	ENSMUSG00000036611	Eepd1	67484	protein_coding
ENSMUSG00000024181	1060.43	1.37665	0.274081	5.02277	5.09325e-07	5.39698e-06	ENSMUSG00000024181	Mrpl28	68611	protein_coding
ENSMUSG00000027546	65.0106	1.3737	0.445072	3.08646	0.00202552	0.00772712	ENSMUSG00000027546	Atp9a	11981	protein_coding
ENSMUSG00000026335	388.381	1.37237	0.243914	5.62643	1.83976e-08	2.66036e-07	ENSMUSG00000026335	Pam	18484	protein_coding
ENSMUSG00000055435	647.786	1.37094	0.245082	5.5938	2.22157e-08	3.15268e-07	ENSMUSG00000055435	Maf	17132	protein_coding
ENSMUSG00000058351	295.568	1.36926	0.248845	5.50248	3.74482e-08	5.08629e-07	ENSMUSG00000058351	Smim4	66487	protein_coding
ENSMUSG00000107283	188.508	1.36705	0.257174	5.31567	1.06267e-07	1.30016e-06	ENSMUSG00000107283	Mpv17	17527	protein_coding
ENSMUSG00000079283	88.8161	1.3651	0.391203	3.48949	0.000483939	0.00230876	ENSMUSG00000079283	2310009B15Rik	69549	protein_coding
ENSMUSG00000027082	329.392	1.36505	0.31072	4.3932	1.11696e-05	8.59448e-05	ENSMUSG00000027082	Tfpi	21788	protein_coding
ENSMUSG00000001750	1007.11	1.36492	0.214859	6.35265	2.11642e-10	4.3241e-09	ENSMUSG00000001750	Tcirg1	27060	protein_coding
ENSMUSG00000014313	2676.3	1.36434	0.29047	4.69703	2.63972e-06	2.37419e-05	ENSMUSG00000014313	Cox6c	12864	protein_coding
ENSMUSG00000053329	595.536	1.3626	0.252472	5.39705	6.77471e-08	8.66151e-07	ENSMUSG00000053329	D10Jhu81e	28295	protein_coding
ENSMUSG00000031375	1551.31	1.36081	0.318036	4.27878	1.8792e-05	0.000135286	ENSMUSG00000031375	Bgn	12111	protein_coding
ENSMUSG00000036199	1301.5	1.36057	0.278827	4.87963	1.06284e-06	1.03833e-05	ENSMUSG00000036199	Ndufa13	67184	protein_coding
ENSMUSG00000028969	245.797	1.35996	0.249927	5.44143	5.28558e-08	6.92658e-07	ENSMUSG00000028969	Cdk5	12568	protein_coding
ENSMUSG00000071654	310.648	1.35849	0.270418	5.02366	5.06972e-07	5.37884e-06	ENSMUSG00000071654	Uqcc3	107197	protein_coding
ENSMUSG00000006205	136.929	1.35787	0.402921	3.37007	0.000751501	0.00334812	ENSMUSG00000006205	Htra1	56213	protein_coding
ENSMUSG00000041741	95.4239	1.3575	0.396075	3.42737	0.00060945	0.00280233	ENSMUSG00000041741	Pde3a	54611	protein_coding
ENSMUSG00000028959	420.981	1.35496	0.234263	5.78392	7.29779e-09	1.13451e-07	ENSMUSG00000028959	Fastk	66587	protein_coding
ENSMUSG00000026921	478.997	1.35433	0.407677	3.32208	0.000893502	0.00387686	ENSMUSG00000026921	Egfl7	353156	protein_coding
ENSMUSG00000031217	85.6209	1.35218	0.398485	3.39331	0.000690537	0.00312212	ENSMUSG00000031217	Efnb1	13641	protein_coding
ENSMUSG00000040048	1501.3	1.35177	0.296473	4.55951	5.12734e-06	4.31108e-05	ENSMUSG00000040048	Ndufb10	68342	protein_coding
ENSMUSG00000021552	74.8951	1.3514	0.33883	3.98843	6.6512e-05	0.000407031	ENSMUSG00000021552	Gkap1	56278	protein_coding
ENSMUSG00000021290	1887.94	1.35025	0.30993	4.35663	1.32078e-05	9.93931e-05	ENSMUSG00000021290	2010107E04Rik	70257	protein_coding
ENSMUSG00000028024	55.9185	1.34705	0.372459	3.61663	0.000298463	0.00151549	ENSMUSG00000028024	Enpep	13809	protein_coding
ENSMUSG00000015944	80.9925	1.34571	0.42126	3.19449	0.00140077	0.00566727	ENSMUSG00000015944	Gatsl2	80909	protein_coding
ENSMUSG00000038884	47.681	1.34387	0.392781	3.42142	0.000622947	0.00285422	ENSMUSG00000038884	A230050P20Rik	319278	protein_coding
ENSMUSG00000026032	973.38	1.34365	0.288389	4.65914	3.1753e-06	2.81069e-05	ENSMUSG00000026032	Ndufb3	66495	protein_coding
ENSMUSG00000001020	1116.75	1.34316	0.338073	3.97299	7.0975e-05	0.000431509	ENSMUSG00000001020	S100a4	20198	protein_coding
ENSMUSG00000020323	464.176	1.34246	0.268761	4.995	5.88346e-07	6.15269e-06	ENSMUSG00000020323	Prss57	73106	protein_coding
ENSMUSG00000034485	217.022	1.34179	0.375585	3.57253	0.000353544	0.00176027	ENSMUSG00000034485	Uaca	72565	protein_coding
ENSMUSG00000032085	170.013	1.34074	0.275888	4.85972	1.17549e-06	1.14041e-05	ENSMUSG00000032085	Tagln	21345	protein_coding
ENSMUSG00000035585	254.441	1.33894	0.26018	5.14622	2.65792e-07	2.99825e-06	ENSMUSG00000035585	Tsen34	66078	protein_coding
ENSMUSG00000031534	162.22	1.33537	0.25433	5.25053	1.51661e-07	1.80422e-06	ENSMUSG00000031534	Smim19	102032	protein_coding
ENSMUSG00000042569	242.693	1.33483	0.269459	4.95375	7.27962e-07	7.44564e-06	ENSMUSG00000042569	Dhrs7b	216820	protein_coding
ENSMUSG00000021773	198.169	1.33324	0.329637	4.04456	5.24211e-05	0.000330196	ENSMUSG00000021773	Comtd1	69156	protein_coding
ENSMUSG00000025893	62.4941	1.33298	0.414602	3.21508	0.0013041	0.00534317	ENSMUSG00000025893	Kbtbd3	69149	protein_coding
ENSMUSG00000041881	1435.9	1.33219	0.282897	4.70911	2.48798e-06	2.24616e-05	ENSMUSG00000041881	Ndufa7	66416	protein_coding
ENSMUSG00000032125	85.7193	1.33186	0.433475	3.07252	0.00212262	0.00803175	ENSMUSG00000032125	Robo4	74144	protein_coding
ENSMUSG00000032353	1376.12	1.32993	0.229615	5.79197	6.95643e-09	1.08647e-07	ENSMUSG00000032353	Tmed3	66111	protein_coding
ENSMUSG00000030319	48.4334	1.32884	0.40999	3.24115	0.0011905	0.00495614	ENSMUSG00000030319	Cand2	67088	protein_coding
ENSMUSG00000029815	200.52	1.31963	0.312183	4.22711	2.36716e-05	0.000165032	ENSMUSG00000029815	Malsu1	75593	protein_coding
ENSMUSG00000006315	713.752	1.31888	0.23566	5.59653	2.18683e-08	3.11391e-07	ENSMUSG00000006315	Tmem147	69804	protein_coding
ENSMUSG00000002308	92.8432	1.31876	0.355545	3.70912	0.000207984	0.00110402	ENSMUSG00000002308	Cd320	54219	protein_coding
ENSMUSG00000073002	828.636	1.3167	0.294208	4.47539	7.62716e-06	6.15679e-05	ENSMUSG00000073002	Vamp5	53620	protein_coding
ENSMUSG00000032507	61.5962	1.31417	0.397426	3.3067	0.000944008	0.00405812	ENSMUSG00000032507	Fbxl2	72179	protein_coding
ENSMUSG00000079508	188.204	1.31305	0.300954	4.36297	1.28309e-05	9.72067e-05	ENSMUSG00000079508	Apoo	68316	protein_coding
ENSMUSG00000034501	60.6278	1.31296	0.384131	3.418	0.000630838	0.00288722	ENSMUSG00000034501	Pcnx4	67708	protein_coding
ENSMUSG00000031231	2198.06	1.31272	0.236069	5.56075	2.68614e-08	3.74853e-07	ENSMUSG00000031231	Cox7b	66142	protein_coding
ENSMUSG00000028964	1939.15	1.30865	0.241679	5.41484	6.13441e-08	7.93971e-07	ENSMUSG00000028964	Park7	57320	protein_coding
ENSMUSG00000002007	71.2142	1.30611	0.400502	3.26117	0.00110954	0.00466919	ENSMUSG00000002007	Srpk3	56504	protein_coding
ENSMUSG00000026154	156.721	1.30589	0.313578	4.16447	3.12074e-05	0.000209473	ENSMUSG00000026154	Sdhaf4	68002	protein_coding
ENSMUSG00000005510	832.49	1.30587	0.267595	4.88003	1.06071e-06	1.03745e-05	ENSMUSG00000005510	Ndufs3	68349	protein_coding
ENSMUSG00000031782	471.943	1.30348	0.224014	5.81873	5.92956e-09	9.33919e-08	ENSMUSG00000031782	Coq9	67914	protein_coding
ENSMUSG00000042737	356.077	1.30254	0.272191	4.7854	1.70648e-06	1.59735e-05	ENSMUSG00000042737	Dpm3	68563	protein_coding
ENSMUSG00000030284	85.439	1.30228	0.316932	4.10902	3.97335e-05	0.000259121	ENSMUSG00000030284	Creld1	171508	protein_coding
ENSMUSG00000013236	380.349	1.30157	0.204475	6.36541	1.94766e-10	4.00435e-09	ENSMUSG00000013236	Ptprs	19280	protein_coding
ENSMUSG00000027472	464.845	1.30133	0.22286	5.83921	5.24498e-09	8.34717e-08	ENSMUSG00000027472	Pdrg1	68559	protein_coding
ENSMUSG00000024914	1612.44	1.30131	0.243961	5.33407	9.6033e-08	1.18376e-06	ENSMUSG00000024914	Drap1	66556	protein_coding
ENSMUSG00000026895	916.924	1.30078	0.241686	5.38211	7.3617e-08	9.36203e-07	ENSMUSG00000026895	Ndufa8	68375	protein_coding
ENSMUSG00000056214	95.966	1.29999	0.43005	3.02288	0.00250381	0.0092468	ENSMUSG00000056214	Pard6g	93737	protein_coding
ENSMUSG00000078713	1051.67	1.29992	0.266798	4.87229	1.1031e-06	1.07391e-05	ENSMUSG00000078713	Tomm5	68512	protein_coding
ENSMUSG00000005674	447.004	1.29934	0.264281	4.91649	8.81097e-07	8.83415e-06	ENSMUSG00000005674	Tomm40l	641376	protein_coding
ENSMUSG00000021390	147.308	1.29931	0.347367	3.74045	0.000183689	0.000993294	ENSMUSG00000021390	Ogn	18295	protein_coding
ENSMUSG00000022131	145.854	1.29879	0.275748	4.71004	2.47672e-06	2.23838e-05	ENSMUSG00000022131	Gpr180	58245	protein_coding
ENSMUSG00000067722	228.96	1.29765	0.305945	4.24146	2.22074e-05	0.000156253	ENSMUSG00000067722	BC003965	214489	protein_coding
ENSMUSG00000033233	68.8042	1.29745	0.403156	3.21823	0.00128985	0.00529905	ENSMUSG00000033233	Trim45	229644	protein_coding
ENSMUSG00000028700	158.04	1.29676	0.262173	4.94622	7.5668e-07	7.70179e-06	ENSMUSG00000028700	Pomgnt1	68273	protein_coding
ENSMUSG00000051989	301.238	1.2938	0.304834	4.2443	2.19279e-05	0.00015461	ENSMUSG00000051989	Smim11	68936	protein_coding
ENSMUSG00000028223	267.638	1.29342	0.242485	5.33405	9.60477e-08	1.18376e-06	ENSMUSG00000028223	Decr1	67460	protein_coding
ENSMUSG00000038690	2614.74	1.29135	0.261694	4.93457	8.0327e-07	8.10225e-06	ENSMUSG00000038690	Atp5j2	57423	protein_coding
ENSMUSG00000034487	63.7173	1.28787	0.405853	3.17325	0.00150745	0.00604058	ENSMUSG00000034487	Kdelc2	68304	protein_coding
ENSMUSG00000038489	315.081	1.28631	0.309328	4.15839	3.20504e-05	0.000214597	ENSMUSG00000038489	Polr2l	66491	protein_coding
ENSMUSG00000028517	213.289	1.28588	0.244617	5.25671	1.46654e-07	1.75586e-06	ENSMUSG00000028517	Plpp3	67916	protein_coding
ENSMUSG00000026189	60.6067	1.28418	0.425286	3.01956	0.00253142	0.00933642	ENSMUSG00000026189	Pecr	111175	protein_coding
ENSMUSG00000042380	269.072	1.28408	0.244449	5.25294	1.4969e-07	1.78585e-06	ENSMUSG00000042380	Smim12	80284	protein_coding
ENSMUSG00000075467	272.133	1.28382	0.276895	4.63647	3.5441e-06	3.09629e-05	ENSMUSG00000075467	Dnlz	52838	protein_coding
ENSMUSG00000021916	157.498	1.28331	0.301051	4.26274	2.01931e-05	0.000144075	ENSMUSG00000021916	Glt8d1	76485	protein_coding
ENSMUSG00000021643	84.9852	1.27832	0.397492	3.21596	0.00130009	0.00532806	ENSMUSG00000021643	Serf1	20365	protein_coding
ENSMUSG00000026778	184.707	1.27765	0.339591	3.76232	0.000168345	0.000918668	ENSMUSG00000026778	Prkcq	18761	protein_coding
ENSMUSG00000031342	69.3519	1.2775	0.330835	3.86145	0.000112716	0.000643094	ENSMUSG00000031342	Gpm6b	14758	protein_coding
ENSMUSG00000038776	154.915	1.27742	0.325132	3.92892	8.53295e-05	0.000505409	ENSMUSG00000038776	Ephx1	13849	protein_coding
ENSMUSG00000071014	789.992	1.27742	0.258417	4.94324	7.68366e-07	7.8018e-06	ENSMUSG00000071014	Ndufb6	230075	protein_coding
ENSMUSG00000025875	90.2448	1.27665	0.337327	3.78461	0.00015395	0.000848342	ENSMUSG00000025875	Tspan17	74257	protein_coding
ENSMUSG00000002379	816.471	1.27466	0.287703	4.43048	9.40218e-06	7.39738e-05	ENSMUSG00000002379	Ndufa11	69875	protein_coding
ENSMUSG00000028229	100.184	1.27419	0.311425	4.09148	4.28635e-05	0.00027611	ENSMUSG00000028229	Rmdn1	66302	protein_coding
ENSMUSG00000079677	199.512	1.27402	0.305125	4.1754	2.97458e-05	0.000201517	ENSMUSG00000079677	Fdx1l	68165	protein_coding
ENSMUSG00000018199	150.51	1.27177	0.335971	3.78535	0.000153494	0.00084611	ENSMUSG00000018199	Trove2	20822	protein_coding
ENSMUSG00000030272	411.189	1.27132	0.225019	5.64983	1.60606e-08	2.34261e-07	ENSMUSG00000030272	Camk1	52163	protein_coding
ENSMUSG00000029610	463.689	1.27087	0.288242	4.40904	1.03832e-05	8.05214e-05	ENSMUSG00000029610	Aimp2	231872	protein_coding
ENSMUSG00000036114	230.652	1.26564	0.311365	4.06481	4.80713e-05	0.000305711	ENSMUSG00000036114	Rpp25l	69961	protein_coding
ENSMUSG00000024099	1947.44	1.26501	0.294481	4.29573	1.74123e-05	0.000126439	ENSMUSG00000024099	Ndufv2	72900	protein_coding
ENSMUSG00000014301	215.801	1.26396	0.349973	3.61159	0.000304331	0.00154099	ENSMUSG00000014301	Pam16	66449	protein_coding
ENSMUSG00000021190	1290.17	1.26064	0.266334	4.73332	2.20873e-06	2.01793e-05	ENSMUSG00000021190	Lgmn	19141	protein_coding
ENSMUSG00000067586	92.7405	1.26057	0.35464	3.5545	0.000378701	0.00186943	ENSMUSG00000067586	S1pr3	13610	protein_coding
ENSMUSG00000002393	141.416	1.25709	0.280164	4.48697	7.22422e-06	5.85689e-05	ENSMUSG00000002393	Nr2f6	13864	protein_coding
ENSMUSG00000020644	538.249	1.25624	0.226974	5.53471	3.11736e-08	4.3073e-07	ENSMUSG00000020644	Id2	15902	protein_coding
ENSMUSG00000049225	136.287	1.25556	0.340377	3.68872	0.000225386	0.00118627	ENSMUSG00000049225	Pdp1	381511	protein_coding
ENSMUSG00000020444	433.854	1.2547	0.247997	5.05932	4.20759e-07	4.5417e-06	ENSMUSG00000020444	Guk1	14923	protein_coding
ENSMUSG00000001891	1187.89	1.25297	0.194618	6.43809	1.20988e-10	2.57217e-09	ENSMUSG00000001891	Ugp2	216558	protein_coding
ENSMUSG00000006301	245.374	1.25244	0.258206	4.85055	1.2312e-06	1.18964e-05	ENSMUSG00000006301	Tmbim1	69660	protein_coding
ENSMUSG00000024944	239.58	1.25074	0.27917	4.48021	7.45682e-06	6.02799e-05	ENSMUSG00000024944	Arl2	56327	protein_coding
ENSMUSG00000038717	2595.42	1.24633	0.285746	4.36166	1.29078e-05	9.76171e-05	ENSMUSG00000038717	Atp5l	27425	protein_coding
ENSMUSG00000026664	480.991	1.24468	0.270723	4.5976	4.27385e-06	3.6539e-05	ENSMUSG00000026664	Phyh	16922	protein_coding
ENSMUSG00000022257	84.3607	1.24453	0.344402	3.6136	0.000301972	0.00153122	ENSMUSG00000022257	Laptm4b	114128	protein_coding
ENSMUSG00000024962	186.621	1.24432	0.238004	5.22817	1.71195e-07	2.00953e-06	ENSMUSG00000024962	Vegfb	22340	protein_coding
ENSMUSG00000063787	655.573	1.24369	0.270195	4.60295	4.1655e-06	3.57219e-05	ENSMUSG00000063787	Chchd1	66121	protein_coding
ENSMUSG00000017188	625.701	1.24267	0.258801	4.80163	1.57383e-06	1.48228e-05	ENSMUSG00000017188	Coa3	52469	protein_coding
ENSMUSG00000041378	183.382	1.2417	0.401357	3.09375	0.00197646	0.00755713	ENSMUSG00000041378	Cldn5	12741	protein_coding
ENSMUSG00000036639	215.958	1.24009	0.321265	3.86002	0.000113376	0.000645982	ENSMUSG00000036639	Nudt1	17766	protein_coding
ENSMUSG00000022323	233.943	1.2389	0.294068	4.21297	2.52035e-05	0.000174407	ENSMUSG00000022323	Rida	15473	protein_coding
ENSMUSG00000042035	142.352	1.23698	0.289843	4.26774	1.97461e-05	0.000141306	ENSMUSG00000042035	Igsf3	78908	protein_coding
ENSMUSG00000056121	249.391	1.23515	0.235214	5.25119	1.51123e-07	1.80038e-06	ENSMUSG00000056121	Fez2	225020	protein_coding
ENSMUSG00000026585	118.098	1.23454	0.303537	4.06718	4.75861e-05	0.000303041	ENSMUSG00000026585	Kifap3	16579	protein_coding
ENSMUSG00000042293	117.663	1.23431	0.341236	3.61717	0.000297836	0.00151391	ENSMUSG00000042293	Gm5617	434402	protein_coding
ENSMUSG00000046916	125.851	1.23337	0.270439	4.56063	5.10011e-06	4.29033e-05	ENSMUSG00000046916	Myct1	68632	protein_coding
ENSMUSG00000041120	113.018	1.23281	0.346016	3.56288	0.000366812	0.00182092	ENSMUSG00000041120	Nbl1	17965	protein_coding
ENSMUSG00000057722	393.739	1.23272	0.331464	3.71902	0.0002	0.00106909	ENSMUSG00000057722	Lepr	16847	protein_coding
ENSMUSG00000040795	80.2183	1.23093	0.355905	3.4586	0.000542991	0.00255273	ENSMUSG00000040795	Iqcc	230767	protein_coding
ENSMUSG00000036292	45.8594	1.23057	0.392067	3.13869	0.00169705	0.00664947	ENSMUSG00000036292	Gramd1c	207798	protein_coding
ENSMUSG00000062908	609.726	1.22895	0.200397	6.13259	8.64584e-10	1.60604e-08	ENSMUSG00000062908	Acadm	11364	protein_coding
ENSMUSG00000027984	536.797	1.22674	0.23928	5.12681	2.94689e-07	3.27793e-06	ENSMUSG00000027984	Hadh	15107	protein_coding
ENSMUSG00000009863	1256.22	1.2251	0.222179	5.51402	3.50726e-08	4.79078e-07	ENSMUSG00000009863	Sdhb	67680	protein_coding
ENSMUSG00000031987	434.571	1.223	0.216223	5.65621	1.5475e-08	2.26705e-07	ENSMUSG00000031987	Egln1	112405	protein_coding
ENSMUSG00000037243	114.489	1.22044	0.299509	4.0748	4.6053e-05	0.00029507	ENSMUSG00000037243	Zfp692	103836	protein_coding
ENSMUSG00000056025	145.671	1.21841	0.308587	3.94835	7.86918e-05	0.000471926	ENSMUSG00000056025	Clca3a1	12722	protein_coding
ENSMUSG00000034353	1093.41	1.21813	0.255435	4.76885	1.8528e-06	1.72087e-05	ENSMUSG00000034353	Ramp1	51801	protein_coding
ENSMUSG00000022354	2558.93	1.21753	0.259337	4.69477	2.66908e-06	2.39931e-05	ENSMUSG00000022354	Ndufb9	66218	protein_coding
ENSMUSG00000062619	138.917	1.21539	0.370567	3.2798	0.0010388	0.00441692	ENSMUSG00000062619	2310039H08Rik	67101	protein_coding
ENSMUSG00000044881	129.174	1.21451	0.300819	4.03736	5.40572e-05	0.000339355	ENSMUSG00000044881	Coa4	68185	protein_coding
ENSMUSG00000002108	146.122	1.21389	0.283102	4.28784	1.80423e-05	0.000130449	ENSMUSG00000002108	Nr1h3	22259	protein_coding
ENSMUSG00000031839	921.464	1.2137	0.19844	6.1162	9.58315e-10	1.76258e-08	ENSMUSG00000031839	Hsbp1	68196	protein_coding
ENSMUSG00000026357	879.467	1.21355	0.255175	4.75575	1.97714e-06	1.82725e-05	ENSMUSG00000026357	Rgs18	64214	protein_coding
ENSMUSG00000033863	205.959	1.21218	0.347256	3.49075	0.000481667	0.00230184	ENSMUSG00000033863	Klf9	16601	protein_coding
ENSMUSG00000020262	55.0689	1.21215	0.379633	3.19296	0.00140822	0.00569056	ENSMUSG00000020262	Adarb1	110532	protein_coding
ENSMUSG00000022844	98.2413	1.21091	0.331485	3.653	0.000259193	0.00133958	ENSMUSG00000022844	Pdia5	72599	protein_coding
ENSMUSG00000027274	280.511	1.21057	0.286381	4.22713	2.36694e-05	0.000165032	ENSMUSG00000027274	Mkks	59030	protein_coding
ENSMUSG00000002804	134.57	1.20943	0.270987	4.46304	8.0805e-06	6.46055e-05	ENSMUSG00000002804	Nudt14	66174	protein_coding
ENSMUSG00000015013	434.746	1.20906	0.266871	4.53049	5.88464e-06	4.8708e-05	ENSMUSG00000015013	Trappc2l	59005	protein_coding
ENSMUSG00000033862	130.732	1.20828	0.302678	3.99196	6.55305e-05	0.00040233	ENSMUSG00000033862	Cdk10	234854	protein_coding
ENSMUSG00000022708	241.8	1.20795	0.340732	3.54515	0.000392394	0.00192908	ENSMUSG00000022708	Zbtb20	56490	protein_coding
ENSMUSG00000030417	495.567	1.20754	0.252443	4.78344	1.72324e-06	1.61124e-05	ENSMUSG00000030417	Pdcd5	56330	protein_coding
ENSMUSG00000056492	174.436	1.20746	0.328615	3.67441	0.0002384	0.00124616	ENSMUSG00000056492	Adgrf5	224792	protein_coding
ENSMUSG00000023939	548.906	1.20391	0.282717	4.25836	2.05933e-05	0.000146494	ENSMUSG00000023939	Mrpl14	68463	protein_coding
ENSMUSG00000026223	939.845	1.20294	0.214328	5.61261	1.99295e-08	2.86214e-07	ENSMUSG00000026223	Itm2c	64294	protein_coding
ENSMUSG00000004044	588.803	1.20087	0.307676	3.90304	9.49923e-05	0.000554998	ENSMUSG00000004044	Cavin1	19285	protein_coding
ENSMUSG00000049960	563.942	1.20056	0.232378	5.1664	2.38645e-07	2.71988e-06	ENSMUSG00000049960	Mrps16	66242	protein_coding
ENSMUSG00000028218	124.825	1.20027	0.368457	3.25755	0.00112378	0.00472438	ENSMUSG00000028218	Fam92a	68099	protein_coding
ENSMUSG00000054312	669.217	1.19898	0.278908	4.29883	1.71705e-05	0.000124899	ENSMUSG00000054312	Mrps21	66292	protein_coding
ENSMUSG00000059689	144.033	1.19888	0.3435	3.49018	0.000482699	0.00230481	ENSMUSG00000059689	Zfp637	232337	protein_coding
ENSMUSG00000021495	294.638	1.19697	0.260323	4.59803	4.26498e-06	3.64818e-05	ENSMUSG00000021495	Fam193b	212483	protein_coding
ENSMUSG00000030256	88.196	1.19676	0.361321	3.31218	0.000925731	0.00399183	ENSMUSG00000030256	Bhlhe41	79362	protein_coding
ENSMUSG00000061731	342.949	1.19654	0.304157	3.93397	8.35539e-05	0.000497174	ENSMUSG00000061731	Ext1	14042	protein_coding
ENSMUSG00000037349	162.571	1.19592	0.28838	4.14704	3.36797e-05	0.00022374	ENSMUSG00000037349	Nudt22	68323	protein_coding
ENSMUSG00000030559	100.287	1.19518	0.315383	3.78962	0.000150881	0.000833621	ENSMUSG00000030559	Rab38	72433	protein_coding
ENSMUSG00000023861	1033.3	1.19375	0.22954	5.20061	1.98631e-07	2.2994e-06	ENSMUSG00000023861	Mpc1	55951	protein_coding
ENSMUSG00000034932	479.857	1.19207	0.279855	4.2596	2.04789e-05	0.000145804	ENSMUSG00000034932	Mrpl54	66047	protein_coding
ENSMUSG00000029551	293.349	1.19073	0.276124	4.3123	1.61566e-05	0.000118449	ENSMUSG00000029551	Psmg3	66506	protein_coding
ENSMUSG00000040591	62.4849	1.1903	0.366349	3.24908	0.00115777	0.00483964	ENSMUSG00000040591	1110051M20Rik	228356	protein_coding
ENSMUSG00000051397	77.0143	1.18939	0.376499	3.15909	0.00158263	0.00627888	ENSMUSG00000051397	Tacstd2	56753	protein_coding
ENSMUSG00000022489	133.083	1.18934	0.288236	4.12625	3.6872e-05	0.00024245	ENSMUSG00000022489	Pde1b	18574	protein_coding
ENSMUSG00000089989	60.504	1.18821	0.346904	3.42519	0.000614368	0.00282185	ENSMUSG00000089989	Gm45713		protein_coding
ENSMUSG00000036751	3020.99	1.18787	0.276062	4.30291	1.68573e-05	0.000122941	ENSMUSG00000036751	Cox6b1	110323	protein_coding
ENSMUSG00000048489	96.6922	1.18642	0.315459	3.76095	0.000169269	0.000923355	ENSMUSG00000048489	8430408G22Rik	213393	protein_coding
ENSMUSG00000028607	206.728	1.18307	0.287654	4.11282	3.90853e-05	0.000255582	ENSMUSG00000028607	Cpt2	12896	protein_coding
ENSMUSG00000034473	109.13	1.18294	0.296147	3.99442	6.48534e-05	0.00039848	ENSMUSG00000034473	Sec22a	317717	protein_coding
ENSMUSG00000021476	104.719	1.18284	0.306105	3.86415	0.000111478	0.000637331	ENSMUSG00000021476	Habp4	56541	protein_coding
ENSMUSG00000040269	365.05	1.18273	0.298608	3.9608	7.46993e-05	0.000450884	ENSMUSG00000040269	Mrps28	66230	protein_coding
ENSMUSG00000017144	119.768	1.18055	0.297599	3.96691	7.28097e-05	0.000440588	ENSMUSG00000017144	Rnd3	74194	protein_coding
ENSMUSG00000033739	47.6868	1.18008	0.386756	3.05122	0.00227913	0.00854513	ENSMUSG00000033739	Fkbpl	56299	protein_coding
ENSMUSG00000017615	182.537	1.17989	0.304084	3.88014	0.000104394	0.00060217	ENSMUSG00000017615	Tnfaip1	21927	protein_coding
ENSMUSG00000023277	1338.68	1.17966	0.268552	4.39266	1.11975e-05	8.61119e-05	ENSMUSG00000023277	Twf2	23999	protein_coding
ENSMUSG00000025854	93.3637	1.17911	0.342019	3.44751	0.000565783	0.00263331	ENSMUSG00000025854	Fam20c	80752	protein_coding
ENSMUSG00000006219	72.9058	1.1786	0.371385	3.17352	0.00150603	0.00603634	ENSMUSG00000006219	Fblim1	74202	protein_coding
ENSMUSG00000047909	139.862	1.17701	0.277966	4.23435	2.29217e-05	0.000160507	ENSMUSG00000047909	Ankrd16	320816	protein_coding
ENSMUSG00000005054	800.501	1.17583	0.247548	4.7499	2.03518e-06	1.87469e-05	ENSMUSG00000005054	Cstb	13014	protein_coding
ENSMUSG00000000489	128.653	1.17512	0.269829	4.35507	1.33027e-05	9.9973e-05	ENSMUSG00000000489	Pdgfb	18591	protein_coding
ENSMUSG00000078570	143.242	1.17452	0.301772	3.89208	9.93876e-05	0.00057686	ENSMUSG00000078570	1110065P20Rik	68920	protein_coding
ENSMUSG00000027371	100.756	1.17387	0.308293	3.80764	0.000140297	0.000782363	ENSMUSG00000027371	Fahd2a	68126	protein_coding
ENSMUSG00000021930	105.94	1.17301	0.305879	3.83488	0.000125624	0.000708309	ENSMUSG00000021930	Spryd7	66674	protein_coding
ENSMUSG00000027204	220.413	1.17292	0.301404	3.89152	9.96182e-05	0.000577999	ENSMUSG00000027204	Fbn1	14118	protein_coding
ENSMUSG00000060548	181.218	1.17255	0.378738	3.09592	0.001962	0.00751212	ENSMUSG00000060548	Tnfrsf19	29820	protein_coding
ENSMUSG00000006732	268.964	1.17234	0.317303	3.69469	0.000220151	0.00116163	ENSMUSG00000006732	Mettl1	17299	protein_coding
ENSMUSG00000026958	109.94	1.16971	0.293027	3.9918	6.55743e-05	0.00040233	ENSMUSG00000026958	Dpp7	83768	protein_coding
ENSMUSG00000040658	170.451	1.16909	0.287259	4.0698	4.70531e-05	0.000300216	ENSMUSG00000040658	Dnph1	381101	protein_coding
ENSMUSG00000030094	367.664	1.16843	0.263449	4.4351	9.20282e-06	7.26096e-05	ENSMUSG00000030094	Xpc	22591	protein_coding
ENSMUSG00000019579	554.945	1.16819	0.249267	4.6865	2.77924e-06	2.48634e-05	ENSMUSG00000019579	Mydgf	28106	protein_coding
ENSMUSG00000030869	817.94	1.16816	0.27465	4.25328	2.10664e-05	0.000149352	ENSMUSG00000030869	Ndufab1	70316	protein_coding
ENSMUSG00000042286	274.905	1.168	0.322921	3.61699	0.000298054	0.00151456	ENSMUSG00000042286	Stab1	192187	protein_coding
ENSMUSG00000036256	526.128	1.16763	0.239425	4.87681	1.07817e-06	1.05031e-05	ENSMUSG00000036256	Igfbp7	29817	protein_coding
ENSMUSG00000034744	179.645	1.16437	0.246282	4.7278	2.26964e-06	2.0702e-05	ENSMUSG00000034744	Nagk	56174	protein_coding
ENSMUSG00000039105	2100.48	1.16376	0.269951	4.31099	1.62526e-05	0.000119049	ENSMUSG00000039105	Atp6v1g1	66290	protein_coding
ENSMUSG00000063882	4717.24	1.16066	0.275876	4.20717	2.58593e-05	0.000178064	ENSMUSG00000063882	Uqcrh	66576	protein_coding
ENSMUSG00000051346	118.734	1.16006	0.333568	3.47772	0.000505697	0.00239891	ENSMUSG00000051346	Spryd4	66701	protein_coding
ENSMUSG00000047067	92.7562	1.15987	0.386748	2.99902	0.00270846	0.00989797	ENSMUSG00000047067	Dusp28	67446	protein_coding
ENSMUSG00000028398	469.651	1.15953	0.261191	4.4394	9.02118e-06	7.13779e-05	ENSMUSG00000028398	Dmac1	66928	protein_coding
ENSMUSG00000032112	520.506	1.15796	0.275725	4.19967	2.673e-05	0.000183532	ENSMUSG00000032112	Trappc4	60409	protein_coding
ENSMUSG00000021213	114.008	1.15793	0.37563	3.08264	0.00205176	0.00781831	ENSMUSG00000021213	Akr1c13	27384	protein_coding
ENSMUSG00000010607	232.395	1.15782	0.304985	3.79631	0.000146865	0.000814383	ENSMUSG00000010607	Pigyl	66268	protein_coding
ENSMUSG00000014856	634.809	1.15661	0.291109	3.9731	7.09427e-05	0.000431469	ENSMUSG00000014856	Tmem208	66320	protein_coding
ENSMUSG00000000171	2249.68	1.15576	0.243902	4.73863	2.15164e-06	1.97114e-05	ENSMUSG00000000171	Sdhd	66925	protein_coding
ENSMUSG00000003955	376.815	1.15451	0.27386	4.2157	2.49004e-05	0.000172524	ENSMUSG00000003955	Fam162a	70186	protein_coding
ENSMUSG00000032997	87.4324	1.15392	0.347497	3.32067	0.000898025	0.00389438	ENSMUSG00000032997	Chpf	74241	protein_coding
ENSMUSG00000026928	381.882	1.15381	0.27214	4.23978	2.23738e-05	0.000157194	ENSMUSG00000026928	Card9	332579	protein_coding
ENSMUSG00000049422	933.5	1.15272	0.310555	3.71181	0.000205783	0.00109442	ENSMUSG00000049422	Chchd10	103172	protein_coding
ENSMUSG00000039987	225.304	1.1526	0.226467	5.08947	3.5907e-07	3.91361e-06	ENSMUSG00000039987	Phtf2	68770	protein_coding
ENSMUSG00000038264	195.497	1.15132	0.286557	4.01777	5.87527e-05	0.000365142	ENSMUSG00000038264	Sema7a	20361	protein_coding
ENSMUSG00000001158	537.12	1.15119	0.295319	3.89812	9.69411e-05	0.000565007	ENSMUSG00000001158	Snrnp27	66618	protein_coding
ENSMUSG00000028273	570.099	1.15043	0.208141	5.52717	3.25439e-08	4.48555e-07	ENSMUSG00000028273	Pdlim5	56376	protein_coding
ENSMUSG00000033379	2472.03	1.15028	0.231825	4.96185	6.98256e-07	7.15926e-06	ENSMUSG00000033379	Atp6v0b	114143	protein_coding
ENSMUSG00000036781	1609.07	1.1483	0.195823	5.86398	4.51911e-09	7.30988e-08	ENSMUSG00000036781	Rps27l	67941	protein_coding
ENSMUSG00000005973	271.168	1.14691	0.24271	4.72544	2.29612e-06	2.09208e-05	ENSMUSG00000005973	Rcn1	19672	protein_coding
ENSMUSG00000041084	963.672	1.14684	0.200465	5.7209	1.0596e-08	1.59835e-07	ENSMUSG00000041084	Ostc	66357	protein_coding
ENSMUSG00000060227	141.641	1.14612	0.333768	3.43388	0.000594998	0.00274491	ENSMUSG00000060227	Casc4	319996	protein_coding
ENSMUSG00000020263	88.9666	1.14542	0.303848	3.76972	0.000163433	0.000895307	ENSMUSG00000020263	Appl2	216190	protein_coding
ENSMUSG00000002580	580.046	1.14518	0.263011	4.35411	1.33608e-05	0.000100364	ENSMUSG00000002580	Mien1	103742	protein_coding
ENSMUSG00000070493	2608.89	1.14473	0.296029	3.86693	0.000110213	0.000631082	ENSMUSG00000070493	Chchd2	14004	protein_coding
ENSMUSG00000020773	66.0793	1.14367	0.355461	3.21743	0.00129346	0.00530867	ENSMUSG00000020773	Trim47	217333	protein_coding
ENSMUSG00000038880	353.332	1.14332	0.264808	4.31755	1.57768e-05	0.000115918	ENSMUSG00000038880	Mrps34	79044	protein_coding
ENSMUSG00000075419	97.2006	1.14323	0.294666	3.87974	0.00010457	0.000602968	ENSMUSG00000075419	Dolk	227697	protein_coding
ENSMUSG00000024143	290.524	1.14246	0.262008	4.36041	1.29822e-05	9.80656e-05	ENSMUSG00000024143	Rhoq	104215	protein_coding
ENSMUSG00000028261	159.187	1.14222	0.262441	4.3523	1.3472e-05	0.000101064	ENSMUSG00000028261	Ndufaf4	68493	protein_coding
ENSMUSG00000054091	1512.55	1.14085	0.292111	3.90554	9.40143e-05	0.000550243	ENSMUSG00000054091	1810037I17Rik	67704	protein_coding
ENSMUSG00000028076	225.958	1.1386	0.224661	5.06808	4.01856e-07	4.34605e-06	ENSMUSG00000028076	Cd1d1	12479	protein_coding
ENSMUSG00000008167	70.8067	1.13797	0.351473	3.23771	0.00120494	0.00500164	ENSMUSG00000008167	Fbxw9	68628	protein_coding
ENSMUSG00000030029	61.5427	1.13588	0.369195	3.07664	0.00209345	0.00794468	ENSMUSG00000030029	Lrig1	16206	protein_coding
ENSMUSG00000046470	101.277	1.13526	0.352856	3.21733	0.00129389	0.00530895	ENSMUSG00000046470	Sox18	20672	protein_coding
ENSMUSG00000006589	1117.88	1.13389	0.269319	4.21022	2.55124e-05	0.000175964	ENSMUSG00000006589	Aprt	11821	protein_coding
ENSMUSG00000051185	410.058	1.13376	0.27127	4.17944	2.92222e-05	0.00019821	ENSMUSG00000051185	Fam174a	67698	protein_coding
ENSMUSG00000033032	84.6743	1.13336	0.334407	3.38916	0.000701061	0.00316033	ENSMUSG00000033032	Afap1l1	106877	protein_coding
ENSMUSG00000051154	646.424	1.1323	0.222187	5.09617	3.46599e-07	3.79742e-06	ENSMUSG00000051154	Commd3	12238	protein_coding
ENSMUSG00000034729	230.794	1.13036	0.227412	4.97054	6.67684e-07	6.87522e-06	ENSMUSG00000034729	Mrps10	64657	protein_coding
ENSMUSG00000024862	89.5553	1.12931	0.322544	3.50125	0.000463074	0.00222759	ENSMUSG00000024862	Klc2	16594	protein_coding
ENSMUSG00000034156	114.646	1.12825	0.345133	3.26902	0.0010792	0.00455906	ENSMUSG00000034156	Tspoap1	207777	protein_coding
ENSMUSG00000030605	380.715	1.12478	0.355142	3.16713	0.00153951	0.00614412	ENSMUSG00000030605	Mfge8	17304	protein_coding
ENSMUSG00000005882	274.827	1.12278	0.246976	4.54612	5.46437e-06	4.56244e-05	ENSMUSG00000005882	Uqcc1	56046	protein_coding
ENSMUSG00000022544	145.406	1.12142	0.322479	3.47751	0.000506098	0.00240014	ENSMUSG00000022544	Eef2kmt	70511	protein_coding
ENSMUSG00000027890	86.0282	1.12073	0.332465	3.37096	0.000749077	0.0033391	ENSMUSG00000027890	Gstm4	14865	protein_coding
ENSMUSG00000027087	343.125	1.1206	0.252212	4.44311	8.86663e-06	7.02878e-05	ENSMUSG00000027087	Itgav	16410	protein_coding
ENSMUSG00000028013	340.072	1.11986	0.276133	4.05551	5.00247e-05	0.000316958	ENSMUSG00000028013	Ppa2	74776	protein_coding
ENSMUSG00000031897	733.86	1.11948	0.253628	4.41386	1.01544e-05	7.90024e-05	ENSMUSG00000031897	Psmb10	19171	protein_coding
ENSMUSG00000033429	223.409	1.11891	0.286529	3.90507	9.41979e-05	0.000551125	ENSMUSG00000033429	Mcee	73724	protein_coding
ENSMUSG00000050295	84.1366	1.11746	0.344852	3.2404	0.00119361	0.00496693	ENSMUSG00000050295	Foxc1	17300	protein_coding
ENSMUSG00000019578	645.482	1.115	0.254508	4.38101	1.18133e-05	9.0194e-05	ENSMUSG00000019578	Ubxn6	66530	protein_coding
ENSMUSG00000029071	351.567	1.11371	0.240373	4.63323	3.60001e-06	3.13533e-05	ENSMUSG00000029071	Dvl1	13542	protein_coding
ENSMUSG00000039461	177.718	1.11303	0.255174	4.36187	1.28956e-05	9.7569e-05	ENSMUSG00000039461	Tcta	102791	protein_coding
ENSMUSG00000030335	724.523	1.11286	0.260377	4.27405	1.91955e-05	0.000137954	ENSMUSG00000030335	Mrpl51	66493	protein_coding
ENSMUSG00000026836	69.4841	1.11267	0.331272	3.35879	0.000782841	0.00346932	ENSMUSG00000026836	Acvr1	11477	protein_coding
ENSMUSG00000040813	160.687	1.11253	0.264146	4.21182	2.53324e-05	0.00017515	ENSMUSG00000040813	Tex264	21767	protein_coding
ENSMUSG00000015289	430.811	1.11232	0.246682	4.50913	6.50948e-06	5.31856e-05	ENSMUSG00000015289	Lage3	66192	protein_coding
ENSMUSG00000034203	245.357	1.11221	0.266941	4.16649	3.09327e-05	0.000207962	ENSMUSG00000034203	Chchd4	72170	protein_coding
ENSMUSG00000010054	288.313	1.11205	0.254291	4.37313	1.22476e-05	9.31706e-05	ENSMUSG00000010054	Tusc2	80385	protein_coding
ENSMUSG00000052310	460.226	1.11204	0.204737	5.43156	5.58628e-08	7.29216e-07	ENSMUSG00000052310	Slc39a1	30791	protein_coding
ENSMUSG00000004945	585.466	1.11162	0.195326	5.69108	1.26241e-08	1.88396e-07	ENSMUSG00000004945	Tmem242	70544	protein_coding
ENSMUSG00000024955	427.39	1.11028	0.246	4.51333	6.38163e-06	5.2345e-05	ENSMUSG00000024955	Esrra	26379	protein_coding
ENSMUSG00000054237	102.117	1.10943	0.317309	3.49637	0.000471631	0.00226097	ENSMUSG00000054237	Fra10ac1	70567	protein_coding
ENSMUSG00000020803	677.08	1.10921	0.221761	5.00183	5.67872e-07	5.95716e-06	ENSMUSG00000020803	Txndc17	52700	protein_coding
ENSMUSG00000029185	170.868	1.10778	0.274502	4.0356	5.44627e-05	0.000341517	ENSMUSG00000029185	Fam114a1	68303	protein_coding
ENSMUSG00000027901	215.434	1.10463	0.276032	4.00183	6.28542e-05	0.000387759	ENSMUSG00000027901	Dennd2d	72121	protein_coding
ENSMUSG00000027406	1192.16	1.10309	0.218886	5.03956	4.66595e-07	4.9788e-06	ENSMUSG00000027406	Idh3b	170718	protein_coding
ENSMUSG00000028108	206.927	1.10161	0.330428	3.33389	0.000856409	0.00374587	ENSMUSG00000028108	Ecm1	13601	protein_coding
ENSMUSG00000019467	90.9508	1.10135	0.308153	3.57402	0.000351536	0.0017515	ENSMUSG00000019467	Arhgef25	52666	protein_coding
ENSMUSG00000019738	242.083	1.10055	0.308969	3.56202	0.000368016	0.00182582	ENSMUSG00000019738	Polr2i	69920	protein_coding
ENSMUSG00000016427	854.343	1.10036	0.250717	4.38885	1.13954e-05	8.74009e-05	ENSMUSG00000016427	Ndufa1	54405	protein_coding
ENSMUSG00000028295	191.158	1.09885	0.347712	3.16023	0.00157643	0.00626165	ENSMUSG00000028295	Smim8	66291	protein_coding
ENSMUSG00000036552	101.791	1.09833	0.339166	3.23834	0.00120228	0.00499281	ENSMUSG00000036552	Ermard	381062	protein_coding
ENSMUSG00000060152	392.002	1.09792	0.298725	3.67535	0.000237528	0.00124198	ENSMUSG00000060152	Pop5	117109	protein_coding
ENSMUSG00000026047	100.927	1.09591	0.3379	3.2433	0.00118156	0.0049253	ENSMUSG00000026047	Kdelc1	72050	protein_coding
ENSMUSG00000009894	76.6699	1.09501	0.325449	3.36462	0.000766495	0.00340498	ENSMUSG00000009894	Snap47	67826	protein_coding
ENSMUSG00000032265	532.504	1.09466	0.248806	4.39964	1.08429e-05	8.36994e-05	ENSMUSG00000032265	Fam46a	212943	protein_coding
ENSMUSG00000032673	250.415	1.0938	0.250852	4.36036	1.29846e-05	9.80656e-05	ENSMUSG00000032673	Prorsd1	67939	protein_coding
ENSMUSG00000028443	86.8282	1.09274	0.321121	3.4029	0.00066675	0.00303173	ENSMUSG00000028443	Nudt2	66401	protein_coding
ENSMUSG00000014599	237.428	1.09154	0.319512	3.41625	0.000634892	0.00290261	ENSMUSG00000014599	Csf1	12977	protein_coding
ENSMUSG00000022956	2586.19	1.09105	0.256458	4.2543	2.09708e-05	0.000148863	ENSMUSG00000022956	Atp5o	28080	protein_coding
ENSMUSG00000045039	106.103	1.08888	0.284682	3.82489	0.000130829	0.000733709	ENSMUSG00000045039	Megf8	269878	protein_coding
ENSMUSG00000039208	244.196	1.08766	0.260716	4.1718	3.02205e-05	0.00020399	ENSMUSG00000039208	Metrnl	210029	protein_coding
ENSMUSG00000022217	97.3297	1.08698	0.337461	3.22106	0.00127716	0.00525462	ENSMUSG00000022217	Emc9	85308	protein_coding
ENSMUSG00000053559	88.486	1.08695	0.360107	3.01839	0.00254119	0.00936352	ENSMUSG00000053559	Smagp	207818	protein_coding
ENSMUSG00000022890	1643.6	1.08641	0.221203	4.91139	9.04321e-07	9.02922e-06	ENSMUSG00000022890	Atp5j	11957	protein_coding
ENSMUSG00000026433	235.58	1.08639	0.254397	4.27044	1.95083e-05	0.000139783	ENSMUSG00000026433	Rab29	226422	protein_coding
ENSMUSG00000039016	564.28	1.08533	0.234304	4.63216	3.6187e-06	3.14672e-05	ENSMUSG00000039016	Timm8b	30057	protein_coding
ENSMUSG00000054641	262.477	1.0852	0.304693	3.56161	0.000368584	0.0018281	ENSMUSG00000054641	Mmrn1	70945	protein_coding
ENSMUSG00000090258	477.805	1.08342	0.320482	3.3806	0.000723285	0.00324395	ENSMUSG00000090258	Churc1	211151	protein_coding
ENSMUSG00000021124	587.947	1.08296	0.208955	5.18278	2.18609e-07	2.5116e-06	ENSMUSG00000021124	Vti1b	53612	protein_coding
ENSMUSG00000032892	189.737	1.08272	0.245398	4.4121	1.02375e-05	7.95018e-05	ENSMUSG00000032892	Rangrf	57785	protein_coding
ENSMUSG00000024132	270.426	1.08186	0.253855	4.26172	2.02858e-05	0.000144613	ENSMUSG00000024132	Eci1	13177	protein_coding
ENSMUSG00000014606	919.748	1.08081	0.235179	4.59568	4.31332e-06	3.68389e-05	ENSMUSG00000014606	Slc25a11	67863	protein_coding
ENSMUSG00000004748	138.801	1.08038	0.289911	3.72659	0.000194086	0.00104227	ENSMUSG00000004748	Mtfp1	67900	protein_coding
ENSMUSG00000027646	139.155	1.08033	0.344653	3.13455	0.00172119	0.00672505	ENSMUSG00000027646	Src	20779	protein_coding
ENSMUSG00000072582	331.871	1.08001	0.254611	4.24179	2.21741e-05	0.000156122	ENSMUSG00000072582	Ptrh2	217057	protein_coding
ENSMUSG00000034793	247.931	1.07959	0.259708	4.15695	3.22528e-05	0.000215713	ENSMUSG00000034793	G6pc3	68401	protein_coding
ENSMUSG00000036860	204.592	1.07956	0.277255	3.89375	9.87045e-05	0.000573491	ENSMUSG00000036860	Mrpl55	67212	protein_coding
ENSMUSG00000024902	433.967	1.0784	0.274896	3.92294	8.74743e-05	0.000516108	ENSMUSG00000024902	Mrpl11	66419	protein_coding
ENSMUSG00000040283	97.5166	1.07823	0.318469	3.38566	0.000710064	0.00319405	ENSMUSG00000040283	Btnl9	237754	protein_coding
ENSMUSG00000060703	278.666	1.07641	0.244265	4.40673	1.04943e-05	8.12702e-05	ENSMUSG00000060703	Cd302	66205	protein_coding
ENSMUSG00000066839	191.21	1.07529	0.259575	4.1425	3.43533e-05	0.000227405	ENSMUSG00000066839	Ecsit	26940	protein_coding
ENSMUSG00000045211	132.195	1.07519	0.302533	3.55398	0.000379455	0.0018726	ENSMUSG00000045211	Nudt18	213484	protein_coding
ENSMUSG00000021876	255.91	1.07496	0.235134	4.57171	4.83761e-06	4.08385e-05	ENSMUSG00000021876	Rnase4	58809	protein_coding
ENSMUSG00000021716	221.65	1.06987	0.305755	3.49911	0.000466821	0.0022424	ENSMUSG00000021716	Srek1ip1	67288	protein_coding
ENSMUSG00000033488	119.702	1.06927	0.309921	3.45012	0.000560329	0.00261155	ENSMUSG00000033488	BC026585	226527	protein_coding
ENSMUSG00000067038	1054.98	1.06892	0.326993	3.26893	0.00107956	0.00455906	ENSMUSG00000067038	Rps12-ps3		protein_coding
ENSMUSG00000045975	174.408	1.06887	0.268828	3.97602	7.00779e-05	0.000426364	ENSMUSG00000045975	C2cd2	207781	protein_coding
ENSMUSG00000045948	275.833	1.06566	0.281753	3.78224	0.000155424	0.000855624	ENSMUSG00000045948	Mrps12	24030	protein_coding
ENSMUSG00000020022	553.238	1.06545	0.257481	4.13797	3.50389e-05	0.000231577	ENSMUSG00000020022	Ndufa12	66414	protein_coding
ENSMUSG00000067235	400.412	1.06534	0.317889	3.35129	0.000804372	0.00355067	ENSMUSG00000067235	H2-Q10	15007	protein_coding
ENSMUSG00000059900	511.193	1.06468	0.225524	4.72089	2.34809e-06	2.13595e-05	ENSMUSG00000059900	Tmem40	94346	protein_coding
ENSMUSG00000004933	124.286	1.06446	0.282162	3.77253	0.000161599	0.000886706	ENSMUSG00000004933	Matk	17179	protein_coding
ENSMUSG00000026568	1706.95	1.06343	0.310215	3.42804	0.000607965	0.00279704	ENSMUSG00000026568	Mpc2	70456	protein_coding
ENSMUSG00000035048	515.773	1.06336	0.222705	4.77475	1.79929e-06	1.67767e-05	ENSMUSG00000035048	Anapc13	69010	protein_coding
ENSMUSG00000032279	937.302	1.06298	0.207249	5.12897	2.9133e-07	3.24918e-06	ENSMUSG00000032279	Idh3a	67834	protein_coding
ENSMUSG00000034659	440.54	1.06278	0.240598	4.41723	9.9974e-06	7.81073e-05	ENSMUSG00000034659	Tmem109	68539	protein_coding
ENSMUSG00000034789	606.811	1.06159	0.219117	4.84485	1.2671e-06	1.22151e-05	ENSMUSG00000034789	Rab24	19336	protein_coding
ENSMUSG00000060147	1121.69	1.06092	0.181666	5.83993	5.22214e-09	8.32413e-08	ENSMUSG00000060147	Serpinb6a	20719	protein_coding
ENSMUSG00000019806	73.1066	1.05979	0.346241	3.06083	0.00220722	0.00831065	ENSMUSG00000019806	Aig1	66253	protein_coding
ENSMUSG00000041035	148.587	1.05946	0.330518	3.20546	0.00134847	0.00549279	ENSMUSG00000041035	Gm17018	226162	protein_coding
ENSMUSG00000020089	464.679	1.05894	0.3265	3.24332	0.00118147	0.0049253	ENSMUSG00000020089	Ppa1	67895	protein_coding
ENSMUSG00000023967	394.331	1.0589	0.30802	3.43776	0.000586555	0.00271118	ENSMUSG00000023967	Mrps18a	68565	protein_coding
ENSMUSG00000052751	85.456	1.05769	0.338604	3.12367	0.00178614	0.00694015	ENSMUSG00000052751	Repin1	58887	protein_coding
ENSMUSG00000034220	971.784	1.05725	0.188459	5.61	2.02326e-08	2.90318e-07	ENSMUSG00000034220	Gpc1	14733	protein_coding
ENSMUSG00000009995	357.59	1.05681	0.247805	4.26469	2.00176e-05	0.000143066	ENSMUSG00000009995	Taz	66826	protein_coding
ENSMUSG00000029020	637.833	1.05667	0.198411	5.32564	1.00599e-07	1.23622e-06	ENSMUSG00000029020	Mfn2	170731	protein_coding
ENSMUSG00000031765	551.209	1.05656	0.297514	3.5513	0.000383335	0.00188953	ENSMUSG00000031765	Mt1	17748	protein_coding
ENSMUSG00000014592	156.996	1.05511	0.31621	3.33675	0.00084765	0.00371337	ENSMUSG00000014592	Camta1	100072	protein_coding
ENSMUSG00000032531	89.8122	1.05383	0.302915	3.47894	0.000503398	0.00239004	ENSMUSG00000032531	Amotl2	56332	protein_coding
ENSMUSG00000069255	134.857	1.05306	0.278752	3.77777	0.000158239	0.00086941	ENSMUSG00000069255	Dusp22	105352	protein_coding
ENSMUSG00000010057	108.966	1.05231	0.329667	3.19205	0.00141268	0.0057072	ENSMUSG00000010057	Nprl2	56032	protein_coding
ENSMUSG00000061758	118.661	1.05196	0.282526	3.72341	0.000196548	0.00105366	ENSMUSG00000061758	Akr1b10	67861	protein_coding
ENSMUSG00000063229	7967.95	1.05044	0.211	4.97841	6.41093e-07	6.63808e-06	ENSMUSG00000063229	Ldha	16828	protein_coding
ENSMUSG00000040722	87.9443	1.04922	0.326199	3.21651	0.0012976	0.00531915	ENSMUSG00000040722	Scamp5	56807	protein_coding
ENSMUSG00000035443	260.087	1.04891	0.288841	3.63146	0.000281818	0.00144166	ENSMUSG00000035443	Thyn1	77862	protein_coding
ENSMUSG00000041354	526.564	1.04723	0.230941	4.53463	5.77041e-06	4.78936e-05	ENSMUSG00000041354	Rgl2	19732	protein_coding
ENSMUSG00000040521	245.478	1.04662	0.321559	3.25484	0.00113458	0.00475787	ENSMUSG00000040521	Tsfm	66399	protein_coding
ENSMUSG00000034201	256.29	1.04414	0.253572	4.11772	3.82644e-05	0.000251212	ENSMUSG00000034201	Gas2l1	78926	protein_coding
ENSMUSG00000021504	141.836	1.04293	0.259695	4.01598	5.91996e-05	0.000367375	ENSMUSG00000021504	B4galt7	218271	protein_coding
ENSMUSG00000021018	259.446	1.03998	0.296944	3.50228	0.000461299	0.00222033	ENSMUSG00000021018	Polr2h	245841	protein_coding
ENSMUSG00000031556	336.639	1.0393	0.216248	4.80603	1.53956e-06	1.45409e-05	ENSMUSG00000031556	Tm2d2	69742	protein_coding
ENSMUSG00000033365	304.698	1.03911	0.250104	4.15471	3.25696e-05	0.000217572	ENSMUSG00000033365	Ipo13	230673	protein_coding
ENSMUSG00000030339	346.709	1.03699	0.196643	5.27344	1.33888e-07	1.61107e-06	ENSMUSG00000030339	Ltbr	17000	protein_coding
ENSMUSG00000058076	1281.16	1.03652	0.220479	4.70124	2.58581e-06	2.3282e-05	ENSMUSG00000058076	Sdhc	66052	protein_coding
ENSMUSG00000047371	79.7946	1.03612	0.333352	3.10819	0.00188237	0.00724361	ENSMUSG00000047371	Zfp768	233890	protein_coding
ENSMUSG00000020592	270.951	1.03612	0.327222	3.16641	0.00154335	0.00615357	ENSMUSG00000020592	Sdc1	20969	protein_coding
ENSMUSG00000035776	156.646	1.03464	0.259707	3.98387	6.78011e-05	0.000414014	ENSMUSG00000035776	Cd99l2	171486	protein_coding
ENSMUSG00000058586	237.924	1.03387	0.261621	3.95179	7.75683e-05	0.000466021	ENSMUSG00000058586	Serhl	68607	protein_coding
ENSMUSG00000032565	120.175	1.03147	0.298877	3.45115	0.000558196	0.00260305	ENSMUSG00000032565	Nudt16	75686	protein_coding
ENSMUSG00000030793	648.813	1.02898	0.291203	3.53354	0.000410031	0.00199988	ENSMUSG00000030793	Pycard	66824	protein_coding
ENSMUSG00000024038	601.065	1.02727	0.246516	4.16718	3.08397e-05	0.00020742	ENSMUSG00000024038	Ndufv3	78330	protein_coding
ENSMUSG00000028743	152.164	1.0271	0.332138	3.09238	0.00198561	0.0075852	ENSMUSG00000028743	Akr7a5	110198	protein_coding
ENSMUSG00000015994	639.83	1.02481	0.206174	4.97061	6.67422e-07	6.87522e-06	ENSMUSG00000015994	Fnta	14272	protein_coding
ENSMUSG00000023094	118.508	1.02215	0.275502	3.71015	0.000207135	0.00110021	ENSMUSG00000023094	Msrb2	76467	protein_coding
ENSMUSG00000027305	135.51	1.02129	0.314999	3.24219	0.00118616	0.00494205	ENSMUSG00000027305	Ndufaf1	69702	protein_coding
ENSMUSG00000027447	4268.76	1.02028	0.246642	4.1367	3.52342e-05	0.000232713	ENSMUSG00000027447	Cst3	13010	protein_coding
ENSMUSG00000024399	417.56	1.01981	0.280946	3.6299	0.000283532	0.00144999	ENSMUSG00000024399	Ltb	16994	protein_coding
ENSMUSG00000074649	180.148	1.01748	0.255125	3.98816	6.6588e-05	0.000407348	ENSMUSG00000074649	BC029722		protein_coding
ENSMUSG00000051671	141.805	1.0169	0.267741	3.79809	0.000145817	0.00080884	ENSMUSG00000051671	Coa6	67892	protein_coding
ENSMUSG00000021033	181.708	1.01685	0.287765	3.53361	0.000409921	0.00199988	ENSMUSG00000021033	Gstz1	14874	protein_coding
ENSMUSG00000021665	1515.97	1.01674	0.236391	4.30111	1.69944e-05	0.000123726	ENSMUSG00000021665	Hexb	15212	protein_coding
ENSMUSG00000038181	287.395	1.01647	0.21658	4.69329	2.68848e-06	2.41416e-05	ENSMUSG00000038181	Chpf2	100910	protein_coding
ENSMUSG00000030847	191.741	1.01629	0.27821	3.65297	0.000259227	0.00133958	ENSMUSG00000030847	Bag3	29810	protein_coding
ENSMUSG00000029275	283.17	1.01568	0.303694	3.34443	0.000824526	0.00362912	ENSMUSG00000029275	Gfi1	14581	protein_coding
ENSMUSG00000032959	1769.28	1.01397	0.205068	4.94455	7.63202e-07	7.76346e-06	ENSMUSG00000032959	Pebp1	23980	protein_coding
ENSMUSG00000024197	540.454	1.01288	0.234666	4.31625	1.58705e-05	0.000116453	ENSMUSG00000024197	Plin3	66905	protein_coding
ENSMUSG00000028104	253.516	1.01165	0.29904	3.38299	0.000717003	0.00321922	ENSMUSG00000028104	Polr3gl	69870	protein_coding
ENSMUSG00000042558	280.122	1.01005	0.251082	4.02281	5.75072e-05	0.000357949	ENSMUSG00000042558	Adprhl2	100206	protein_coding
ENSMUSG00000086316	126.895	1.00939	0.288322	3.50089	0.000463699	0.00222884	ENSMUSG00000086316	Nbdy	70123	protein_coding
ENSMUSG00000022186	1191.05	1.00803	0.184886	5.45217	4.97585e-08	6.54627e-07	ENSMUSG00000022186	Oxct1	67041	protein_coding
ENSMUSG00000025484	258.434	1.0079	0.249008	4.04767	5.1731e-05	0.000326708	ENSMUSG00000025484	Bet1l	54399	protein_coding
ENSMUSG00000031818	7150.43	1.00771	0.262113	3.84456	0.000120771	0.000683473	ENSMUSG00000031818	Cox4i1	12857	protein_coding
ENSMUSG00000015126	157.098	1.00753	0.298382	3.37664	0.000733779	0.00328224	ENSMUSG00000015126	Tsr3	68327	protein_coding
ENSMUSG00000000628	464.16	1.0062	0.321826	3.12653	0.00176883	0.00688248	ENSMUSG00000000628	Hk2	15277	protein_coding
ENSMUSG00000018428	124.988	1.00447	0.2983	3.36731	0.000759048	0.00337547	ENSMUSG00000018428	Akap1	11640	protein_coding
ENSMUSG00000003444	151.959	1.00401	0.313336	3.20426	0.00135408	0.00551162	ENSMUSG00000003444	Med29	67224	protein_coding
ENSMUSG00000032114	175.414	1.00342	0.283957	3.53371	0.000409767	0.00199984	ENSMUSG00000032114	Slc37a4	14385	protein_coding
ENSMUSG00000036850	447.182	1.00306	0.238674	4.20263	2.63829e-05	0.000181223	ENSMUSG00000036850	Mrpl41	107733	protein_coding
ENSMUSG00000029545	465.234	1.00252	0.248813	4.02922	5.59621e-05	0.000349742	ENSMUSG00000029545	Acads	11409	protein_coding
ENSMUSG00000028608	218.737	1.00081	0.236716	4.22788	2.35901e-05	0.000164601	ENSMUSG00000028608	0610037L13Rik	74098	protein_coding
ENSMUSG00000037730	222.105	-1.00022	0.242963	-4.11677	3.84227e-05	0.000251955	ENSMUSG00000037730	Mynn	80732	protein_coding
ENSMUSG00000041408	1418.52	-1.00055	0.169126	-5.91602	3.2983e-09	5.48866e-08	ENSMUSG00000041408	Wapl	218914	protein_coding
ENSMUSG00000032897	330.97	-1.0006	0.214302	-4.66909	3.02532e-06	2.68785e-05	ENSMUSG00000032897	Nfyc	18046	protein_coding
ENSMUSG00000022016	257.382	-1.00086	0.258859	-3.86642	0.000110443	0.000632062	ENSMUSG00000022016	Akap11	219181	protein_coding
ENSMUSG00000042476	805.047	-1.00243	0.24393	-4.10951	3.96505e-05	0.000258692	ENSMUSG00000042476	Abcb4	18670	protein_coding
ENSMUSG00000009470	917.78	-1.00366	0.178027	-5.63767	1.7237e-08	2.50115e-07	ENSMUSG00000009470	Tnpo1	238799	protein_coding
ENSMUSG00000042121	159.504	-1.00366	0.261659	-3.83575	0.00012518	0.000706044	ENSMUSG00000042121	Ssh1	231637	protein_coding
ENSMUSG00000021068	942.414	-1.00385	0.274485	-3.65721	0.000254973	0.00132124	ENSMUSG00000021068	Nin	18080	protein_coding
ENSMUSG00000024867	264.391	-1.00419	0.217212	-4.62309	3.78071e-06	3.26726e-05	ENSMUSG00000024867	Pip5k1b	18719	protein_coding
ENSMUSG00000028060	473.009	-1.00525	0.196073	-5.12691	2.9453e-07	3.27793e-06	ENSMUSG00000028060	2810403A07Rik	74200	protein_coding
ENSMUSG00000029422	638.66	-1.0057	0.207551	-4.84557	1.26252e-06	1.21779e-05	ENSMUSG00000029422	Rsrc2	208606	protein_coding
ENSMUSG00000028854	249.233	-1.00632	0.254859	-3.94853	7.86341e-05	0.000471749	ENSMUSG00000028854	Slc9a1	20544	protein_coding
ENSMUSG00000027189	302.246	-1.00644	0.242264	-4.1543	3.2628e-05	0.000217875	ENSMUSG00000027189	Trim44	80985	protein_coding
ENSMUSG00000038417	191.294	-1.00682	0.277038	-3.63425	0.000278795	0.00142881	ENSMUSG00000038417	Fig4	103199	protein_coding
ENSMUSG00000012609	81.8758	-1.00716	0.330102	-3.05104	0.00228047	0.00854808	ENSMUSG00000012609	Ttll5	320244	protein_coding
ENSMUSG00000007659	1575.46	-1.00759	0.291361	-3.45821	0.000543768	0.00255423	ENSMUSG00000007659	Bcl2l1	12048	protein_coding
ENSMUSG00000005615	854.073	-1.00776	0.288731	-3.49029	0.000482493	0.00230448	ENSMUSG00000005615	Pcyt1a	13026	protein_coding
ENSMUSG00000016757	454.623	-1.00798	0.19207	-5.24797	1.53785e-07	1.82561e-06	ENSMUSG00000016757	Ttll12	223723	protein_coding
ENSMUSG00000028224	171.096	-1.00807	0.265781	-3.79285	0.000148928	0.000824736	ENSMUSG00000028224	Nbn	27354	protein_coding
ENSMUSG00000038604	293.881	-1.00814	0.24276	-4.15282	3.28409e-05	0.00021921	ENSMUSG00000038604	Ripor1	75687	protein_coding
ENSMUSG00000037876	480.324	-1.00839	0.271319	-3.71662	0.000201908	0.00107654	ENSMUSG00000037876	Jmjd1c	108829	protein_coding
ENSMUSG00000057098	548.761	-1.00874	0.27377	-3.68462	0.00022904	0.0012021	ENSMUSG00000057098	Ebf1	13591	protein_coding
ENSMUSG00000030660	225.931	-1.00883	0.222867	-4.52663	5.99328e-06	4.94984e-05	ENSMUSG00000030660	Pik3c2a	18704	protein_coding
ENSMUSG00000037674	275.044	-1.00905	0.248523	-4.06018	4.90355e-05	0.000311443	ENSMUSG00000037674	Rfx7	319758	protein_coding
ENSMUSG00000038013	217.637	-1.00916	0.234585	-4.30189	1.69348e-05	0.000123346	ENSMUSG00000038013	Wipf2	68524	protein_coding
ENSMUSG00000003134	423.088	-1.00929	0.314008	-3.21422	0.00130798	0.00535513	ENSMUSG00000003134	Tbc1d8	54610	protein_coding
ENSMUSG00000030002	680.63	-1.01144	0.209743	-4.82228	1.41926e-06	1.35112e-05	ENSMUSG00000030002	Dusp11	72102	protein_coding
ENSMUSG00000029253	256.859	-1.01175	0.242531	-4.17166	3.02391e-05	0.00020399	ENSMUSG00000029253	Cenpc1	12617	protein_coding
ENSMUSG00000029385	671.062	-1.01242	0.2226	-4.54817	5.41141e-06	4.52497e-05	ENSMUSG00000029385	Ccng2	12452	protein_coding
ENSMUSG00000040732	181.813	-1.01282	0.297293	-3.40681	0.000657276	0.00299434	ENSMUSG00000040732	Erg	13876	protein_coding
ENSMUSG00000027883	590.195	-1.01335	0.193189	-5.24538	1.55961e-07	1.85014e-06	ENSMUSG00000027883	Gpsm2	76123	protein_coding
ENSMUSG00000015340	4518.44	-1.01387	0.270606	-3.74665	0.000179215	0.000971923	ENSMUSG00000015340	Cybb	13058	protein_coding
ENSMUSG00000041852	356.984	-1.01421	0.2485	-4.08131	4.47827e-05	0.00028748	ENSMUSG00000041852	Tcf20	21411	protein_coding
ENSMUSG00000070639	119.668	-1.01557	0.291405	-3.4851	0.000491948	0.0023443	ENSMUSG00000070639	Lrrc8b	433926	protein_coding
ENSMUSG00000020019	82.9569	-1.01582	0.327709	-3.09976	0.0019368	0.00742749	ENSMUSG00000020019	Ntn4	57764	protein_coding
ENSMUSG00000060279	644.547	-1.01642	0.235094	-4.32345	1.53607e-05	0.000113158	ENSMUSG00000060279	Ap2a1	11771	protein_coding
ENSMUSG00000030471	181.07	-1.01691	0.260941	-3.8971	9.73533e-05	0.000567015	ENSMUSG00000030471	Zdhhc13	243983	protein_coding
ENSMUSG00000031527	611.099	-1.017	0.201946	-5.036	4.75349e-07	5.05612e-06	ENSMUSG00000031527	Eri1	67276	protein_coding
ENSMUSG00000020015	347.466	-1.01724	0.225502	-4.51103	6.45133e-06	5.28392e-05	ENSMUSG00000020015	Cdk17	237459	protein_coding
ENSMUSG00000054619	422.409	-1.01758	0.203266	-5.00616	5.55267e-07	5.83587e-06	ENSMUSG00000054619	Mettl7a1	70152	protein_coding
ENSMUSG00000023030	420.314	-1.01761	0.202014	-5.03732	4.72095e-07	5.03108e-06	ENSMUSG00000023030	Slc11a2	18174	protein_coding
ENSMUSG00000023307	1081.47	-1.01763	0.226999	-4.48296	7.3614e-06	5.95947e-05	ENSMUSG00000023307	March5	69104	protein_coding
ENSMUSG00000042350	538.135	-1.01815	0.206225	-4.93707	7.93045e-07	8.02809e-06	ENSMUSG00000042350	Arel1	68497	protein_coding
ENSMUSG00000043131	1595.18	-1.01844	0.268597	-3.79172	0.000149607	0.000828221	ENSMUSG00000043131	Mob1a	232157	protein_coding
ENSMUSG00000034109	573.141	-1.01863	0.295667	-3.44518	0.000570675	0.0026524	ENSMUSG00000034109	Golim4	73124	protein_coding
ENSMUSG00000054702	118.989	-1.01877	0.320173	-3.18195	0.00146287	0.00588586	ENSMUSG00000054702	Ap1s3	252903	protein_coding
ENSMUSG00000000028	413.741	-1.01955	0.244894	-4.16322	3.13788e-05	0.000210371	ENSMUSG00000000028	Cdc45	12544	protein_coding
ENSMUSG00000026581	2156.9	-1.01962	0.334661	-3.04673	0.00231343	0.00865422	ENSMUSG00000026581	Sell	20343	protein_coding
ENSMUSG00000038733	2809.08	-1.02011	0.188121	-5.42265	5.87217e-08	7.64009e-07	ENSMUSG00000038733	Wdr26	226757	protein_coding
ENSMUSG00000054693	1514.24	-1.02017	0.163244	-6.24938	4.12073e-10	8.08435e-09	ENSMUSG00000054693	Adam10	11487	protein_coding
ENSMUSG00000030795	2049.67	-1.02089	0.255366	-3.99775	6.3948e-05	0.000393205	ENSMUSG00000030795	Fus	233908	protein_coding
ENSMUSG00000005936	1449.21	-1.02112	0.206884	-4.9357	7.98639e-07	8.06892e-06	ENSMUSG00000005936	Kctd20	66989	protein_coding
ENSMUSG00000025626	231.296	-1.02113	0.310433	-3.28938	0.00100407	0.00428557	ENSMUSG00000025626	Phf6	70998	protein_coding
ENSMUSG00000024660	1357.67	-1.02134	0.178185	-5.73188	9.93253e-09	1.5105e-07	ENSMUSG00000024660	Incenp	16319	protein_coding
ENSMUSG00000028977	135.213	-1.02155	0.295844	-3.45302	0.000554338	0.00258863	ENSMUSG00000028977	Casz1	69743	protein_coding
ENSMUSG00000028068	209.713	-1.02197	0.262279	-3.89648	9.76019e-05	0.000568069	ENSMUSG00000028068	Iqgap3	404710	protein_coding
ENSMUSG00000027342	4247.23	-1.0225	0.213478	-4.78971	1.67023e-06	1.56516e-05	ENSMUSG00000027342	Pcna	18538	protein_coding
ENSMUSG00000028163	807.423	-1.02259	0.242797	-4.21173	2.53422e-05	0.00017515	ENSMUSG00000028163	Nfkb1	18033	protein_coding
ENSMUSG00000072082	694.586	-1.02293	0.245646	-4.16423	3.12399e-05	0.000209523	ENSMUSG00000072082	Ccnf	12449	protein_coding
ENSMUSG00000042426	149.496	-1.02326	0.281732	-3.63204	0.000281192	0.00144022	ENSMUSG00000042426	Dhx29	218629	protein_coding
ENSMUSG00000023827	295.772	-1.02404	0.274796	-3.72656	0.000194112	0.00104227	ENSMUSG00000023827	Agpat4	68262	protein_coding
ENSMUSG00000041974	200.109	-1.02458	0.287147	-3.56813	0.000359532	0.00178872	ENSMUSG00000041974	Spidr	224008	protein_coding
ENSMUSG00000044229	151.973	-1.02459	0.253663	-4.03917	5.36397e-05	0.000337112	ENSMUSG00000044229	Nxpe4	244853	protein_coding
ENSMUSG00000052949	114.583	-1.02559	0.335415	-3.05767	0.00223067	0.00839517	ENSMUSG00000052949	Rnf157	217340	protein_coding
ENSMUSG00000021890	430.822	-1.02613	0.21012	-4.88353	1.04202e-06	1.02096e-05	ENSMUSG00000021890	Eaf1	74427	protein_coding
ENSMUSG00000001924	1739.23	-1.02618	0.229434	-4.47264	7.72583e-06	6.22445e-05	ENSMUSG00000001924	Uba1	22201	protein_coding
ENSMUSG00000020608	925.879	-1.02689	0.172866	-5.94037	2.84372e-09	4.79885e-08	ENSMUSG00000020608	Smc6	67241	protein_coding
ENSMUSG00000003810	320.066	-1.02773	0.268468	-3.82814	0.000129117	0.000726052	ENSMUSG00000003810	Mast2	17776	protein_coding
ENSMUSG00000022791	568.489	-1.02792	0.196858	-5.22165	1.77332e-07	2.07143e-06	ENSMUSG00000022791	Tnk2	51789	protein_coding
ENSMUSG00000066306	958.744	-1.02846	0.198535	-5.18025	2.21593e-07	2.54415e-06	ENSMUSG00000066306	Numa1	101706	protein_coding
ENSMUSG00000026923	428.033	-1.02855	0.226239	-4.54632	5.45932e-06	4.56049e-05	ENSMUSG00000026923	Notch1	18128	protein_coding
ENSMUSG00000029772	169.105	-1.03009	0.296919	-3.46928	0.00052186	0.00246721	ENSMUSG00000029772	Ahcyl2	74340	protein_coding
ENSMUSG00000026491	621.522	-1.03066	0.220429	-4.67569	2.92963e-06	2.60836e-05	ENSMUSG00000026491	Ahctf1	226747	protein_coding
ENSMUSG00000045751	291.034	-1.031	0.228152	-4.51889	6.2164e-06	5.11146e-05	ENSMUSG00000045751	Mms22l	212377	protein_coding
ENSMUSG00000049553	275.506	-1.03142	0.247217	-4.17211	3.01794e-05	0.000203878	ENSMUSG00000049553	Polr1a	20019	protein_coding
ENSMUSG00000048799	316.759	-1.03172	0.259813	-3.97102	7.15662e-05	0.000434317	ENSMUSG00000048799	Cep120	225523	protein_coding
ENSMUSG00000069910	169.254	-1.03183	0.285874	-3.60938	0.000306934	0.00155194	ENSMUSG00000069910	Spdl1	70385	protein_coding
ENSMUSG00000024661	18134.6	-1.03228	0.188103	-5.48784	4.06884e-08	5.49522e-07	ENSMUSG00000024661	Fth1	14319	protein_coding
ENSMUSG00000064120	402.092	-1.0327	0.210628	-4.90295	9.44095e-07	9.35949e-06	ENSMUSG00000064120	Mocs1	56738	protein_coding
ENSMUSG00000058440	456.214	-1.03289	0.24174	-4.27275	1.9308e-05	0.000138525	ENSMUSG00000058440	Nrf1	18181	protein_coding
ENSMUSG00000024900	643.612	-1.0331	0.242025	-4.26857	1.96732e-05	0.000140844	ENSMUSG00000024900	Cpt1a	12894	protein_coding
ENSMUSG00000029647	382.82	-1.03342	0.202081	-5.11387	3.15629e-07	3.49013e-06	ENSMUSG00000029647	Pan3	72587	protein_coding
ENSMUSG00000001440	2323.45	-1.03425	0.223249	-4.63275	3.60842e-06	3.1394e-05	ENSMUSG00000001440	Kpnb1	16211	protein_coding
ENSMUSG00000026004	162.403	-1.03431	0.263783	-3.92105	8.81651e-05	0.00051927	ENSMUSG00000026004	Kansl1l	68691	protein_coding
ENSMUSG00000029028	425.648	-1.03469	0.241442	-4.28547	1.82351e-05	0.000131729	ENSMUSG00000029028	Lrrc47	72946	protein_coding
ENSMUSG00000021360	283.271	-1.03488	0.334209	-3.09649	0.00195825	0.00750143	ENSMUSG00000021360	Gcnt2	14538	protein_coding
ENSMUSG00000024673	491.373	-1.03492	0.327476	-3.1603	0.00157608	0.00626165	ENSMUSG00000024673	Ms4a1	12482	protein_coding
ENSMUSG00000037474	702.233	-1.03552	0.231905	-4.46526	7.9972e-06	6.4031e-05	ENSMUSG00000037474	Dtl	76843	protein_coding
ENSMUSG00000006782	652.131	-1.03634	0.235637	-4.39803	1.09239e-05	8.4247e-05	ENSMUSG00000006782	Cnp	12799	protein_coding
ENSMUSG00000043019	282.687	-1.03698	0.236522	-4.3843	1.1636e-05	8.89615e-05	ENSMUSG00000043019	Edem3	66967	protein_coding
ENSMUSG00000005410	2333	-1.03744	0.227057	-4.56908	4.89864e-06	4.13329e-05	ENSMUSG00000005410	Mcm5	17218	protein_coding
ENSMUSG00000039396	379.817	-1.03771	0.200963	-5.16369	2.42134e-07	2.74987e-06	ENSMUSG00000039396	Neil3	234258	protein_coding
ENSMUSG00000032300	427.425	-1.03832	0.207989	-4.99219	5.96994e-07	6.23147e-06	ENSMUSG00000032300	1700017B05Rik	74211	protein_coding
ENSMUSG00000001995	125.135	-1.03866	0.293311	-3.54115	0.00039839	0.00195417	ENSMUSG00000001995	Sipa1l2	244668	protein_coding
ENSMUSG00000038705	358.289	-1.03897	0.23062	-4.50511	6.63376e-06	5.40693e-05	ENSMUSG00000038705	Gmeb2	229004	protein_coding
ENSMUSG00000048379	384.171	-1.03962	0.213774	-4.86318	1.15517e-06	1.122e-05	ENSMUSG00000048379	Socs4	67296	protein_coding
ENSMUSG00000051316	221.248	-1.03976	0.288566	-3.60321	0.00031431	0.00158516	ENSMUSG00000051316	Taf7	24074	protein_coding
ENSMUSG00000018347	196.351	-1.04019	0.245017	-4.24538	2.18218e-05	0.000154057	ENSMUSG00000018347	Zkscan6	52712	protein_coding
ENSMUSG00000034023	237.122	-1.04027	0.2262	-4.59888	4.24772e-06	3.63527e-05	ENSMUSG00000034023	Fancd2	211651	protein_coding
ENSMUSG00000031715	879.236	-1.04114	0.185244	-5.62039	1.90523e-08	2.75266e-07	ENSMUSG00000031715	Smarca5	93762	protein_coding
ENSMUSG00000037400	922.567	-1.04169	0.261598	-3.98202	6.83322e-05	0.000416802	ENSMUSG00000037400	Atp11b	76295	protein_coding
ENSMUSG00000030722	206.837	-1.04205	0.262489	-3.96988	7.19081e-05	0.000436076	ENSMUSG00000030722	Nfatc2ip	18020	protein_coding
ENSMUSG00000046079	328.235	-1.04223	0.214835	-4.85133	1.22639e-06	1.18636e-05	ENSMUSG00000046079	Lrrc8d	231549	protein_coding
ENSMUSG00000018974	375.892	-1.04227	0.198495	-5.25088	1.51377e-07	1.80212e-06	ENSMUSG00000018974	Sart3	53890	protein_coding
ENSMUSG00000022141	768.406	-1.04258	0.251535	-4.14485	3.40032e-05	0.000225442	ENSMUSG00000022141	Nipbl	71175	protein_coding
ENSMUSG00000042557	519.743	-1.04367	0.207095	-5.0396	4.66516e-07	4.9788e-06	ENSMUSG00000042557	Sin3a	20466	protein_coding
ENSMUSG00000044456	789.554	-1.04373	0.263089	-3.96722	7.27147e-05	0.000440172	ENSMUSG00000044456	Rin3	217835	protein_coding
ENSMUSG00000022475	367.801	-1.04459	0.221335	-4.71951	2.3641e-06	2.14818e-05	ENSMUSG00000022475	Hdac7	56233	protein_coding
ENSMUSG00000033732	1053.63	-1.04474	0.223138	-4.68205	2.84017e-06	2.5368e-05	ENSMUSG00000033732	Sf3b3	101943	protein_coding
ENSMUSG00000016559	9221.46	-1.04483	0.173227	-6.03155	1.62396e-09	2.87953e-08	ENSMUSG00000016559	H3f3b	15081	protein_coding
ENSMUSG00000022957	728.055	-1.04542	0.2037	-5.13214	2.8646e-07	3.20552e-06	ENSMUSG00000022957	Itsn1	16443	protein_coding
ENSMUSG00000039782	230.181	-1.04675	0.287235	-3.64424	0.000268186	0.0013795	ENSMUSG00000039782	Cpeb2	231207	protein_coding
ENSMUSG00000023328	289.494	-1.04694	0.231585	-4.52075	6.16209e-06	5.0693e-05	ENSMUSG00000023328	Ache	11423	protein_coding
ENSMUSG00000024588	4617.7	-1.04709	0.239753	-4.36739	1.25737e-05	9.53489e-05	ENSMUSG00000024588	Fech	14151	protein_coding
ENSMUSG00000076435	100.656	-1.04765	0.320589	-3.2679	0.00108347	0.00457441	ENSMUSG00000076435	Acsf2	264895	protein_coding
ENSMUSG00000040451	305.731	-1.04768	0.225221	-4.6518	3.29049e-06	2.9004e-05	ENSMUSG00000040451	Sgms1	208449	protein_coding
ENSMUSG00000052713	188.285	-1.04819	0.27945	-3.75089	0.000176205	0.000957454	ENSMUSG00000052713	Zfp608	269023	protein_coding
ENSMUSG00000042644	192.767	-1.04861	0.248111	-4.22639	2.37466e-05	0.000165486	ENSMUSG00000042644	Itpr3	16440	protein_coding
ENSMUSG00000036057	155.501	-1.04965	0.289849	-3.62137	0.000293047	0.00149453	ENSMUSG00000036057	Ptpn23	104831	protein_coding
ENSMUSG00000037443	331.006	-1.05064	0.217062	-4.84028	1.29654e-06	1.24678e-05	ENSMUSG00000037443	Cep85	70012	protein_coding
ENSMUSG00000018425	501.983	-1.05096	0.250796	-4.19051	2.78323e-05	0.000189924	ENSMUSG00000018425	Dhx40	67487	protein_coding
ENSMUSG00000040466	3589.72	-1.05129	0.260443	-4.03656	5.42399e-05	0.000340374	ENSMUSG00000040466	Blvrb	233016	protein_coding
ENSMUSG00000074746	512.822	-1.05147	0.228754	-4.59648	4.29681e-06	3.67166e-05	ENSMUSG00000074746	Pdzd8	107368	protein_coding
ENSMUSG00000075284	798.087	-1.05219	0.24122	-4.36198	1.28893e-05	9.75652e-05	ENSMUSG00000075284	Wipf1	215280	protein_coding
ENSMUSG00000032560	395.903	-1.05245	0.310347	-3.39119	0.000695892	0.00314125	ENSMUSG00000032560	Dnajc13	235567	protein_coding
ENSMUSG00000028645	178.751	-1.05292	0.247518	-4.2539	2.10082e-05	0.000149066	ENSMUSG00000028645	Slc2a1	20525	protein_coding
ENSMUSG00000045078	404.32	-1.05297	0.206011	-5.11125	3.20027e-07	3.53632e-06	ENSMUSG00000045078	Rnf216	108086	protein_coding
ENSMUSG00000023055	308.627	-1.05309	0.238951	-4.40712	1.04756e-05	8.11627e-05	ENSMUSG00000023055	Calcoco1	67488	protein_coding
ENSMUSG00000042364	750.412	-1.05314	0.225683	-4.66648	3.06407e-06	2.71796e-05	ENSMUSG00000042364	Snx18	170625	protein_coding
ENSMUSG00000039473	904.334	-1.05328	0.192162	-5.48118	4.22489e-08	5.6831e-07	ENSMUSG00000039473	Ubn1	170644	protein_coding
ENSMUSG00000018398	615.494	-1.05353	0.30155	-3.49373	0.000476317	0.00227888	ENSMUSG00000018398	Sept8	20362	protein_coding
ENSMUSG00000058835	797.934	-1.0546	0.222292	-4.74421	2.0932e-06	1.92391e-05	ENSMUSG00000058835	Abi1	11308	protein_coding
ENSMUSG00000029722	452.625	-1.05485	0.238823	-4.41687	1.00138e-05	7.8163e-05	ENSMUSG00000029722	Agfg2	231801	protein_coding
ENSMUSG00000025025	816.843	-1.05569	0.201072	-5.25031	1.51843e-07	1.80512e-06	ENSMUSG00000025025	Mxi1	17859	protein_coding
ENSMUSG00000026622	501.216	-1.05641	0.239233	-4.41583	1.00623e-05	7.84682e-05	ENSMUSG00000026622	Nek2	18005	protein_coding
ENSMUSG00000002413	286.814	-1.0566	0.254987	-4.14375	3.41666e-05	0.000226347	ENSMUSG00000002413	Braf	109880	protein_coding
ENSMUSG00000059839	120.365	-1.05781	0.288429	-3.66747	0.000244959	0.00127567	ENSMUSG00000059839	Zfp874b	408067	protein_coding
ENSMUSG00000020248	437.527	-1.05783	0.233275	-4.5347	5.76846e-06	4.78936e-05	ENSMUSG00000020248	Nfyb	18045	protein_coding
ENSMUSG00000005871	203.302	-1.05803	0.298153	-3.5486	0.000387281	0.00190729	ENSMUSG00000005871	Apc	11789	protein_coding
ENSMUSG00000032698	1628.89	-1.05819	0.162164	-6.52545	6.77997e-11	1.50632e-09	ENSMUSG00000032698	Lmo2	16909	protein_coding
ENSMUSG00000025612	493.661	-1.05869	0.221933	-4.7703	1.83952e-06	1.71138e-05	ENSMUSG00000025612	Bach1	12013	protein_coding
ENSMUSG00000027878	782.438	-1.05885	0.299682	-3.53324	0.000410502	0.0020011	ENSMUSG00000027878	Notch2	18129	protein_coding
ENSMUSG00000026510	136.458	-1.05984	0.303493	-3.49213	0.00047919	0.00229066	ENSMUSG00000026510	Trp53bp2	209456	protein_coding
ENSMUSG00000025175	342.493	-1.06024	0.300426	-3.52912	0.000416939	0.00202541	ENSMUSG00000025175	Fn3k	63828	protein_coding
ENSMUSG00000031154	1237.38	-1.06032	0.19311	-5.49075	4.00232e-08	5.41411e-07	ENSMUSG00000031154	Otud5	54644	protein_coding
ENSMUSG00000041298	84.1989	-1.06041	0.339966	-3.11918	0.00181357	0.00702886	ENSMUSG00000041298	Katnal1	231912	protein_coding
ENSMUSG00000013629	395.081	-1.06076	0.247127	-4.29235	1.76791e-05	0.000128154	ENSMUSG00000013629	Cad	69719	protein_coding
ENSMUSG00000003031	1090.58	-1.06098	0.193737	-5.47636	4.34152e-08	5.82131e-07	ENSMUSG00000003031	Cdkn1b	12576	protein_coding
ENSMUSG00000030602	363.558	-1.06108	0.243439	-4.35869	1.3084e-05	9.86834e-05	ENSMUSG00000030602	Pak4	70584	protein_coding
ENSMUSG00000026436	403.808	-1.06142	0.272511	-3.89496	9.82159e-05	0.000571048	ENSMUSG00000026436	Elk4	13714	protein_coding
ENSMUSG00000032783	129.133	-1.06146	0.316071	-3.35829	0.000784258	0.00347468	ENSMUSG00000032783	Troap	78733	protein_coding
ENSMUSG00000043090	136.126	-1.06214	0.267914	-3.96448	7.35558e-05	0.000444942	ENSMUSG00000043090	Zfp866	330788	protein_coding
ENSMUSG00000036622	530.904	-1.06225	0.187212	-5.67402	1.39483e-08	2.06504e-07	ENSMUSG00000036622	Atp13a2	74772	protein_coding
ENSMUSG00000017561	824.221	-1.06237	0.206684	-5.14008	2.74623e-07	3.08541e-06	ENSMUSG00000017561	Crlf3	54394	protein_coding
ENSMUSG00000020642	568.114	-1.0629	0.244588	-4.34567	1.38852e-05	0.000103607	ENSMUSG00000020642	Rnf144a	108089	protein_coding
ENSMUSG00000020134	467.355	-1.063	0.237071	-4.48391	7.32882e-06	5.93596e-05	ENSMUSG00000020134	Peli1	67245	protein_coding
ENSMUSG00000005470	808.47	-1.06357	0.19575	-5.43329	5.53237e-08	7.22741e-07	ENSMUSG00000005470	Asf1b	66929	protein_coding
ENSMUSG00000027506	1095.74	-1.06371	0.209266	-5.08308	3.71367e-07	4.03976e-06	ENSMUSG00000027506	Tpd52	21985	protein_coding
ENSMUSG00000027194	163.647	-1.06434	0.264969	-4.01685	5.89814e-05	0.000366369	ENSMUSG00000027194	Ttc17	74569	protein_coding
ENSMUSG00000046985	927.994	-1.06464	0.207796	-5.12346	2.99979e-07	3.33014e-06	ENSMUSG00000046985	Tapt1	231225	protein_coding
ENSMUSG00000041258	208.516	-1.06494	0.263432	-4.04257	5.2869e-05	0.000332642	ENSMUSG00000041258	Zfp236	329002	protein_coding
ENSMUSG00000042606	307.818	-1.06543	0.265842	-4.00777	6.12947e-05	0.000379394	ENSMUSG00000042606	Hirip3	233876	protein_coding
ENSMUSG00000064370	54091.9	-1.06614	0.314336	-3.3917	0.000694593	0.00313708	ENSMUSG00000064370	mt-Cytb	17711	protein_coding
ENSMUSG00000030930	342.778	-1.06624	0.246948	-4.31767	1.57686e-05	0.000115908	ENSMUSG00000030930	Chst15	77590	protein_coding
ENSMUSG00000027346	1852.09	-1.06624	0.213671	-4.99012	6.03409e-07	6.28279e-06	ENSMUSG00000027346	Gpcpd1	74182	protein_coding
ENSMUSG00000024056	424.575	-1.06642	0.247504	-4.3087	1.6422e-05	0.000120028	ENSMUSG00000024056	Ndc80	67052	protein_coding
ENSMUSG00000038056	478.33	-1.06659	0.278848	-3.82499	0.000130778	0.000733668	ENSMUSG00000038056	Kmt2c	231051	protein_coding
ENSMUSG00000006527	257.284	-1.06663	0.2261	-4.71753	2.38727e-06	2.16806e-05	ENSMUSG00000006527	Sfmbt1	54650	protein_coding
ENSMUSG00000031256	411.582	-1.06813	0.27563	-3.87522	0.000106527	0.000612999	ENSMUSG00000031256	Cstf2	108062	protein_coding
ENSMUSG00000032115	726.089	-1.06871	0.232327	-4.60003	4.22437e-06	3.61898e-05	ENSMUSG00000032115	Hyou1	12282	protein_coding
ENSMUSG00000054823	787.945	-1.06885	0.207643	-5.14752	2.63949e-07	2.97946e-06	ENSMUSG00000054823	Nsd3	234135	protein_coding
ENSMUSG00000000787	2703.18	-1.06926	0.223765	-4.77848	1.76622e-06	1.64775e-05	ENSMUSG00000000787	Ddx3x	13205	protein_coding
ENSMUSG00000002996	997.726	-1.06937	0.252225	-4.23973	2.23786e-05	0.000157194	ENSMUSG00000002996	Hbp1	73389	protein_coding
ENSMUSG00000027947	434.821	-1.07079	0.277426	-3.85976	0.000113501	0.000646472	ENSMUSG00000027947	Il6ra	16194	protein_coding
ENSMUSG00000052331	629.079	-1.07119	0.253977	-4.21765	2.46857e-05	0.00017139	ENSMUSG00000052331	Ankrd44	329154	protein_coding
ENSMUSG00000030315	210.616	-1.07204	0.321924	-3.33011	0.000868115	0.00378621	ENSMUSG00000030315	Vgll4	232334	protein_coding
ENSMUSG00000034902	496.147	-1.07278	0.267286	-4.01362	5.97946e-05	0.000370656	ENSMUSG00000034902	Pip5k1c	18717	protein_coding
ENSMUSG00000005370	471.096	-1.07324	0.244991	-4.38074	1.18275e-05	9.0258e-05	ENSMUSG00000005370	Msh6	17688	protein_coding
ENSMUSG00000006276	249.568	-1.07456	0.22758	-4.72166	2.33926e-06	2.13023e-05	ENSMUSG00000006276	Eps15l1	13859	protein_coding
ENSMUSG00000034265	153.021	-1.07533	0.301814	-3.56288	0.000366811	0.00182092	ENSMUSG00000034265	Zdhhc14	224454	protein_coding
ENSMUSG00000028911	787.462	-1.07605	0.204799	-5.25416	1.48705e-07	1.77662e-06	ENSMUSG00000028911	Srsf4	57317	protein_coding
ENSMUSG00000046201	371.143	-1.07665	0.246075	-4.37529	1.21269e-05	9.23362e-05	ENSMUSG00000046201	Scaf8	106583	protein_coding
ENSMUSG00000032376	358.79	-1.07727	0.219328	-4.91168	9.02989e-07	9.02129e-06	ENSMUSG00000032376	Usp3	235441	protein_coding
ENSMUSG00000056529	422.697	-1.07752	0.253935	-4.24329	2.20268e-05	0.000155243	ENSMUSG00000056529	Ptafr	19204	protein_coding
ENSMUSG00000023947	249.543	-1.07755	0.277745	-3.87966	0.000104604	0.000602968	ENSMUSG00000023947	Nfkbie	18037	protein_coding
ENSMUSG00000000374	618.954	-1.07767	0.185109	-5.82179	5.82197e-09	9.17836e-08	ENSMUSG00000000374	Trappc10	216131	protein_coding
ENSMUSG00000048878	605.727	-1.07939	0.232404	-4.64448	3.40927e-06	2.98939e-05	ENSMUSG00000048878	Hexim1	192231	protein_coding
ENSMUSG00000033075	375.29	-1.08014	0.252728	-4.27391	1.92075e-05	0.000137981	ENSMUSG00000033075	Senp1	223870	protein_coding
ENSMUSG00000028995	903.959	-1.08027	0.214144	-5.0446	4.54476e-07	4.87741e-06	ENSMUSG00000028995	Fam126a	84652	protein_coding
ENSMUSG00000028886	287.648	-1.08072	0.212506	-5.08558	3.66499e-07	3.98939e-06	ENSMUSG00000028886	Eya3	14050	protein_coding
ENSMUSG00000027650	151.837	-1.08135	0.315341	-3.42915	0.000605475	0.00278711	ENSMUSG00000027650	Tti1	75425	protein_coding
ENSMUSG00000037685	607.577	-1.08135	0.226571	-4.7727	1.81772e-06	1.69297e-05	ENSMUSG00000037685	Atp8a1	11980	protein_coding
ENSMUSG00000020380	219.196	-1.08225	0.263388	-4.10895	3.97471e-05	0.000259121	ENSMUSG00000020380	Rad50	19360	protein_coding
ENSMUSG00000048047	163.452	-1.0832	0.324956	-3.33336	0.000858034	0.00375004	ENSMUSG00000048047	Zbtb33	56805	protein_coding
ENSMUSG00000030533	220.393	-1.08334	0.337113	-3.21358	0.00131092	0.00536456	ENSMUSG00000030533	Unc45a	101869	protein_coding
ENSMUSG00000024528	78.8711	-1.08392	0.335024	-3.23533	0.001215	0.00503615	ENSMUSG00000024528	Srfbp1	67222	protein_coding
ENSMUSG00000030217	178.087	-1.08407	0.321422	-3.37273	0.000744269	0.00332385	ENSMUSG00000030217	Art4	109978	protein_coding
ENSMUSG00000014077	1208.74	-1.08407	0.223883	-4.84213	1.28454e-06	1.2362e-05	ENSMUSG00000014077	Chp1	56398	protein_coding
ENSMUSG00000034994	15666.8	-1.08475	0.22569	-4.80639	1.53679e-06	1.45229e-05	ENSMUSG00000034994	Eef2	13629	protein_coding
ENSMUSG00000037242	1442.27	-1.08479	0.234512	-4.62575	3.73252e-06	3.23228e-05	ENSMUSG00000037242	Clic4	29876	protein_coding
ENSMUSG00000040325	269.372	-1.08547	0.276797	-3.92152	8.79932e-05	0.00051844	ENSMUSG00000040325	Dcaf1	321006	protein_coding
ENSMUSG00000039852	528.254	-1.08717	0.221829	-4.90097	9.53667e-07	9.44321e-06	ENSMUSG00000039852	Rere	68703	protein_coding
ENSMUSG00000038976	1218.3	-1.08718	0.211458	-5.14136	2.72755e-07	3.06854e-06	ENSMUSG00000038976	Ppp1r9b	217124	protein_coding
ENSMUSG00000038047	202.362	-1.08802	0.252457	-4.30974	1.63446e-05	0.000119514	ENSMUSG00000038047	Haus6	230376	protein_coding
ENSMUSG00000022533	754.49	-1.08871	0.203739	-5.34362	9.11084e-08	1.12869e-06	ENSMUSG00000022533	Atp13a3	224088	protein_coding
ENSMUSG00000022498	316.425	-1.08984	0.254907	-4.27543	1.90767e-05	0.000137159	ENSMUSG00000022498	Txndc11	106200	protein_coding
ENSMUSG00000020362	831.363	-1.09107	0.232041	-4.70205	2.57563e-06	2.32028e-05	ENSMUSG00000020362	Cnot6	104625	protein_coding
ENSMUSG00000020361	1335.59	-1.09128	0.245958	-4.43684	9.12901e-06	7.20612e-05	ENSMUSG00000020361	Hspa4	15525	protein_coding
ENSMUSG00000026743	455.685	-1.09132	0.188213	-5.79833	6.6979e-09	1.05001e-07	ENSMUSG00000026743	Mllt10	17354	protein_coding
ENSMUSG00000049502	224.182	-1.09188	0.332351	-3.28533	0.00101861	0.00433661	ENSMUSG00000049502	Dtx3l	209200	protein_coding
ENSMUSG00000004880	3876.5	-1.09204	0.154502	-7.06818	1.56978e-12	4.50883e-11	ENSMUSG00000004880	Lbr	98386	protein_coding
ENSMUSG00000022283	19662.6	-1.0928	0.235725	-4.6359	3.55384e-06	3.09996e-05	ENSMUSG00000022283	Pabpc1	18458	protein_coding
ENSMUSG00000036561	204.184	-1.09292	0.278681	-3.92174	8.79102e-05	0.000518315	ENSMUSG00000036561	Ppp6r2	71474	protein_coding
ENSMUSG00000071659	1913.86	-1.09315	0.249106	-4.38829	1.14246e-05	8.75054e-05	ENSMUSG00000071659	Hnrnpul2	68693	protein_coding
ENSMUSG00000025899	149.752	-1.09326	0.274066	-3.98905	6.63376e-05	0.000406112	ENSMUSG00000025899	Alkbh8	67667	protein_coding
ENSMUSG00000002222	861.299	-1.09336	0.202264	-5.4056	6.45927e-08	8.30251e-07	ENSMUSG00000002222	Rmnd5a	68477	protein_coding
ENSMUSG00000039145	219.091	-1.09346	0.311665	-3.50845	0.00045073	0.00217444	ENSMUSG00000039145	Camk1d	227541	protein_coding
ENSMUSG00000037174	563.46	-1.09449	0.23378	-4.68169	2.84515e-06	2.53989e-05	ENSMUSG00000037174	Elf2	69257	protein_coding
ENSMUSG00000049323	265.949	-1.09534	0.260107	-4.21113	2.54097e-05	0.0001754	ENSMUSG00000049323	Smcr8	237782	protein_coding
ENSMUSG00000058290	504.122	-1.09542	0.187567	-5.84013	5.21612e-09	8.32413e-08	ENSMUSG00000058290	Espl1	105988	protein_coding
ENSMUSG00000066036	772.831	-1.09585	0.233451	-4.69412	2.67756e-06	2.40564e-05	ENSMUSG00000066036	Ubr4	69116	protein_coding
ENSMUSG00000027601	960.241	-1.09585	0.205965	-5.32059	1.03432e-07	1.26825e-06	ENSMUSG00000027601	Mtfr1	67472	protein_coding
ENSMUSG00000040990	580.414	-1.09597	0.230642	-4.7518	2.0161e-06	1.86018e-05	ENSMUSG00000040990	Sh3kbp1	58194	protein_coding
ENSMUSG00000048874	540.171	-1.09621	0.222612	-4.9243	8.46627e-07	8.50888e-06	ENSMUSG00000048874	Phf3	213109	protein_coding
ENSMUSG00000042842	119.395	-1.09624	0.314723	-3.48319	0.000495471	0.00235774	ENSMUSG00000042842	Serpinb6b	20708	protein_coding
ENSMUSG00000004319	975.426	-1.09635	0.262446	-4.17744	2.94813e-05	0.000199806	ENSMUSG00000004319	Clcn3	12725	protein_coding
ENSMUSG00000024680	60.1935	-1.09664	0.356367	-3.07728	0.00208897	0.00793536	ENSMUSG00000024680	Ms4a2	14126	protein_coding
ENSMUSG00000062115	203.059	-1.09696	0.27983	-3.9201	8.85135e-05	0.000520409	ENSMUSG00000062115	Rai1	19377	protein_coding
ENSMUSG00000027187	1565.79	-1.09739	0.195471	-5.61411	1.97573e-08	2.84227e-07	ENSMUSG00000027187	Cat	12359	protein_coding
ENSMUSG00000037306	168.908	-1.09879	0.325176	-3.37905	0.000727366	0.00326138	ENSMUSG00000037306	Man1c1	230815	protein_coding
ENSMUSG00000078521	119.297	-1.09879	0.344885	-3.18595	0.00144278	0.00581479	ENSMUSG00000078521	Aunip	69885	protein_coding
ENSMUSG00000038612	4692.11	-1.09927	0.174131	-6.31287	2.73912e-10	5.50252e-09	ENSMUSG00000038612	Mcl1	17210	protein_coding
ENSMUSG00000033373	181.106	-1.09934	0.264412	-4.15767	3.21512e-05	0.000215119	ENSMUSG00000033373	Fntb	110606	protein_coding
ENSMUSG00000042700	178.508	-1.09944	0.303439	-3.62328	0.000290892	0.00148446	ENSMUSG00000042700	Sipa1l1	217692	protein_coding
ENSMUSG00000007812	284.605	-1.09964	0.252664	-4.35217	1.34794e-05	0.000101074	ENSMUSG00000007812	Zfp655	72611	protein_coding
ENSMUSG00000027597	539.301	-1.0997	0.357579	-3.07541	0.00210216	0.0079691	ENSMUSG00000027597	Ahcy	269378	protein_coding
ENSMUSG00000020917	1088.67	-1.10052	0.223608	-4.92163	8.58271e-07	8.61043e-06	ENSMUSG00000020917	Acly	104112	protein_coding
ENSMUSG00000028124	1688.63	-1.10132	0.199766	-5.51304	3.52688e-08	4.81365e-07	ENSMUSG00000028124	Gclm	14630	protein_coding
ENSMUSG00000042406	3701.74	-1.10186	0.233767	-4.7135	2.43495e-06	2.2042e-05	ENSMUSG00000042406	Atf4	11911	protein_coding
ENSMUSG00000024085	413.6	-1.10224	0.261558	-4.21413	2.50744e-05	0.000173613	ENSMUSG00000024085	Man2a1	17158	protein_coding
ENSMUSG00000062234	654.321	-1.10294	0.249699	-4.41707	1.00047e-05	7.81282e-05	ENSMUSG00000062234	Gak	231580	protein_coding
ENSMUSG00000042271	118.368	-1.10315	0.345371	-3.19412	0.00140259	0.00567191	ENSMUSG00000042271	Nxt2	237082	protein_coding
ENSMUSG00000034681	536.966	-1.10357	0.230798	-4.78154	1.73953e-06	1.62557e-05	ENSMUSG00000034681	Rnps1	19826	protein_coding
ENSMUSG00000045294	340.623	-1.10427	0.259348	-4.25788	2.06379e-05	0.000146749	ENSMUSG00000045294	Insig1	231070	protein_coding
ENSMUSG00000056952	597.226	-1.10539	0.21987	-5.02745	4.97051e-07	5.28026e-06	ENSMUSG00000056952	Tatdn2	381801	protein_coding
ENSMUSG00000040093	158.631	-1.10579	0.35621	-3.10433	0.00190711	0.00732367	ENSMUSG00000040093	Bmf	171543	protein_coding
ENSMUSG00000069495	308.397	-1.10636	0.231766	-4.77362	1.80942e-06	1.68618e-05	ENSMUSG00000069495	Epc2	227867	protein_coding
ENSMUSG00000068874	402.62	-1.10662	0.206434	-5.36065	8.29247e-08	1.03804e-06	ENSMUSG00000068874	Selenbp1	20341	protein_coding
ENSMUSG00000037526	110.863	-1.10684	0.361074	-3.0654	0.00217376	0.00820655	ENSMUSG00000037526	Atg14	100504663	protein_coding
ENSMUSG00000026565	192.688	-1.10807	0.247814	-4.47138	7.77156e-06	6.25228e-05	ENSMUSG00000026565	Pou2f1	18986	protein_coding
ENSMUSG00000029204	331.49	-1.10906	0.255682	-4.33764	1.44024e-05	0.000107038	ENSMUSG00000029204	Rhoh	74734	protein_coding
ENSMUSG00000001786	637.884	-1.10954	0.245224	-4.52458	6.0515e-06	4.9881e-05	ENSMUSG00000001786	Fbxo7	69754	protein_coding
ENSMUSG00000075327	159.158	-1.11101	0.268926	-4.13127	3.6076e-05	0.000237714	ENSMUSG00000075327	Zbtb2	381990	protein_coding
ENSMUSG00000030138	373.626	-1.11146	0.29081	-3.82195	0.000132402	0.000741719	ENSMUSG00000030138	Bms1	213895	protein_coding
ENSMUSG00000019969	475.436	-1.11232	0.209579	-5.30742	1.1119e-07	1.35348e-06	ENSMUSG00000019969	Psen1	19164	protein_coding
ENSMUSG00000028385	231.613	-1.11236	0.29076	-3.8257	0.000130399	0.000732033	ENSMUSG00000028385	Snx30	209131	protein_coding
ENSMUSG00000021556	296.282	-1.11238	0.362347	-3.06993	0.0021411	0.00809622	ENSMUSG00000021556	Golm1	105348	protein_coding
ENSMUSG00000000290	3020.61	-1.11261	0.298192	-3.7312	0.000190567	0.00102627	ENSMUSG00000000290	Itgb2	16414	protein_coding
ENSMUSG00000026034	1897.01	-1.11291	0.266579	-4.17479	2.98266e-05	0.000201842	ENSMUSG00000026034	Clk1	12747	protein_coding
ENSMUSG00000007617	156.304	-1.11454	0.299716	-3.71866	0.000200286	0.00106993	ENSMUSG00000007617	Homer1	26556	protein_coding
ENSMUSG00000029635	249.473	-1.11456	0.262249	-4.25003	2.13743e-05	0.000151088	ENSMUSG00000029635	Cdk8	264064	protein_coding
ENSMUSG00000020681	154.592	-1.11481	0.3114	-3.57999	0.000343604	0.0017169	ENSMUSG00000020681	Ace	11421	protein_coding
ENSMUSG00000029802	774.474	-1.11501	0.233015	-4.78513	1.70876e-06	1.59859e-05	ENSMUSG00000029802	Abcg2	26357	protein_coding
ENSMUSG00000042046	198.403	-1.11544	0.262361	-4.25155	2.123e-05	0.000150258	ENSMUSG00000042046	Dstyk	213452	protein_coding
ENSMUSG00000032637	890.047	-1.11547	0.200733	-5.55699	2.74462e-08	3.8206e-07	ENSMUSG00000032637	Atxn2l	233871	protein_coding
ENSMUSG00000038352	445.968	-1.11556	0.260389	-4.2842	1.83399e-05	0.000132372	ENSMUSG00000038352	Arl5c	217151	protein_coding
ENSMUSG00000038250	409.527	-1.11578	0.199671	-5.58812	2.29539e-08	3.24099e-07	ENSMUSG00000038250	Usp38	74841	protein_coding
ENSMUSG00000065954	851.724	-1.11708	0.251992	-4.433	9.29313e-06	7.31845e-05	ENSMUSG00000065954	Tacc1	320165	protein_coding
ENSMUSG00000028465	3990.09	-1.11744	0.222825	-5.01488	5.30674e-07	5.58791e-06	ENSMUSG00000028465	Tln1	21894	protein_coding
ENSMUSG00000034522	165.926	-1.11809	0.353277	-3.16492	0.00155125	0.00617776	ENSMUSG00000034522	Zfp395	380912	protein_coding
ENSMUSG00000028551	673.938	-1.11913	0.194352	-5.75826	8.49868e-09	1.30666e-07	ENSMUSG00000028551	Cdkn2c	12580	protein_coding
ENSMUSG00000053470	387.665	-1.11966	0.209775	-5.33742	9.42783e-08	1.16573e-06	ENSMUSG00000053470	Kdm3a	104263	protein_coding
ENSMUSG00000064105	110.897	-1.12018	0.291155	-3.84738	0.000119386	0.000676594	ENSMUSG00000064105	Cnnm2	94219	protein_coding
ENSMUSG00000022401	60.416	-1.12046	0.363492	-3.0825	0.00205269	0.00781831	ENSMUSG00000022401	Xpnpep3	321003	protein_coding
ENSMUSG00000039477	447.929	-1.12095	0.244826	-4.57855	4.68214e-06	3.96257e-05	ENSMUSG00000039477	Tnrc18	231861	protein_coding
ENSMUSG00000002489	279.527	-1.12214	0.290001	-3.86942	0.000109097	0.000626123	ENSMUSG00000002489	Tiam1	21844	protein_coding
ENSMUSG00000050144	215.108	-1.12385	0.285941	-3.93037	8.48141e-05	0.000503067	ENSMUSG00000050144	Slc25a44	229517	protein_coding
ENSMUSG00000001151	391.2	-1.12424	0.20922	-5.37349	7.72258e-08	9.74707e-07	ENSMUSG00000001151	Pcnt	18541	protein_coding
ENSMUSG00000044501	96.5856	-1.12565	0.351496	-3.20245	0.00136263	0.00554253	ENSMUSG00000044501	Zfp758	224598	protein_coding
ENSMUSG00000024066	879.156	-1.1259	0.303087	-3.71477	0.000203386	0.00108339	ENSMUSG00000024066	Xdh	22436	protein_coding
ENSMUSG00000031824	476.352	-1.12716	0.271687	-4.14873	3.34323e-05	0.000222519	ENSMUSG00000031824	6430548M08Rik	234797	protein_coding
ENSMUSG00000038611	369.866	-1.12749	0.202065	-5.57982	2.40762e-08	3.3852e-07	ENSMUSG00000038611	Phrf1	101471	protein_coding
ENSMUSG00000042202	130.467	-1.12785	0.289866	-3.89095	9.98535e-05	0.000578964	ENSMUSG00000042202	Slc35e2	320541	protein_coding
ENSMUSG00000048410	115.904	-1.12838	0.318034	-3.54799	0.000388189	0.00191121	ENSMUSG00000048410	Zfp407	240476	protein_coding
ENSMUSG00000021670	591.899	-1.12884	0.203373	-5.55062	2.84664e-08	3.95605e-07	ENSMUSG00000021670	Hmgcr	15357	protein_coding
ENSMUSG00000024201	142.014	-1.12886	0.301719	-3.74143	0.000182976	0.000990399	ENSMUSG00000024201	Kdm4b	193796	protein_coding
[truncated: 1,120 more rows]
