# Supplementary material for: Angiocrine signals regulate quiescence and therapy resistance in bone metastasis
Source: JCI Insight. 2019 Jul 11;4(13):e125679. doi: 10.1172/jci.insight.125679 (PMC6629249; doi:10.1172/jci.insight.125679)
Supplement: Supplemental Table 6 [file jciinsight-4-125679-s020.xlsx]

## Sheet: Sheet1
GOTerm	p.geomean	stat.mean	p.val	q.val	set.size						Young versus Aged (Biological Processes)				UPREGULATED
immune system process	9.81624e-30	11.7815	5.08034e-85	1.86449e-81	361
innate immune response	4.3085e-18	8.84422	2.42882e-50	4.45689e-47	323
immune response	7.55253e-15	8.00854	1.04129e-40	1.27385e-37	191
chromosome	4.11889e-13	7.32993	1.63629e-35	1.50129e-32	332
adaptive immune response	2.48807e-12	7.32612	2.97694e-33	2.18507e-30	107
inflammatory response	3.56799e-12	7.00324	8.53482e-33	5.22046e-30	296
defense response to virus	1.02485e-11	7.01206	1.91351e-31	1.00323e-28	134
cellular response to DNA damage stimulus	1.04045e-11	6.77151	4.35267e-31	1.99679e-28	462
DNA repair	1.43958e-10	6.41392	9.83413e-28	4.01014e-25	329
histone binding	2.49515e-09	6.07409	2.08371e-24	7.64722e-22	142
mitotic nuclear division	3.10277e-09	5.90545	6.64827e-24	2.17131e-21	266
external side of plasma membrane	3.65768e-09	5.87564	7.09967e-24	2.17131e-21	281
cell division	5.68976e-09	5.75731	4.26221e-23	1.20326e-20	352
chromosome, centromeric region	1.28615e-08	5.78095	3.32192e-22	8.70818e-20	146
kinetochore	2.94623e-08	5.63546	3.85251e-21	9.42581e-19	137
nuclear chromosome, telomeric region	5.44404e-08	5.49778	2.06006e-20	4.47379e-18	133
response to lipopolysaccharide	5.68698e-08	5.44276	2.07233e-20	4.47379e-18	145
defense response to bacterium	7.30278e-08	5.4652	4.57942e-20	9.33692e-18	94
defense response to Gram-positive bacterium	9.82373e-08	5.46645	1.1245e-19	2.17207e-17	72
nucleosome assembly	1.21884e-07	5.36521	2.07961e-19	3.81609e-17	93
positive regulation of T cell proliferation	1.71798e-07	5.34381	5.33741e-19	9.32776e-17	76
chromosome segregation	5.41739e-07	5.16729	1.77189e-17	2.95584e-15	83
DNA replication	5.51288e-07	4.99668	3.01708e-17	4.81421e-15	127
peptide antigen binding	6.89945e-07	5.43892	3.30121e-17	5.04809e-15	30
cellular response to lipopolysaccharide	9.22723e-07	4.87714	7.51447e-17	1.10312e-14	134
nucleosome	1.04562e-06	5.01459	1.30142e-16	1.83701e-14	56
leukocyte cell-cell adhesion	2.54292e-06	5.10403	1.45787e-15	1.98163e-13	27
immunological synapse	4.31548e-06	4.77668	6.58697e-15	8.63364e-13	41
antigen processing and presentation of exogenous peptide antigen via MHC class II	4.75007e-06	5.37833	8.83813e-15	1.11848e-12	16
positive regulation of interferon-gamma production	5.97328e-06	4.57633	1.78302e-14	2.18123e-12	58
B cell differentiation	6.4905e-06	4.59085	2.2076e-14	2.61351e-12	53
response to virus	8.08646e-06	4.48999	4.17242e-14	4.78525e-12	62
spliceosomal complex	1.17842e-05	4.35402	1.28298e-13	1.42682e-11	138
centrosome	1.16819e-05	4.18987	2.6847e-13	2.89789e-11	500
RNA splicing	1.90965e-05	4.1708	5.12902e-13	5.37815e-11	238
helicase activity	1.82601e-05	4.21914	5.80178e-13	5.91459e-11	121
erythrocyte differentiation	2.37776e-05	4.26651	1.0039e-12	9.89173e-11	51
neutrophil chemotaxis	2.38774e-05	4.24386	1.02421e-12	9.89173e-11	59
leukocyte chemotaxis	2.5991e-05	4.68306	1.21022e-12	1.13885e-10	17
negative regulation of viral genome replication	2.55729e-05	4.32568	1.34523e-12	1.23425e-10	34
T cell receptor complex	2.98215e-05	4.77382	1.85646e-12	1.66175e-10	16
defense response to protozoan	3.62183e-05	4.25134	3.15964e-12	2.76092e-10	35
defense response	4.45715e-05	4.08181	5.737e-12	4.89646e-10	55
positive regulation of B cell proliferation	5.0326e-05	4.05527	8.95489e-12	7.46919e-10	50
mRNA processing	5.3987e-05	3.89721	1.08935e-11	8.88426e-10	310
heme biosynthetic process	5.64315e-05	4.32195	1.14513e-11	9.13614e-10	26
spindle	7.01453e-05	3.93147	2.51089e-11	1.96063e-09	69
covalent chromatin modification	7.31751e-05	3.82488	2.62594e-11	2.00775e-09	260
negative regulation of growth of symbiont in host	8.32252e-05	4.1349	3.83528e-11	2.77076e-09	23
nuclear chromosome	8.30394e-05	3.96635	3.85267e-11	2.77076e-09	41
lipoxygenase pathway	8.31536e-05	4.41943	3.87224e-11	2.77076e-09	14
chemokine receptor activity	8.6717e-05	4.17995	3.92588e-11	2.77076e-09	20
T cell receptor signaling pathway	8.98139e-05	3.88346	4.37977e-11	3.03278e-09	54
DNA recombination	9.48332e-05	3.85102	5.76297e-11	3.91669e-09	80
antigen processing and presentation	0.00010817	3.85831	7.80496e-11	5.20804e-09	45
chemokine activity	0.000120103	3.80408	1.10327e-10	7.23033e-09	54
nuclease activity	0.000127567	3.72362	1.37814e-10	8.87332e-09	103
double-strand break repair via homologous recombination	0.000126221	3.77534	1.45073e-10	9.17959e-09	77
non-membrane spanning protein tyrosine kinase activity	0.000138541	3.73832	1.5807e-10	9.83249e-09	64
response to molecule of bacterial origin	0.000147396	4.24286	1.81009e-10	1.10717e-08	13
positive regulation of mast cell degranulation	0.000157131	4.07792	2.35428e-10	1.41643e-08	16
superoxide-generating NADPH oxidase activity	0.000166986	4.19036	2.77556e-10	1.64295e-08	13
positive regulation of tumor necrosis factor production	0.000183661	3.6433	3.68127e-10	2.14449e-08	73
toll-like receptor signaling pathway	0.000187758	3.85302	3.79972e-10	2.1789e-08	25
chemotaxis	0.000190634	3.60934	3.88545e-10	2.19378e-08	118
positive regulation of alpha-beta T cell proliferation	0.000210089	4.23427	5.26289e-10	2.92648e-08	13
I-kappaB kinase/NF-kappaB signaling	0.000230814	3.68799	7.70836e-10	4.22234e-08	39
antibacterial humoral response	0.000260106	3.8378	1.00647e-09	5.43197e-08	18
positive regulation of T cell differentiation	0.000273106	3.73609	1.07033e-09	5.69293e-08	23
catalytic step 2 spliceosome	0.00026047	3.54186	1.09614e-09	5.74689e-08	110
nuclear nucleosome	0.000268944	3.76636	1.12918e-09	5.83676e-08	23
B cell activation	0.000277956	3.66179	1.15356e-09	5.85044e-08	29
DNA replication-dependent nucleosome assembly	0.000277916	3.71931	1.16371e-09	5.85044e-08	26
condensed chromosome	0.000289384	3.668	1.33754e-09	6.63347e-08	38
DNA replication-independent nucleosome assembly	0.000335617	3.67169	1.94428e-09	9.51399e-08	25
nuclear pore	0.000295728	3.53009	2.20832e-09	1.06639e-07	69
positive regulation of T cell mediated cytotoxicity	0.000368148	3.68667	2.51757e-09	1.19993e-07	21
B cell receptor signaling pathway	0.000405345	3.53222	3.43891e-09	1.61805e-07	30
C-C chemokine receptor activity	0.000458557	3.6631	4.93127e-09	2.29085e-07	17
centriole	0.000378187	3.37285	5.02026e-09	2.30305e-07	119
specific granule	0.000471757	3.77163	5.1023e-09	2.31178e-07	13
meiotic cell cycle	0.000497316	3.35747	6.19201e-09	2.7713e-07	86
single-stranded DNA binding	0.000464768	3.34774	6.50084e-09	2.87447e-07	98
spindle pole	0.000496714	3.35835	6.63225e-09	2.89766e-07	75
leukotriene biosynthetic process	0.000518596	3.6013	6.74148e-09	2.91073e-07	18
double-stranded DNA binding	0.000530403	3.31002	7.26735e-09	3.1013e-07	137
lysosome	0.000507885	3.28441	7.36236e-09	3.10573e-07	362
positive regulation of defense response to virus by host	0.000540781	3.48977	7.63154e-09	3.1827e-07	27
nuclear chromatin	0.00057818	3.2703	9.21178e-09	3.79857e-07	230
positive regulation of interleukin-10 production	0.000616141	3.4443	1.11009e-08	4.52671e-07	24
erythrocyte development	0.000631309	3.54001	1.17973e-08	4.74788e-07	20
negative regulation of T cell proliferation	0.000615118	3.355	1.1902e-08	4.74788e-07	39
B cell homeostasis	0.000656916	3.37011	1.3578e-08	5.35821e-07	34
positive regulation of neutrophil chemotaxis	0.000661978	3.40994	1.38615e-08	5.41188e-07	29
cytokine receptor activity	0.000748646	3.28347	1.97125e-08	7.61524e-07	43
negative regulation of megakaryocyte differentiation	0.00078362	3.51143	2.21258e-08	8.45853e-07	16
MyD88-dependent toll-like receptor signaling pathway	0.000793083	3.57238	2.26152e-08	8.55646e-07	15
T cell differentiation	0.000838463	3.2511	2.66032e-08	9.96263e-07	44
