# Supplementary material for: Angiocrine signals regulate quiescence and therapy resistance in bone metastasis
Source: JCI Insight. 2019 Jul 11;4(13):e125679. doi: 10.1172/jci.insight.125679 (PMC6629249; doi:10.1172/jci.insight.125679)
Supplement: Supplemental Table 7 [file jciinsight-4-125679-s021.xlsx]

## Sheet: Sheet1
GO Term	p.geomean	stat.mean	p.val	q.val	set.size						Control versus Radiation (Biological Processes)					DOWNREGULATED
cell cycle	6.65792e-09	-5.84457	6.65792e-09	3.7817e-06	179
immune system process	4.32065e-08	-5.52923	4.32065e-08	1.22707e-05	117
inflammatory response	2.14926e-07	-5.20052	2.14926e-07	4.06926e-05	122
chromosome	2.95181e-07	-5.36737	2.95181e-07	4.19158e-05	74
mitotic nuclear division	1.86253e-06	-4.86848	1.86253e-06	0.000211584	81
chromosome, centromeric region	3.40044e-06	-5.01861	3.40044e-06	0.000321909	48
innate immune response	5.5177e-06	-4.50797	5.5177e-06	0.000447722	103
cell division	8.18371e-06	-4.43269	8.18371e-06	0.000581044	110
DNA repair	1.92047e-05	-4.42046	1.92047e-05	0.00111787	50
defense response to bacterium	1.96809e-05	-4.37677	1.96809e-05	0.00111787	38
neutrophil chemotaxis	2.26844e-05	-4.38588	2.26844e-05	0.00117134	34
response to lipopolysaccharide	2.76943e-05	-4.21472	2.76943e-05	0.00131087	52
kinetochore	3.69063e-05	-4.40491	3.69063e-05	0.00161252	39
cellular response to DNA damage stimulus	5.66262e-05	-3.98618	5.66262e-05	0.0022969	79
cytosolic small ribosomal subunit	6.06577e-05	-4.31614	6.06577e-05	0.0022969	36
defense response to Gram-positive bacterium	8.0179e-05	-4.09153	8.0179e-05	0.00281269	26
nucleoplasm	8.41826e-05	-3.78155	8.41826e-05	0.00281269	388
RNA binding	0.000101748	-3.75393	0.000101748	0.0032107	189
chromosome segregation	0.000117629	-4.13403	0.000117629	0.00351649	31
structural constituent of ribosome	0.000138023	-3.94296	0.000138023	0.00391986	41
centrosome	0.000178424	-3.63125	0.000178424	0.00482595	116
immune response	0.000205694	-3.63005	0.000205694	0.00531063	66
