# Supplementary material for: Angiocrine signals regulate quiescence and therapy resistance in bone metastasis
Source: JCI Insight. 2019 Jul 11;4(13):e125679. doi: 10.1172/jci.insight.125679 (PMC6629249; doi:10.1172/jci.insight.125679)
Supplement: Supplemental Table 8 [file jciinsight-4-125679-s022.xlsx]

## Sheet: Sheet1
GOTerm	p.geomean	stat.mean	p.val	q.val	set.size				Control versus Chemotherapy (Biological Processes) DOWNREGULATED
nucleoplasm	2.41548e-13	-7.36355	2.41548e-13	1.00967e-10	389
DNA binding	4.77636e-11	-6.56878	4.77636e-11	9.98259e-09	375
cellular response to DNA damage stimulus	4.86684e-10	-6.58372	4.86684e-10	6.78113e-08	99
cell cycle	4.07534e-09	-6.00376	4.07534e-09	4.25873e-07	135
positive regulation of transcription from RNA polymerase II promoter	3.00383e-08	-5.47263	3.00383e-08	2.5112e-06	385
regulation of transcription, DNA-templated	5.47688e-08	-5.35938	5.47688e-08	3.81556e-06	399
chromosome	7.54923e-08	-5.78209	7.54923e-08	4.50797e-06	65
transcription, DNA-templated	2.05395e-07	-5.10981	2.05395e-07	9.63911e-06	374
RNA binding	2.07541e-07	-5.16017	2.07541e-07	9.63911e-06	204
centrosome	3.30193e-07	-5.16566	3.30193e-07	1.14678e-05	106
transcription regulatory region DNA binding	3.41762e-07	-5.21602	3.41762e-07	1.14678e-05	79
transcription factor activity, sequence-specific DNA binding	3.42526e-07	-5.04554	3.42526e-07	1.14678e-05	203
DNA repair	3.63201e-07	-5.3491	3.63201e-07	1.14678e-05	66
nucleolus	3.84089e-07	-5.12982	3.84089e-07	1.14678e-05	106
chromatin binding	1.03956e-06	-4.87662	1.03956e-06	2.89689e-05	119
transcription factor binding	8.7846e-06	-4.40215	8.7846e-06	0.000217442	102
covalent chromatin modification	8.84333e-06	-4.52128	8.84333e-06	0.000217442	62
mitotic nuclear division	1.2691e-05	-4.46012	1.2691e-05	0.000294714	58
RNA polymerase II core promoter proximal region sequence-specific DNA binding	1.34567e-05	-4.29615	1.34567e-05	0.000296048	103
cell division	1.76471e-05	-4.31836	1.76471e-05	0.000368824	70
negative regulation of transcription from RNA polymerase II promoter	1.90544e-05	-4.1614	1.90544e-05	0.000379273	220
transcriptional activator activity, RNA polymerase II core promoter proximal region sequence-specific binding	2.90216e-05	-4.13118	2.90216e-05	0.00055141	81
kinetochore	3.16652e-05	-4.44897	3.16652e-05	0.000575481	37
nucleic acid binding	5.32942e-05	-3.93689	5.32942e-05	0.000928207	135
chromosome, centromeric region	5.6962e-05	-4.28911	5.6962e-05	0.000952405	35
inflammatory response	6.18337e-05	-3.9565	6.18337e-05	0.000994095	67
immune response	6.76963e-05	-3.99633	6.76963e-05	0.00104804	44
apoptotic process	7.57227e-05	-3.85491	7.57227e-05	0.00113043	118
centriole	8.79323e-05	-4.23957	8.79323e-05	0.00126744	27
cellular response to lipopolysaccharide	0.000132093	-3.84437	0.000132093	0.00184049	36
immune system process	0.000165853	-3.70718	0.000165853	0.00219842	58
RNA polymerase II core promoter sequence-specific DNA binding	0.0001683	-4.05523	0.0001683	0.00219842	20
regulation of transcription from RNA polymerase II promoter	0.000204039	-3.60891	0.000204039	0.00258449	83
innate immune response	0.000226304	-3.62973	0.000226304	0.0027822	54
transcription from RNA polymerase II promoter	0.000239684	-3.72057	0.000239684	0.00286251	29
transcription coactivator activity	0.00025157	-3.61562	0.00025157	0.00292101	49
P-body	0.000262601	-3.89627	0.000262601	0.00296668	23
chromosome segregation	0.000278397	-3.96366	0.000278397	0.00306237	25
spindle pole	0.000303022	-3.95781	0.000303022	0.00324778	24
helicase activity	0.000338374	-3.93986	0.000338374	0.00353601	23
DNA replication	0.00038895	-3.6781	0.00038895	0.00390172	29
nuclear speck	0.000392039	-3.46529	0.000392039	0.00390172	54
positive regulation of T cell proliferation	0.000402708	-3.67095	0.000402708	0.0039147	21
histone binding	0.000421426	-3.58868	0.000421426	0.00400355	31
response to lipopolysaccharide	0.000701497	-3.33506	0.000701497	0.00651613	34
nuclease activity	0.000940469	-3.33494	0.000940469	0.008546	24
